# Supplementary material for: The SEB-1 Transcription Factor Binds to the STRE Motif in Neurospora crassa and Regulates a Variety of Cellular Processes Including the Stress Response and Reserve Carbohydrate Metabolism
Source: G3 (Bethesda). 2016 Mar 16;6(5):1327–43. doi: 10.1534/g3.116.028506 (PMC4856084; doi:10.1534/g3.116.028506)
Supplement: Supplemental Material [file supp_g3.116.028506_TableS2.xlsx]

## Sheet: KO 30oC to 45oC
Gene	Annotation	Test Status	Mean 1	Mean 2	log2(foldchange)	Pad
NCU00003	hypothetical protein	OK	8.89639	18.5224	1.05798	0.11788
NCU00004	universal stress protein family domain-containing protein	OK	11.3645	26.4425	1.21833	0.031757
NCU00005	hypothetical protein	OK	11.9756	8.46709	-0.500161	0.443714
NCU00006	hypothetical protein	OK	10.7156	4.54237	-1.2382	0.0588935
NCU00007	pH-response regulator protein palH/rim-21	OK	12.8839	7.14094	-0.851379	0.135148
NCU00008	longevity-assurance protein 1	OK	8.63468	6.71322	-0.363139	0.613292
NCU00009	hypothetical protein	NOTEST	0	0	0	1
NCU00010	heavy metal tolerance protein	OK	13.2516	9.07224	-0.546636	0.335771
NCU00011	hypothetical protein	NOTEST	0	0.379905	1.79769e+308	1
NCU00013	hypothetical protein	NOTEST	0	1.09982	1.79769e+308	1
NCU00014	hypothetical protein	OK	16.5893	11.7244	-0.500742	0.626652
NCU00015	hypothetical protein	OK	23.5721	28.9271	0.295338	0.708336
NCU00017	hypothetical protein	NOTEST	1.71274	1.47293	-0.21762	1
NCU00018	cell division control protein Cdc48	OK	162.628	88.4617	-0.878448	0.13357
NCU00019	FKH1	OK	3.12958	10.7095	1.77485	0.00314262
NCU00021	hypothetical protein	OK	3.05688	33.2151	3.44171	6.9698e-10
NCU00022	hypothetical protein	OK	2.54806	6.35037	1.31744	0.0543099
NCU00023	ferric reductase	OK	35.7985	39.7011	0.149282	0.818873
NCU00024	yippee zinc-binding protein	OK	61.6617	54.5349	-0.177193	0.846638
NCU00025	integral membrane protein	OK	45.2107	17.1462	-1.39878	0.181749
NCU00026	hypothetical protein	OK	22.9456	9.84692	-1.22047	0.0290919
NCU00027	hypothetical protein	NOTEST	1.93595	0.964894	-1.0046	1
NCU00030	mitochondrial nuclease	OK	29.5843	16.7271	-0.822643	0.143131
NCU00031	hypothetical protein	NOTEST	0.77947	0.566273	-0.460995	1
NCU00032	hypothetical protein	OK	15.0756	15.425	0.0330595	0.963585
NCU00033	integral membrane protein	NOTEST	2.13245	2.02573	-0.0740698	1
NCU00034	prenyl cysteine carboxyl methyltransferase Ste14	OK	35.7647	25.0183	-0.515553	0.575336
NCU00035	diacylglycerol O-acyltransferase	OK	14.8247	20.7165	0.482772	0.576115
NCU00037	polyadenylation factor subunit 2	OK	10.6476	8.58915	-0.30994	0.720759
NCU00038	C2H2 transcription factor	OK	3.065	45.6084	3.89534	7.07929e-08
NCU00039	hypothetical protein	NOTEST	0.256477	0.931489	1.86071	1
NCU00040	eukaryotic translation initiation factor 3 110 kDa subunit	OK	79.7887	59.9037	-0.413539	0.513621
NCU00041	guanine nucleotide-binding protein subunit gamma, gng-1	OK	109.785	116.039	0.0799374	0.90658
NCU00042	selenoprotein domain-containing protein	OK	17.7852	45.4298	1.35296	0.012531
NCU00043	protein phosphatase-3, pph-3	OK	66.1337	38.0835	-0.796218	0.143266
NCU00045	PHD finger domain-containing protein	OK	2.2677	7.05886	1.63821	0.00869309
NCU00046	leucine Rich Repeat domain-containing protein	OK	18.4259	13.6738	-0.430316	0.552135
NCU00047	hypothetical protein	OK	2.78673	2.5693	-0.117197	0.983164
NCU00048	hypothetical protein	NOTEST	0	0.274956	1.79769e+308	1
NCU00050	pyruvate dehydrogenase X component	OK	52.9784	31.9931	-0.727644	0.18609
NCU00051	hypothetical protein	OK	31.8425	25.2852	-0.332658	0.594486
NCU00052	alpha-methylacyl-CoA racemase	NOTEST	0.450373	0.743101	0.72244	1
NCU00054	hypothetical protein	OK	3.65715	2.53672	-0.527753	0.585032
NCU00055	catechol 1,2-dioxygenase 1	OK	3.60021	2.58236	-0.479389	0.622233
NCU00056	3-oxoacyl-[acyl-carrier-protein]-synthase	OK	12.7304	10.4921	-0.278969	0.701626
NCU00057	ubiquinol cytochrome-c reductase assembly protein Cbp3	OK	25.1048	36.9576	0.557908	0.349113
NCU00059	hypothetical protein	OK	2.93404	11.927	2.02327	0.123335
NCU00060	WW domain-containing protein	OK	13.033	108.393	3.05603	2.59962e-05
NCU00061	hypothetical protein	OK	3.08437	31.9893	3.37454	6.65888e-08
NCU00064	hypothetical protein	OK	37.2193	101.034	1.44072	0.00854504
NCU00065	tRNA-dihydrouridine synthase 1	OK	7.88996	29.2833	1.89199	0.0203211
NCU00066	pre-mRNA-splicing factor cwc-22	OK	14.0452	9.92801	-0.500505	0.579297
NCU00067	dolichyl-phosphate mannosyltransferase polypeptide 2	OK	104.136	69.4273	-0.584898	0.443714
NCU00068	hypothetical protein	OK	15.3311	8.17697	-0.906827	0.356285
NCU00069	hypothetical protein	OK	5.05928	3.1163	-0.699101	0.539318
NCU00070	hypothetical protein	OK	10.0291	6.60769	-0.601977	0.320364
NCU00071	hypothetical protein	NOTEST	0	1.02023	1.79769e+308	1
NCU00072	hypothetical protein	OK	60.2385	43.2631	-0.477548	0.404075
NCU00073	hypothetical protein	OK	21.3597	37.6641	0.818298	0.142361
NCU00074	hypothetical protein	OK	12.3082	12.193	-0.0135726	0.987843
NCU00075	mitochondrial import inner membrane translocase subunit tim-14	OK	65.0771	195.475	1.58676	0.00684099
NCU00078	hypothetical protein	OK	13.0576	7.90059	-0.724862	0.375089
NCU00079	hypothetical protein	OK	9.35377	16.189	0.791395	0.373858
NCU00080	DUF1295 domain-containing protein	OK	96.316	16.3257	-2.56063	4.03526e-07
NCU00081	DNA topoisomerase 3-beta	OK	4.28708	3.58779	-0.256898	0.742556
NCU00082	hypothetical protein	NOTEST	0.331152	0.378398	0.19241	1
NCU00083	hypothetical protein	OK	17.5305	18.5925	0.0848489	0.901916
NCU00084	hypothetical protein	NOTEST	1.72602	1.31591	-0.391393	1
NCU00085	hypothetical protein	OK	3.02442	5.32393	0.815833	0.244481
NCU00086	glycosyl hydrolase	OK	0.563586	2.59549	2.2033	0.195594
NCU00087	6-phosphogluconolactonase	OK	19.4092	140.623	2.85701	2.41818e-08
NCU00088	4-nitrophenylphosphatase	OK	11.9445	12.1032	0.0190378	0.982388
NCU00089	MYND domain-containing protein	OK	3.41982	16.112	2.23614	0.0118541
NCU00090	pH-response transcription factor pacC/RIM101	OK	15.3207	80.6468	2.39614	2.93473e-06
NCU00091	hypothetical protein	OK	7.78394	5.65322	-0.461428	0.57682
NCU00092	rRNA-processing protein efg-1	OK	2.29292	36.1531	3.97886	8.58462e-07
NCU00093	hypothetical protein	OK	0.906876	3.25341	1.84298	0.222818
NCU00095	tetratricopeptide repeat protein 1	OK	16.8444	12.6205	-0.416499	0.489154
NCU00096	hypothetical protein	NOTEST	0.244933	0	-1.79769e+308	1
NCU00097	hypothetical protein	OK	1.45898	4.62611	1.66484	0.214291
NCU00099	hypothetical protein	OK	0	2.7167	1.79769e+308	0.484967
NCU00100	hypothetical protein	OK	15.0034	14.4096	-0.0582676	0.934591
NCU00103	hypothetical protein	OK	31.6527	77.2272	1.28678	0.13448
NCU00104	heat shock protein 98, hsp98	OK	66.6391	9647.53	7.17765	0
NCU00105	60S ribosome subunit biogenesis protein NIP7	OK	21.0626	573.355	4.76667	1.7464e-09
NCU00106	glutamate 5-kinase	OK	29.3355	28.2883	-0.0524431	0.979137
NCU00107	mitochondrial inner membrane protease ATP-23	OK	12.5192	27.4345	1.13185	0.14007
NCU00108	serine/threonine-protein kinase 6	OK	8.82878	15.745	0.834605	0.316179
NCU00109	TipA protein	OK	6.07429	2.07375	-1.55048	0.0638381
NCU00110	hypothetical protein	OK	8.38	3.66847	-1.19177	0.133834
NCU00111	hypothetical protein	OK	70.7069	26.4674	-1.41763	0.112297
NCU00112	aminopeptidase P	OK	27.2569	11.8441	-1.20245	0.0702228
NCU00114	30S ribosomal protein S10	OK	63.0728	41.2775	-0.611662	0.324535
NCU00115	rRNA-processing protein FCF2	OK	8.24654	139.04	4.07557	1.45652e-11
NCU00116	am alpha binding protein-1, aab-1	OK	52.8813	37.8096	-0.484007	0.498488
NCU00117	exocyst complex component Sec15	OK	19.2141	9.84524	-0.964665	0.0817719
NCU00118	hypothetical protein	NOTEST	1.12899	0.937558	-0.268058	1
NCU00119	Sad1/UNC domain-containing protein	OK	12.2547	14.8913	0.281143	0.651051
NCU00120	hypothetical protein	OK	5.66858	4.47637	-0.340659	0.616488
NCU00121	CLC channel protein	OK	21.6947	22.4901	0.0519514	0.961406
NCU00122	aspartyl aminopeptidase	OK	76.412	6.76694	-3.49722	0.00410641
NCU00123	hypothetical protein	NOTEST	0	0	0	1
NCU00124	hypothetical protein	OK	6.28116	8.98299	0.516165	0.503045
NCU00125	hypothetical protein	NOTEST	3.78523	2.17965	-0.796288	1
NCU00126	hypothetical protein	OK	16.1924	21.6664	0.420145	0.492791
NCU00127	hypothetical protein	OK	58.2666	15.2154	-1.93714	0.000210571
NCU00128	hypothetical protein	NOTEST	0.809299	0.478147	-0.759217	1
NCU00130	beta-glucosidase	OK	7.46087	0.751807	-3.31091	0.000185327
NCU00132	hypothetical protein	OK	30.0983	22.3308	-0.430645	0.492886
NCU00133	FACT complex subunit pob-3	OK	28.4604	22.9509	-0.310407	0.615025
NCU00134	exportin-T	OK	9.09224	25.1958	1.47048	0.0196457
NCU00135	phosphatidyl synthase	OK	30.4818	13.9894	-1.12362	0.104521
NCU00136	mitochondrial translation optimization protein	OK	5.95401	24.4401	2.03732	0.000281666
NCU00137	ssDNA binding protein	OK	156.049	138.843	-0.168547	0.837909
NCU00138	pheromone receptor, pre-1	NOTEST	0.951827	0.811312	-0.230443	1
NCU00142	hypothetical protein	OK	8.28329	19.0297	1.19997	0.0267809
NCU00143	hypothetical protein	FAIL	0	0	0	1
NCU00144	hypothetical protein	FAIL	31.5109	20.4824	0	1
NCU00145	histone H3	OK	24.6743	5.13556	-2.26441	0.000224691
NCU00146	ER-associated proteolytic system protein Der1	OK	22.4928	17.303	-0.378438	0.758111
NCU00147	ARD/ARD family protein	OK	112.93	51.1094	-1.14377	0.0680693
NCU00148	short chain dehydrogenase/reductase	OK	18.7728	9.43649	-0.992319	0.203216
NCU00151	hypothetical protein	OK	2.50493	6.12366	1.28963	0.539419
NCU00152	GTP binding protein	OK	11.1736	22.1573	0.987685	0.103935
NCU00153	pyridine nucleotide-disulfide oxidoreductase, ndi-1	OK	0.768876	58.25	6.24336	2.97416e-14
NCU00154	xaa-Pro dipeptidase	OK	26.7985	11.0535	-1.27765	0.0445995
NCU00155	C6 transcription factor	OK	6.40408	17.1875	1.4243	0.00586878
NCU00157	COP9 signalosome-1, csn-1	OK	22.3014	11.3871	-0.969736	0.264593
NCU00158	potassium channel regulatory factor	OK	8.59204	35.5667	2.04946	0.0139955
NCU00159	Sin3-associated polypeptide Sap18	OK	7.52411	14.4275	0.939233	0.685708
NCU00160	NADH:ubiquinone oxidoreductase 6.6kD subunit, nuo6.6	OK	626.466	115.117	-2.44414	8.30298e-06
NCU00161	hypothetical protein	OK	5.83091	4.13737	-0.495008	0.476524
NCU00162	hypothetical protein	OK	18.362	30.6952	0.741289	0.180274
NCU00163	dolichyl pyrophosphate Glc1Man9GlcNAc2 alpha-1,3-glucosyltransferase	OK	16.3024	13.7393	-0.246778	0.73066
NCU00164	DDT domain-containing protein	OK	10.161	14.0469	0.467211	0.422273
NCU00167	hypothetical protein	OK	24.0368	22.0097	-0.127102	0.873848
NCU00168	1-acylglycerol-3-phosphate O-acyltransferase	OK	21.2991	51.1212	1.26313	0.24521
NCU00169	translocation complex componenet	OK	50.8226	85.1456	0.744462	0.289203
NCU00170	DNAJ domain-containing protein	OK	13.4484	25.3454	0.914283	0.0868533
NCU00171	calmodulin	OK	41.1693	25.0031	-0.719462	0.192302
NCU00172	MesA	OK	12.3746	5.20554	-1.24927	0.216196
NCU00173	esterase D	OK	69.3025	26.4944	-1.38722	0.0308269
NCU00175	hypothetical protein	OK	92.2759	49.7937	-0.88999	0.103815
NCU00176	hypothetical protein	OK	10.7238	4.00333	-1.42154	0.208472
NCU00177	phosphoribosylformylglycinamidine cyclo-ligase	OK	31.6702	16.6712	-0.925766	0.124651
NCU00178	RNA polymerase II elongator complex subunit	OK	8.23618	6.26523	-0.394609	0.788805
NCU00179	hypothetical protein	NOTEST	0	0	0	1
NCU00180	hypothetical protein	NOTEST	1.7967	0.564559	-1.67016	1
NCU00181	peptidyl-prolyl cis-trans isomerase-like 2	OK	8.32563	15.7677	0.92134	0.123762
NCU00182	integral membrane protein	OK	49.2277	49.2528	0.000733606	0.99949
NCU00183	DUF185 domain-containing protein	OK	16.7176	7.25556	-1.20421	0.0423153
NCU00184	hypothetical protein	OK	15.904	15.7719	-0.0120346	0.988443
NCU00185	hypothetical protein	NOTEST	1.43401	0.474991	-1.59409	1
NCU00186	hypothetical protein	OK	4.01815	0.982524	-2.03197	0.0261401
NCU00187	carboxyvinyl-carboxyphosphonate phosphorylmutase	OK	10.3528	45.1425	2.12446	0.00023381
NCU00188	ATG1 protein	OK	10.125	9.50294	-0.0914802	0.894201
NCU00189	hypothetical protein	NOTEST	0.549924	1.55835	1.50271	1
NCU00192	hypothetical protein	NOTEST	0	1.06657	1.79769e+308	1
NCU00193	GPI mannosyltransferase 3	OK	12.7925	11.1738	-0.195182	0.78195
NCU00194	ornithine aminotransferase	OK	6.63037	35.7586	2.43113	1.43645e-05
NCU00195	MFS transporter	OK	6.31137	7.85695	0.316017	0.684404
NCU00196	rho GTPase activator	OK	8.43876	13.7131	0.700453	0.371892
NCU00197	hypothetical protein	OK	0	5.06165	1.79769e+308	0.0711955
NCU00198	translocase of inner mitochondrial membrane 9, tim9	OK	128.402	367.195	1.51588	0.00446149
NCU00199	hypothetical protein	OK	11.2914	7.76824	-0.539564	0.349547
NCU00200	anthranilate synthase component II	OK	25.1795	15.6066	-0.690096	0.200454
NCU00201	hypothetical protein	OK	0.678034	9.07802	3.74295	7.52613e-05
NCU00202	coronin-6	OK	62.4083	15.0549	-2.05151	4.57342e-05
NCU00203	SIR2 family histone deacetylase	NOTEST	0	0.0807254	1.79769e+308	1
NCU00204	hypothetical protein	OK	32.5917	36.2788	0.154623	0.814563
NCU00205	hypothetical protein	OK	2.54707	3.10179	0.284263	0.695242
NCU00206	cellobiose dehydrogenase	OK	0.957834	3.72194	1.95821	0.020028
NCU00207	oxidoreductase	OK	30.5396	6.41886	-2.25029	0.00177701
NCU00208	hypothetical protein	NOTEST	0.219101	0	-1.79769e+308	1
NCU00209	hypothetical protein	OK	21.0839	19.0608	-0.145538	0.828389
NCU00210	nuclear cap binding protein subunit 2	OK	39.5413	25.723	-0.6203	0.516762
NCU00211	mitochondrial ribosomal protein subunit L31	OK	60.7549	69.6948	0.198051	0.815726
NCU00212	histone h4	OK	485.141	265.542	-0.869461	0.173731
NCU00213	nuclear protein bimA	OK	4.62431	5.26494	0.187181	0.804114
NCU00214	hypothetical protein	OK	24.8779	26.3383	0.082296	0.947074
NCU00215	hypothetical protein	OK	40.5236	26.0345	-0.638341	0.448641
NCU00216	NADH-cytochrome b5 reductase 1	OK	153.698	59.0946	-1.379	0.00817143
NCU00218	ADP-ribosylation factor family protein	OK	10.2427	4.82589	-1.08573	0.177339
NCU00219	hypothetical protein	OK	12.2201	9.37882	-0.381783	0.519564
NCU00220	hypothetical protein	OK	10.8842	18.5224	0.767034	0.215955
NCU00221	hypothetical protein	NOTEST	0.129283	1.92545	3.89659	1
NCU00222	hypothetical protein	OK	13.6629	13.5825	-0.00851608	0.991174
NCU00223	bZIP transcription factor	OK	24.8316	56.0843	1.17542	0.0445086
NCU00224	hypothetical protein	NOTEST	0	0.379905	1.79769e+308	1
NCU00225	hypothetical protein	OK	462.233	158.814	-1.54128	0.00607174
NCU00226	MFS transporter	OK	21.2357	6.6781	-1.66898	0.00310408
NCU00227	mitochondrial cation transporter	OK	6.29555	9.47487	0.589773	0.436504
NCU00229	hypothetical protein	NOTEST	1.63343	1.12126	-0.542777	1
NCU00230	protein kinase lkh1	OK	16.9028	12.4217	-0.444406	0.448293
NCU00231	hypothetical protein	NOTEST	0.0629528	0.194893	1.63034	1
NCU00232	hypothetical protein	OK	3.33073	19.9272	2.58083	5.69555e-06
NCU00233	glycoside hydrolase	OK	0.722454	4.24765	2.55569	0.11794
NCU00234	hypothetical protein	OK	14.6037	13.2777	-0.137323	0.841965
NCU00236	flavoprotein oxygenase	OK	24.886	12.878	-0.950424	0.111754
NCU00237	cAMP-specific phosphodiesterase	OK	6.59867	4.79508	-0.460622	0.501816
NCU00238	hypothetical protein	OK	1.24102	10.7005	3.10807	3.05901e-06
NCU00239	AMP binding domain-containing protein	OK	13.331	23.4683	0.815929	0.1413
NCU00240	hypothetical protein	OK	17.3689	12.5795	-0.465429	0.617959
NCU00241	hypothetical protein	OK	19.6312	5.41752	-1.85744	0.0131963
NCU00242	V-SNARE	OK	23.6289	29.1161	0.301262	0.624693
NCU00243	microtubule-associated protein RP/EB family member 1	OK	46.0398	32.7348	-0.492055	0.392443
NCU00244	glycosyl transferase	OK	9.94634	4.83246	-1.04141	0.279806
NCU00245	hypothetical protein	OK	16.5918	2.41001	-2.78336	0.000526199
NCU00246	hypothetical protein	NOTEST	1.87956	2.05772	0.13065	1
NCU00247	hypothetical protein	OK	0.76844	65.356	6.41024	5.34213e-06
NCU00248	hypothetical protein	OK	16.3532	7.8226	-1.06385	0.119603
NCU00249	hypothetical protein	OK	7.25895	12.4466	0.777916	0.202437
NCU00250	hypothetical protein	OK	0.368839	13.191	5.16042	0.147667
NCU00251	hypothetical protein	OK	2.3597	3.21527	0.446341	0.588567
NCU00252	hypothetical protein	OK	4.71624	1.56206	-1.59418	0.0558827
NCU00253	hypothetical protein	OK	18.3241	20.1322	0.135765	0.85311
NCU00254	hypothetical protein	NOTEST	0.000867446	2.50693e-05	-5.11278	1
NCU00257	dynactin Arp1 p62 subunit RO2	NOTEST	3.19542	1.41948	-1.17064	1
NCU00258	cytoplasmic ribosomal protein-15, crp-15	OK	463.987	164.128	-1.49927	0.00829083
NCU00259	hypothetical protein	OK	16.8319	2.46927	-2.76904	0.0126354
NCU00260	oxidoreductase	OK	372.791	21.9399	-4.08674	0
NCU00261	CTP synthase	OK	18.6697	65.6008	1.81302	0.000385548
NCU00262	hypothetical protein	OK	1.45588	3.04229	1.06327	0.327125
NCU00263	serin endopeptidase	OK	7.90665	23.1805	1.55177	0.00404638
NCU00264	hypothetical protein	OK	8.52316	15.0605	0.821306	0.242494
NCU00265	hypothetical protein	OK	96.2319	114.089	0.245571	0.739126
NCU00267	hypothetical protein	NOTEST	2.28316	0.814869	-1.48639	1
NCU00268	hypothetical protein	OK	6.78126	11.0206	0.700578	0.248178
NCU00269	set-domain histone methyltransferase-2, set-2	OK	2.20219	5.78064	1.39229	0.0334955
NCU00270	hypothetical protein	OK	16.3349	54.1099	1.72794	0.00108345
NCU00271	hypothetical protein	NOTEST	0	1.11967	1.79769e+308	1
NCU00272	ubiquitin ligase subunit CulD	OK	12.63	6.97876	-0.855818	0.127212
NCU00273	hypothetical protein	OK	11.8642	9.06453	-0.388311	0.521562
NCU00274	hypothetical protein	OK	3.50594	3.88118	0.146697	0.865232
NCU00275	hypothetical protein	OK	6.14324	11.9539	0.960409	0.292572
NCU00276	MIP1-like DNA polymerase, mip-1	OK	4.04279	7.1987	0.832387	0.176381
NCU00277	hypothetical protein	OK	8.78849	29.0962	1.72714	0.00110221
NCU00278	hypothetical protein	OK	42.166	45.8418	0.120585	0.859298
NCU00279	hypothetical protein	OK	1.93688	3.01385	0.637874	0.506108
NCU00280	hypothetical protein	OK	11.5107	9.88184	-0.22013	0.798437
NCU00281	UDP-glucose,sterol transferase	OK	2.73579	7.45439	1.44613	0.111419
NCU00282	hypothetical protein	OK	5.6178	3.51498	-0.676487	0.341568
NCU00283	hypothetical protein	OK	7.03517	7.19634	0.032677	0.967587
NCU00284	hypothetical protein	OK	1.66613	2.94969	0.824064	0.495752
NCU00285	hypothetical protein	OK	4.34082	34.4675	2.9892	3.70636e-06
NCU00287	hypothetical protein	OK	13.8954	6.29213	-1.14299	0.0472443
NCU00288	hypothetical protein	NOTEST	1.44092	0.997789	-0.530183	1
NCU00289	tall aerial hyphae-1, tah-1	OK	13.1367	7.07894	-0.891998	0.162301
NCU00290	ABC transporter	NOTEST	0.242684	0.281654	0.214845	1
NCU00291	hypothetical protein	OK	12.3237	14.1495	0.199314	0.795482
NCU00292	cholinesterase	OK	1.05217	2.53384	1.26796	0.238139
NCU00295	hypothetical protein	OK	40.7541	12.9131	-1.65811	0.00122421
NCU00296	hypothetical protein	NOTEST	0.437361	0.311436	-0.489889	1
NCU00297	hypothetical protein	NOTEST	0	0.846028	1.79769e+308	1
NCU00298	MFS monocarboxylate transporter	OK	1.40359	2.53007	0.850059	0.492569
NCU00299	peroxisomal D3,D2-enoyl-CoA isomerase	OK	11.8123	2.57162	-2.19954	0.15117
NCU00300	PQ loop repeat protein	OK	6.95707	7.68697	0.143936	0.861182
NCU00301	Sas10/Utp3 family protein	OK	7.76199	42.9533	2.46827	3.59703e-06
NCU00302	3-ketodihydrosphingosine reductase tsc-10	OK	22.2862	13.9581	-0.675048	0.275589
NCU00305	short chain dehydrogenase	OK	18.135	1.39614	-3.69927	8.4396e-07
NCU00306	MFS multidrug transporter	OK	3.02061	3.45449	0.193633	0.838203
NCU00307	hypothetical protein	NOTEST	0	1.75861	1.79769e+308	1
NCU00308	NOL1/NOP2/Sun domain family	OK	1.63683	5.74065	1.81031	0.0145615
NCU00309	WSC domain-containing protein	OK	10.1523	13.513	0.412543	0.521562
NCU00310	hypothetical protein	OK	1.83334	3.85824	1.07347	0.124782
NCU00311	VTS1	OK	45.8221	44.5214	-0.0415451	0.962795
NCU00312	hypothetical protein	OK	10.3027	3.48289	-1.56467	0.0860085
NCU00313	hypothetical protein	NOTEST	0	0.200437	1.79769e+308	1
NCU00314	hypothetical protein	NOTEST	3.43371	0.828109	-2.05188	1
NCU00315	60S ribosomal protein L29	OK	890.063	318.048	-1.48466	0.00764652
NCU00316	peroxisomal adenine nucleotide transporter 1	OK	17.9277	10.1104	-0.826353	0.179006
NCU00317	calpain-like protease palB/rim-13	OK	5.83453	3.50055	-0.737035	0.268593
NCU00318	hypothetical protein	NOTEST	0.110373	0.420614	1.93012	1
NCU00319	hypothetical protein	NOTEST	1.12283	1.81441	0.69236	1
NCU00320	hypothetical protein	OK	5.6297	5.27574	-0.0936824	0.895802
NCU00321	hypothetical protein	OK	11.0316	25.8258	1.22716	0.0227836
NCU00322	hypothetical protein	OK	54.8536	201.63	1.87805	0.000262828
NCU00324	hypothetical protein	OK	16.0558	5.85807	-1.4546	0.00762409
NCU00325	hypothetical protein	OK	11.5469	14.5923	0.337694	0.618936
NCU00326	calcium homeostasis protein Regucalcin	OK	47.1414	15.308	-1.6227	0.0128776
NCU00327	hypothetical protein	NOTEST	1.21834	0.233021	-2.38639	1
NCU00329	vegetative asexual development-1, vad-1	NOTEST	0.270681	1.29089	2.2537	1
NCU00330	hypothetical protein	OK	4.56187	7.7019	0.755588	0.276613
NCU00331	hypothetical protein	OK	1.11153	7.73164	2.79823	0.000609593
NCU00332	hypothetical protein	OK	57.0813	21.6809	-1.3966	0.00762302
NCU00333	ADP-ribosylation factor family protein	OK	5.72377	3.16712	-0.853795	0.583804
NCU00334	3' exoribonuclease	OK	17.4501	16.0333	-0.122169	0.878623
NCU00335	pre-mRNA-splicing factor cwc15	OK	28.1756	39.2983	0.480018	0.412368
NCU00336	U3 small nucleolar RNA-associated protein 10	OK	1.89642	16.4966	3.12082	3.60638e-07
NCU00337	nuclear export protein Noc3	OK	1.30482	25.8908	4.31051	3.42548e-08
NCU00338	aspartic proteinase	NOTEST	3.78089	1.76719	-1.09727	1
NCU00339	hypothetical protein	NOTEST	0	0.386936	1.79769e+308	1
NCU00340	protoperithecium-1	OK	27.7615	19.6056	-0.501819	0.378136
NCU00343	hypothetical protein	NOTEST	0.381779	0.218124	-0.80759	1
NCU00344	hypothetical protein	OK	11.7288	8.13117	-0.528517	0.502216
NCU00345	hypothetical protein	OK	6.53758	9.36391	0.518354	0.393167
NCU00346	EBDP2	OK	20.2871	13.2277	-0.617003	0.314854
NCU00347	peroxin-26 Pex26-Penicillium chrysogenum	OK	19.8803	16.9213	-0.232503	0.83226
NCU00348	pre-mRNA splicing factor	OK	26.675	143.581	2.42831	0.00148974
NCU00349	hypothetical protein	OK	10.3969	17.5807	0.757848	0.685795
NCU00350	epoxide hydrolase	OK	52.6792	168.18	1.6747	0.00320004
NCU00351	cript family protein	OK	15.116	29.6503	0.971971	0.0963526
NCU00352	phospholipid-transporting ATPase	OK	18.8173	44.8732	1.25379	0.0324725
NCU00353	hypothetical protein	OK	0	6.04604	1.79769e+308	0.0224783
NCU00354	hypothetical protein	OK	21.4154	7.77473	-1.46178	0.683336
NCU00355	catalase-3	OK	19.6809	41.2096	1.06618	0.0603809
NCU00356	nucleoside transporter	OK	8.28882	17.1122	1.04578	0.242382
NCU00357	hypothetical protein	OK	12.2947	16.8364	0.453544	0.567656
NCU00358	hypothetical protein	OK	0.62511	4.0171	2.68397	0.250608
NCU00359	YEATS family protein	OK	7.75266	20.2545	1.38548	0.0145615
NCU00360	NAD dependent epimerase/dehydratase	OK	11.1897	23.1165	1.04675	0.239061
NCU00361	pre-mRNA-splicing factor syf-2	OK	31.3167	62.4317	0.995349	0.1597
NCU00362	hypothetical protein	OK	3.5259	3.43603	-0.0372466	0.9696
NCU00363	hypothetical protein	NOTEST	0.475086	0.608606	0.357319	1
NCU00366	eukaryotic translation initiation factor 5	OK	59.0631	32.552	-0.859508	0.110171
NCU00367	hypothetical protein	NOTEST	0	0.0903809	1.79769e+308	1
NCU00370	hypothetical protein	NOTEST	1.80715	0.860796	-1.06998	1
NCU00371	mitochondrial import inner membrane translocase subunit tim23	OK	21.5824	65.0897	1.59258	0.00257474
NCU00372	hypothetical protein	OK	4.99992	8.01285	0.680412	0.258834
NCU00373	hypothetical protein	OK	31.3832	52.352	0.738249	0.182163
NCU00375	hypothetical protein	OK	1.57097	3.64455	1.21408	0.286765
NCU00376	GTR/RAG family GTPase Gtr2	OK	14.1963	5.88281	-1.27094	0.0747502
NCU00377	LMBR1 domain-containing protein	OK	19.7558	11.7534	-0.749199	0.189086
NCU00378	aldehyde dehydrogenase	OK	44.6312	8.29658	-2.42746	5.92727e-06
NCU00379	hypothetical protein	OK	26.9689	16.9745	-0.667933	0.230169
NCU00380	hypothetical protein	NOTEST	0.0789465	0.245636	1.63757	1
NCU00382	hypothetical protein	OK	14.3134	73.1354	2.3532	2.80857e-06
NCU00384	hypothetical protein	NOTEST	0.7468	0.426673	-0.80759	1
NCU00385	ATP synthase subunit delta	OK	803.848	336.643	-1.2557	0.0198917
NCU00386	hypothetical protein	OK	1.40307	4.77593	1.76719	0.0407152
NCU00387	3-oxo-5-alpha-steroid 4-dehydrogenase	OK	4.18855	5.54449	0.404604	0.6273
NCU00388	hypothetical protein	OK	23.0879	21.5267	-0.101012	0.881983
NCU00389	developmentally regulated GTP-binding protein 1	OK	19.6171	107.301	2.45148	1.36538e-06
NCU00391	hypothetical protein	NOTEST	0	0	0	1
NCU00392	hypothetical protein	OK	3.93421	5.08178	0.369262	0.643292
NCU00395	mRNA processing protein	OK	37.4546	38.3963	0.035822	0.960622
NCU00396	pre-mRNA-splicing factor rse-1	OK	22.1992	18.8552	-0.235549	0.731564
NCU00397	hypothetical protein	OK	234.757	78.3546	-1.58308	0.00220059
NCU00398	hypothetical protein	OK	12.2018	18.9306	0.63363	0.995221
NCU00399	cell wall protein PhiA	OK	1684.19	6588.48	1.96789	0.00944216
NCU00400	hypothetical protein	OK	3.6196	20.6846	2.51465	4.92182e-06
NCU00401	hypothetical protein	OK	10.4204	23.2754	1.1594	0.0341764
NCU00403	dTDP-D-glucose 4,6-dehydratase	OK	12.5043	24.2676	0.956613	0.139211
NCU00404	RNA processing factor 1	OK	8.10493	38.483	2.24735	6.79292e-05
NCU00405	glycyl-tRNA synthetase 1	OK	52.412	39.6014	-0.404344	0.507022
NCU00406	protein kinase CHM1	OK	34.2618	11.2379	-1.60823	0.00150649
NCU00407	hypothetical protein	OK	5.21821	7.04071	0.432166	0.553546
NCU00408	hypothetical protein	OK	7.07471	196.434	4.79523	2.80421e-13
NCU00409	chorismate mutase/prephenate dehydratase	OK	5.14587	2.9079	-0.823436	0.435319
NCU00410	eukaryotic release factor 1	OK	47.3753	53.8425	0.184611	0.776181
NCU00411	hypothetical protein	OK	27.2126	7.22569	-1.91307	0.0125296
NCU00412	hypothetical protein	OK	9.24453	4.83086	-0.936322	0.2681
NCU00413	60S ribosomal protein L2	OK	1182.36	393.614	-1.58682	0.00796429
NCU00414	adenosine kinase	OK	150.056	49.9679	-1.58643	0.00171836
NCU00415	hypothetical protein	OK	8.12453	11.6083	0.514801	0.376836
NCU00416	C2H2 type zinc finger domain-containing protein	OK	9.55421	10.3077	0.109516	0.95453
NCU00417	cell cycle control protein cwf14	OK	37.6186	123.158	1.71099	0.00232446
NCU00418	NADH:ubiquinone oxidoreductase 14.8kD subunit	OK	485.51	166.448	-1.54443	0.00784924
NCU00419	DNA-directed RNA polymerase I and III polypeptide	OK	5.46241	50.3634	3.20477	0.26494
NCU00420	hypothetical protein	OK	23.8544	15.6011	-0.612602	0.293808
NCU00421	SWI-SNF complex subunit	OK	11.1397	10.1434	-0.13516	0.854916
NCU00422	curved DNA-binding protein	OK	171.66	42.6394	-2.00929	0.00036855
NCU00423	hypothetical protein	OK	11.1663	11.7318	0.0712688	0.915043
NCU00424	Spo76 protein	OK	10.6302	3.8592	-1.46179	0.00587789
NCU00425	hypothetical protein	NOTEST	0	0.556001	1.79769e+308	1
NCU00426	hypothetical protein	OK	10.7804	28.3873	1.39684	0.0181785
NCU00427	hypothetical protein	OK	4.75695	12.67	1.4133	0.015869
NCU00428	DNA repair and recombination protein pif1	OK	5.46208	3.98857	-0.453579	0.537123
NCU00430	Na(+)/H(+) antiporter 2	OK	13.6352	35.0723	1.363	0.00795822
NCU00431	mitochondrial import receptor subunit Tom22	OK	85.3987	125.588	0.556406	0.339581
NCU00432	hypothetical protein	OK	9.49399	7.37472	-0.364426	0.58215
NCU00434	protein phosphatase 2C isoform beta	OK	21.4889	9.5284	-1.17329	0.0300564
NCU00435	SNF7 family protein	OK	34.511	13.3772	-1.36728	0.0138035
NCU00436	GTPase FZO1	OK	24.9656	40.0619	0.682289	0.214632
NCU00437	nitrilase	NOTEST	2.75234	2.33884	-0.234865	1
NCU00438	adenosine deaminase	OK	6.24496	1.62994	-1.93787	0.0892086
NCU00439	hypothetical protein	NOTEST	0	0.49636	1.79769e+308	1
NCU00440	guanine nucleotide binding protein beta-1	OK	43.4269	36.484	-0.251324	0.692566
NCU00441	phosducin	OK	14.3058	9.98343	-0.518991	0.397028
NCU00442	hypothetical protein	OK	16.4319	2.91873	-2.49308	8.28327e-06
NCU00443	ran-specific GTPase-activating protein 1	OK	336.89	145.468	-1.21158	0.0328005
NCU00444	transcription initiation factor TFIID subunit 14	OK	21.9173	17.3311	-0.3387	0.583299
NCU00445	hypothetical protein	OK	11.1771	19.3729	0.793497	0.14489
NCU00446	acetoacetyl-CoA synthase	OK	7.87152	2.29392	-1.77883	0.00618488
NCU00447	serine palmitoyltransferase 2	OK	46.4839	30.202	-0.622085	0.270072
NCU00448	hypothetical protein	OK	4.42145	1.331	-1.73201	0.0223299
NCU00449	hypothetical protein	NOTEST	0.545206	1.32758	1.28393	1
NCU00450	sucrose transporter	OK	68.8501	27.7567	-1.31062	0.0148339
NCU00451	hypothetical protein	OK	63.5199	16.7722	-1.92114	0.000278825
NCU00453	sodium/hydrogen exchanger 3	OK	23.7398	16.8293	-0.49633	0.403451
NCU00454	hypothetical protein	OK	9.85406	11.144	0.177474	0.804868
NCU00455	mapkkk cascade protein kinase regulator ste50	OK	24.8267	28.4177	0.194898	0.760929
NCU00456	hypothetical protein	OK	92.0048	27.4197	-1.7465	0.00124815
NCU00457	translation initiation factor 4B	OK	44.3905	103.331	1.21896	0.0257974
NCU00458	hypothetical protein	OK	32.8994	8.93167	-1.88106	0.00180247
NCU00459	hypothetical protein	OK	3.58706	6.33237	0.819945	0.136325
NCU00461	NAD-specific glutamate dehydrogenase	OK	35.718	56.9646	0.673413	0.242382
NCU00462	hypothetical protein	NOTEST	0.753688	1.15201	0.612108	1
NCU00463	kynureninase	OK	15.3411	2.89981	-2.40337	0.000278992
NCU00464	60S ribosomal protein L32	OK	1695.21	709.715	-1.25615	0.0358694
NCU00465	chaperone dnaJ	OK	40.114	22.4331	-0.838479	0.127254
NCU00466	glutamyl-tRNA synthetase	OK	15.0183	9.31279	-0.689434	0.43319
NCU00467	CSN-5	OK	31.649	13.306	-1.25008	0.0865611
NCU00468	prephenate dehydrogenase	OK	16.8886	52.749	1.64309	0.00764369
NCU00469	alpha-tubulin suppressor protein Aats1	NOTEST	0.390752	0.0259024	-3.9151	1
NCU00470	DNA repair protein Rad9	OK	14.6099	7.04856	-1.05155	0.104257
NCU00471	hypothetical protein	OK	4.39839	2.13013	-1.04604	0.219756
NCU00472	CDC37	OK	27.6684	259.474	3.22927	3.3648e-10
NCU00473	hypothetical protein	OK	19.0755	14.8183	-0.364346	0.578921
NCU00474	hypothetical protein	NOTEST	0	1.17214	1.79769e+308	1
NCU00475	40S ribosomal protein S18	OK	1191.11	494.498	-1.26827	0.0578564
NCU00476	UPF0023 family protein	OK	134.706	56.307	-1.25843	0.485714
NCU00477	carboxypeptidase Y	OK	355.391	119.177	-1.5763	0.00513519
NCU00478	hypothetical protein	OK	2.09924	5.67912	1.4358	0.0774159
NCU00480	ubiquitin C-terminal hydrolase	OK	15.9904	43.8482	1.45531	0.00678484
NCU00481	a-pheromone processing metallopeptidase Ste23	OK	14.312	5.52692	-1.37267	0.0125279
NCU00483	hypothetical protein	OK	5.70322	7.20392	0.337005	0.665851
NCU00484	NADH:ubiquinone oxidoreductase 18.4kD subunit, nuo18.4	OK	222.405	70.0196	-1.66736	0.000963266
NCU00485	hypothetical protein	OK	0	2.40867	1.79769e+308	0.214777
NCU00488	protein phosphatase PP2A regulatory subunit A	OK	54.0522	22.0963	-1.29055	0.0119314
NCU00489	cytoplasmic ribosomal protein-10, crp-10	OK	952.168	308.095	-1.62784	0.0099549
NCU00490	DUF803 domain membrane protein	OK	22.8476	20.609	-0.148769	0.966131
NCU00491	hypothetical protein	NOTEST	0	0.155364	1.79769e+308	1
NCU00492	hypothetical protein	OK	9.91176	9.31882	-0.0889941	0.898148
NCU00493	coatomer subunit delta	OK	99.1682	73.6551	-0.429093	0.477985
NCU00494	hypothetical protein	OK	5.36668	2.59785	-1.04671	0.13994
NCU00495	SipA3	OK	8.55884	15.7702	0.881711	0.104537
NCU00496	hypothetical protein	NOTEST	2.82297	2.32562	-0.279599	1
NCU00497	hypothetical protein	OK	6.28216	2.31543	-1.43998	0.26552
NCU00498	molybdenum cofactor biosynthesis protein 1 B	OK	9.23426	6.87502	-0.425632	0.518042
NCU00500	hypothetical protein	NOTEST	0.266499	1.85992	2.80304	1
NCU00501	nucleolar complex protein 4	OK	3.95319	55.1371	3.80193	3.24833e-10
NCU00502	ATP synthase subunit 4	OK	474.519	140.141	-1.75959	0.000999251
NCU00503	nonselective cation channel protein	OK	8.40686	7.73988	-0.119255	0.873972
NCU00504	hypothetical protein	OK	3.97104	7.15274	0.848978	0.666119
NCU00505	small nuclear ribonucleoprotein Sm D1	OK	57.0392	63.3884	0.152266	0.818104
NCU00506	ER membrane protein	OK	54.1522	15.9748	-1.76122	0.00111833
NCU00509	hypothetical protein	OK	4.09001	2.05914	-0.990067	0.369128
NCU00510	hypothetical protein	NOTEST	0.812317	0.67728	-0.26229	1
NCU00512	hypothetical protein	OK	3.66969	5.5584	0.599012	0.622028
NCU00513	phosphotransferase enzyme family domain-containing protein	OK	33.2932	20.5401	-0.696785	0.300781
NCU00515	hypothetical protein	OK	15.6478	6.56799	-1.25244	0.0625031
NCU00516	hypothetical protein	NOTEST	0.89294	0.256997	-1.79681	1
NCU00517	cell cycle checkpoint protein RAD17	OK	12.1597	12.4691	0.0362496	0.960622
NCU00518	MGS207 protein	OK	66.691	44.6205	-0.579784	0.30284
NCU00519	ribulose-phosphate 3-epimerase	OK	83.9714	24.8405	-1.75721	0.000891117
NCU00520	oxidoreductase	OK	91.8564	53.9456	-0.767876	0.17399
NCU00521	hypothetical protein	OK	37.6158	17.1642	-1.13194	0.251786
NCU00522	cystathionine beta-lyase	OK	84.3984	16.6484	-2.34183	0.000270401
NCU00523	NAD-dependent deacetylase sirtuin-2	OK	9.3068	8.10162	-0.200075	0.79656
NCU00524	hypothetical protein	NOTEST	0.912164	0.803698	-0.18264	1
NCU00525	hypothetical protein	NOTEST	0	0.0572989	1.79769e+308	1
NCU00526	Lcc1	NOTEST	0.131227	1.15927	3.14309	1
NCU00527	mitochondrial genome maintenance protein Mgr2	OK	47.8959	32.1529	-0.574955	0.31788
NCU00528	FHA domain-containing protein	OK	11.3267	11.5975	0.0340859	0.96255
NCU00529	hypothetical protein	NOTEST	0	0	0	1
NCU00530	hypothetical protein	NOTEST	0	0	0	1
NCU00531	hypothetical protein	OK	0	4.59695	1.79769e+308	0.0761746
NCU00532	hypothetical protein	OK	0	4.07734	1.79769e+308	0.343707
NCU00533	hypothetical protein	NOTEST	0	0	0	1
NCU00534	hypothetical protein	NOTEST	1.04736	0.199242	-2.39417	1
NCU00535	alanyl-tRNA synthetase	OK	7.36737	1.24157	-2.56898	0.00585621
NCU00536	homoserine O-acetyltransferase	OK	18.3417	17.3071	-0.0837625	0.906466
NCU00537	hypothetical protein	OK	47.5267	24.1884	-0.974424	0.11624
NCU00538	PAP/25A associated domain family	OK	4.08567	6.56622	0.684489	0.243621
NCU00541	hypothetical protein	OK	66.5344	38.234	-0.799245	0.235267
NCU00542	DUF914 domain membrane protein	OK	17.1331	31.0934	0.859821	0.112599
NCU00545	hypothetical protein	OK	15.9661	11.9937	-0.412735	0.484967
NCU00547	hypothetical protein	NOTEST	0.506715	0.369112	-0.457114	1
NCU00548	MutT/nudix family protein	OK	12.9315	2.52044	-2.35914	0.0379059
NCU00549	glutathione transferase omega-1	OK	76.3506	9.0627	-3.07463	1.78632e-08
NCU00550	hypothetical protein	OK	5.43031	19.4823	1.84306	0.00308959
NCU00551	myosin type-2 heavy chain 2	OK	15.2587	3.59046	-2.08739	3.12381e-05
NCU00552	albino-1, al-1	OK	34.4995	35.4663	0.0398733	0.960622
NCU00553	rho GTPase activator	OK	26.479	9.09963	-1.54097	0.00316099
NCU00554	aspartate-semialdehyde dehydrogenase	OK	44.287	42.3103	-0.0658733	0.924316
NCU00557	hypothetical protein	NOTEST	0.981905	0	-1.79769e+308	1
NCU00558	hypothetical protein	NOTEST	1.78832	1.76186	-0.0215055	1
NCU00559	hypothetical protein	OK	2.8043	3.94536	0.492518	0.514326
NCU00560	WD domain-containing protein	OK	6.96951	32.7593	2.23277	8.36029e-05
NCU00561	hypothetical protein	OK	5.05459	10.7914	1.09421	0.0959386
NCU00562	hypothetical protein	OK	37.464	22.6405	-0.7266	0.260006
NCU00563	hypothetical protein	OK	0.477933	14.0319	4.87576	0.131301
NCU00564	mitochondrial 40S ribosomal protein MRP2	OK	146.882	99.4475	-0.562653	0.638958
NCU00565	lipoic acid synthetase	OK	16.7589	109.546	2.70853	0.000398408
NCU00566	synaptobrevin	OK	179.74	177.631	-0.0170267	0.982388
NCU00567	arginine-6, arg-6	OK	20.3059	25.8871	0.350331	0.651051
NCU00568	hypothetical protein	OK	9.37314	41.3826	2.14242	6.6693e-05
NCU00569	SOH1 family protein	OK	13.4131	22.7717	0.763602	0.45959
NCU00570	DNA-directed RNA polymerase III polypeptide	OK	26.5581	69.2048	1.38172	0.0521708
NCU00571	hypothetical protein	OK	50.8843	64.833	0.349509	0.566517
NCU00572	thaumatin family protein	OK	1.90433	2.62895	0.465205	0.677342
NCU00573	hypothetical protein	OK	109.886	22.2385	-2.30488	5.4293e-06
NCU00574	hypothetical protein	NOTEST	2.17649	2.1155	-0.0410046	1
NCU00575	glucokinase	OK	70.043	13.8745	-2.33581	2.72459e-06
NCU00576	hypothetical protein	OK	15.7233	9.73213	-0.692074	0.266259
NCU00577	hypothetical protein	OK	8.81662	16.7232	0.923553	0.268273
NCU00578	peptidyl-prolyl cis-trans isomerase-like 1	OK	7.59552	68.0896	3.16421	8.98228e-05
NCU00579	oxysterol binding protein 1	OK	24.3361	24.1387	-0.0117477	0.988443
NCU00580	acyl-CoA thioesterase	OK	9.71722	13.781	0.504067	0.46107
NCU00581	phosphopantetheinyl transferase	OK	26.4067	14.3599	-0.878857	0.124817
NCU00582	cryptochrome DASH	OK	6.47257	140.735	4.4425	0
NCU00583	hypothetical protein	OK	0.798345	5.06708	2.66607	0.868
NCU00584	hypothetical protein	OK	25.7127	24.4769	-0.0710649	0.920575
NCU00585	albino-2, al-2	OK	38.8672	60.6883	0.642866	0.298258
NCU00586	non-anchored cell wall protein-6, ncw-6	OK	14.9037	80.7611	2.43799	1.90031e-05
NCU00587	osmotic sensitive-5, os-5	OK	20.4321	15.493	-0.399222	0.52381
NCU00589	auxin Efflux Carrier superfamily	OK	33.0895	35.293	0.0930078	0.911293
NCU00590	hypothetical protein	OK	46.6156	17.0722	-1.44916	0.173325
NCU00591	methylcrotonoyl-CoA carboxylase subunit alpha	OK	11.3935	7.1499	-0.672218	0.539318
NCU00592	pre-mRNA-splicing factor cwc-25	OK	11.5499	36.5458	1.66182	0.0168919
NCU00593	COP9 signalosome-2, csn-2	OK	19.2433	18.2799	-0.0740987	0.914919
NCU00594	hypothetical protein	NOTEST	1.67127	0	-1.79769e+308	1
NCU00595	ubiquitin thiolesterase	OK	15.5773	10.6108	-0.553914	0.337523
NCU00596	lipoyltransferase	OK	26.1623	25.8092	-0.0196069	0.979137
NCU00597	deoxyribose-phosphate aldolase 2	OK	4.18081	51.6411	3.62667	2.36936e-08
NCU00600	small Rho-type GTPase	OK	76.2805	64.9728	-0.231477	0.714931
NCU00602	siroheme synthase	OK	8.73596	12.9994	0.573401	0.342168
NCU00603	hypothetical protein	NOTEST	0	0.325936	1.79769e+308	1
NCU00604	hypothetical protein	NOTEST	1.55113	2.25991	0.542941	1
NCU00605	ThiF domain-containing protein	OK	6.13097	17.6683	1.52697	0.00955443
NCU00606	short-chain alcohol dehydrogenase	NOTEST	0.589523	1.20911	1.03633	1
NCU00607	hypothetical protein	OK	3.46139	30.5904	3.14366	0.00153834
NCU00608	AMP-binding enzyme	OK	16.8219	5.5751	-1.59327	0.00421454
NCU00609	initiation-specific alpha-1,6-mannosyltransferase	OK	23.4343	43.8966	0.90549	0.0906993
NCU00611	hypothetical protein	OK	7.7118	1.11847	-2.78554	6.08422e-05
NCU00614	DUF1620 domain-containing protein	OK	30.4673	13.0957	-1.21817	0.0176512
NCU00616	hypothetical protein	OK	6.87283	4.32455	-0.668354	0.590892
NCU00617	phosducin family protein	OK	25.5338	14.6551	-0.801	0.170358
NCU00618	40S ribosomal protein S27	OK	1707.75	906.42	-0.913844	0.164386
NCU00619	hypothetical protein	OK	29.6663	78.9797	1.41266	0.00564202
NCU00620	hypothetical protein	OK	4.85022	9.28339	0.9366	0.202149
NCU00621	TORC1 growth control complex subunit Kog1	OK	9.15321	6.15165	-0.573305	0.32025
NCU00622	cell polarity protein	OK	17.3073	9.11325	-0.925344	0.0827407
NCU00623	integral membrane protein	OK	30.6685	29.4738	-0.0573248	0.937477
NCU00624	ER to Golgi transporter Yif1	OK	28.2839	40.3621	0.513017	0.389538
NCU00627	hypothetical protein	OK	115.12	450.483	1.96833	0.00111833
NCU00628	hypothetical protein	OK	15.8707	8.86368	-0.840392	0.14807
NCU00629	6-phosphofructokinase	OK	77.2164	23.6467	-1.70727	0.00322429
NCU00630	hypothetical protein	OK	4.34313	3.49566	-0.313171	0.92041
NCU00631	RING-13 protein	OK	10.3956	11.7669	0.178756	0.786494
NCU00632	type I phosphodiesterase/nucleotide pyrophosphatase	OK	14.2586	18.3349	0.362763	0.555796
NCU00633	hypothetical protein	OK	28.483	26.0557	-0.128501	0.852689
NCU00634	ribosomal protein L14	OK	770.22	243.664	-1.66038	0.00433415
NCU00635	nascent polypeptide-associated complex subunit alpha	OK	682.985	167.198	-2.0303	0.000123554
NCU00636	ATP synthase subunit D	OK	254.173	96.0652	-1.40373	0.0120428
NCU00638	hypothetical protein	OK	0.710554	8.37289	3.55871	0.00618002
NCU00640	hypothetical protein	OK	18.9983	18.0595	-0.0731115	0.962504
NCU00641	cytochrome c oxidase-assembly factor cox-16	OK	49.3224	25.6789	-0.941658	0.306139
NCU00642	beta-galactosidase	OK	38.6812	9.98268	-1.95413	0.000126166
NCU00643	L-arabinitol 4-dehydrogenase	OK	33.8315	4.55769	-2.89199	8.74696e-07
NCU00644	ATP synthase subunit G	OK	111.908	76.2745	-0.553043	0.342127
NCU00645	hypothetical protein	NOTEST	0	0	0	1
NCU00646	methyltransferase LaeA	NOTEST	2.43591	1.83527	-0.408469	1
NCU00648	choline transporter	NOTEST	1.54914	0.942493	-0.716915	1
NCU00649	Npt1p	OK	25.6122	6.925	-1.88694	0.278972
NCU00650	Wdr1p	OK	4.8565	50.0339	3.36492	5.69046e-06
NCU00651	peptide N-glycanase-1	OK	10.5368	16.7579	0.669413	0.346053
NCU00652	hypothetical protein	NOTEST	2.69646	0.792728	-1.76617	1
NCU00653	hypothetical protein	NOTEST	1.19384	0.922304	-0.372298	1
NCU00654	hypothetical protein	OK	8.98847	12.3407	0.457278	0.506108
NCU00655	mitochondrial enoyl reductase	OK	57.141	16.6038	-1.78301	0.0100008
NCU00656	phosphoinositide 3-kinase	OK	15.0319	4.84321	-1.63399	0.0951051
NCU00657	hypothetical protein	OK	10.0512	1.20619	-3.05884	3.06342e-05
NCU00658	hypothetical protein	NOTEST	0.298634	0.168384	-0.826623	1
NCU00659	hypothetical protein	OK	9.94622	7.18288	-0.469587	0.771701
NCU00660	glutamyl-tRNA amidotransferase	OK	21.0694	15.5101	-0.441937	0.525731
NCU00662	RNA binding protein	OK	4.92945	5.82862	0.241728	0.768945
NCU00663	hypothetical protein	OK	27.911	8.5758	-1.70249	0.223058
NCU00664	pre-mRNA-splicing factor isy-1	OK	6.73557	7.7325	0.199136	0.870157
NCU00665	Ser/Thr protein phosphatase	OK	48.7109	8.81996	-2.4654	0.000312942
NCU00666	hypothetical protein	OK	4.21948	4.20319	-0.00557982	0.995443
NCU00667	vacuolar membrane ATPase-11, vma-11	OK	103.01	70.733	-0.542324	0.336302
NCU00668	rho guanyl nucleotide exchange factor	OK	23.2824	17.825	-0.385334	0.520654
NCU00669	oligosaccharyl transferase subunit	OK	64.5603	43.7724	-0.560625	0.323317
NCU00670	NADH:ubiquinone oxidoreductase 9.5, nuo9.5	OK	334.973	70.409	-2.25021	0.000738422
NCU00671	beige/BEACH domain-containing protein	OK	13.1067	5.39759	-1.27991	0.156309
NCU00673	serine protease p2	OK	429.829	90.5278	-2.24733	0.000277628
NCU00674	hypothetical protein	NOTEST	0.729755	1.13595	0.638414	1
NCU00675	efr-3	OK	3.5721	4.76739	0.41643	0.551263
NCU00676	F1-ATP synthase assembly protein	OK	5.96589	26.4597	2.14899	0.000222183
NCU00677	phenylacetyl-CoA ligase	OK	11.6709	6.30038	-0.889406	0.168711
NCU00678	glutamate decarboxylase	OK	10.1258	4.68669	-1.1114	0.0772967
NCU00679	hypothetical protein	NOTEST	0.482555	0.584823	0.277306	1
NCU00680	2-methylcitrate dehydratase	OK	87.2662	16.0643	-2.44156	0.000508144
NCU00681	GTPase activating protein	OK	7.7735	9.80537	0.335008	0.790801
NCU00682	serine/threonine-protein kinase PRKX	OK	28.2914	24.055	-0.234025	0.708778
NCU00684	endonuclease/Exonuclease/phosphatase	OK	32.2493	59.29	0.87852	0.212639
NCU00685	casein kinase I isoform delta	OK	133.445	151.834	0.186242	0.823845
NCU00687	hypothetical protein	OK	32.3282	21.9396	-0.559254	0.320449
NCU00688	hypothetical protein	OK	2.15034	5.69741	1.40575	0.0886657
NCU00689	hypothetical protein	OK	10.0179	15.2702	0.608141	0.320449
NCU00690	ribonuclease P complex subunit Pop1	OK	6.1193	10.0345	0.713534	0.234078
NCU00691	hypothetical protein	OK	3.78189	2.58737	-0.547622	0.459633
NCU00692	chaperone dnaK	OK	23.6637	112.716	2.25194	1.76137e-05
NCU00693	exosome complex exonuclease RRP40	OK	10.0456	18.7645	0.90144	0.448293
NCU00694	hypothetical protein	OK	23.3239	19.0074	-0.295248	0.680967
NCU00695	hypothetical protein	NOTEST	0	0.0554083	1.79769e+308	1
NCU00696	SH3 domain-containing protein	OK	53.6697	23.5464	-1.1886	0.0238818
NCU00697	hypothetical protein	NOTEST	0.9176	0.776622	-0.240653	1
NCU00698	hypothetical protein	NOTEST	0.281426	1.45941	2.37455	1
NCU00699	hypothetical protein	OK	5.24508	1.58119	-1.72996	0.038142
NCU00700	hypothetical protein	OK	4.23744	3.7789	-0.165226	0.856509
NCU00701	lysozyme	OK	14.6629	11.3851	-0.365025	0.641329
NCU00704	hypothetical protein	NOTEST	0	0.112502	1.79769e+308	1
NCU00705	hypothetical protein	NOTEST	3.39772	1.47006	-1.20869	1
NCU00706	60S ribosomal protein L44	OK	1550.06	651.007	-1.25158	0.038142
NCU00707	hypothetical protein	OK	7.4232	9.78399	0.398382	0.594283
NCU00708	hypothetical protein	NOTEST	0	2.0711	1.79769e+308	1
NCU00709	beta-xylosidase	OK	0.417053	3.15162	2.91779	0.0139139
NCU00710	acetyl xylan esterase	OK	1.27136	4.95539	1.96263	0.0511717
NCU00711	multidrug resistance protein fnx1	OK	2.7233	2.6572	-0.035449	0.9729
NCU00712	3-hydroxy-3-methylglutaryl-coenzyme A reductase	OK	89.703	19.318	-2.21521	9.2988e-06
NCU00713	isochorismatase family hydrolase	OK	26.8599	11.895	-1.1751	0.0420193
NCU00714	heat shock protein STI1	OK	57.67	1342.62	4.54108	0
NCU00715	betaine aldehyde dehydrogenase	OK	14.2975	2.46124	-2.53831	0.618305
NCU00716	non-anchored cell wall protein-5, ncw-5	OK	203.172	329.956	0.699575	0.317713
NCU00717	DUF1212 domain membrane protein	OK	2.06909	13.7301	2.73028	3.10657e-06
NCU00718	hypothetical protein	OK	2.93678	6.1917	1.0761	0.641329
NCU00719	hypothetical protein	NOTEST	1.04336	1.34994	0.371668	1
NCU00720	L-lactate dehydrogenase	OK	52.0976	11.0828	-2.23289	2.20075e-05
NCU00721	proline-specific permease	OK	14.5037	5.45696	-1.41025	0.0169095
NCU00722	amidohydrolase	OK	12.6083	2.3962	-2.39555	0.000232703
NCU00723	Znf1p	OK	7.02057	5.02488	-0.482499	0.515319
NCU00724	hypothetical protein	OK	0.429311	2.75797	2.68351	0.0401511
NCU00725	epsin-3	OK	56.7098	65.1415	0.199978	0.755152
NCU00726	cyclosporin-resistant-1, csr-1	OK	1618.26	369.374	-2.13129	0.000213386
NCU00727	hypothetical protein	OK	5.43115	18.4613	1.76517	0.787148
NCU00728	hypothetical protein	NOTEST	2.13326	2.14757	0.00964237	1
NCU00729	hypothetical protein	OK	200.779	95.9755	-1.06487	0.0446049
NCU00730	hypothetical protein	OK	2.80489	5.90565	1.07415	0.11664
NCU00732	trichothecene C-15 hydroxylase	OK	4.58156	0.672879	-2.76742	0.0145615
NCU00733	hypothetical protein	OK	4.21759	4.54308	0.107253	0.937776
NCU00734	Ulp1 protease	OK	26.1819	14.982	-0.805338	0.260909
NCU00735	hypothetical protein	OK	3.59973	29.9927	3.05865	0.0190286
NCU00736	molybdenum cofactor biosynthetic protein	NOTEST	1.5903	0.597439	-1.41243	1
NCU00737	presequence translocated-associated motor subunit pam-17	OK	52.768	49.3603	-0.0963105	0.886099
NCU00738	hypothetical protein	OK	9.99567	4.0543	-1.30185	0.0633383
NCU00739	hypothetical protein	NOTEST	0	0	0	1
NCU00740	hypothetical protein	OK	2.35731	9.99888	2.08463	0.0014516
NCU00741	gliotoxin biosynthesis protein GliK	OK	14.5106	27.5371	0.92427	0.192228
NCU00742	glycerol-3-phosphate dehydrogenase	OK	15.904	31.9752	1.00757	0.283864
NCU00743	glycogen debranching enzyme	OK	53.1492	23.7073	-1.16472	0.0306192
NCU00744	hypothetical protein	OK	29.3702	27.2073	-0.11036	0.868513
NCU00745	hypothetical protein	NOTEST	0.47037	0.348342	-0.433293	1
NCU00746	hypothetical protein	NOTEST	0	0.350315	1.79769e+308	1
NCU00747	hypothetical protein	OK	1.50764	10.4523	2.79345	0.0276017
NCU00748	hypothetical protein	OK	69.7377	61.8795	-0.172476	0.796013
NCU00749	hypothetical protein	OK	22.9004	17.5191	-0.386441	0.540542
NCU00751	hypothetical protein	OK	5.89143	10.2115	0.793507	0.461671
NCU00752	hypothetical protein	OK	16.2565	17.3058	0.0902339	0.941127
NCU00753	hypothetical protein	OK	22.1228	16.6241	-0.412257	0.512186
NCU00754	multidrug resistant protein	OK	12.9501	34.3288	1.40645	0.0201698
NCU00755	hypothetical protein	NOTEST	2.98579	2.29926	-0.376948	1
NCU00756	hypothetical protein	OK	0	2.59891	1.79769e+308	0.362405
NCU00757	hypothetical protein	OK	1.46549	14.6979	3.32615	0.00246064
NCU00758	formate/nitrite transporter	OK	4.25437	11.1912	1.39535	0.0249036
NCU00759	hypothetical protein	OK	10.4376	13.4772	0.368733	0.5889
NCU00760	hypothetical protein	NOTEST	0	0	0	1
NCU00761	triacylglycerol lipase	OK	1.31086	4.74531	1.85599	0.0171639
NCU00762	endoglucanase 3	NOTEST	1.15108	1.13787	-0.0166516	1
NCU00763	hypothetical protein	NOTEST	0.117889	0.531597	2.1729	1
NCU00764	hypothetical protein	NOTEST	0.397237	0.898436	1.17742	1
NCU00765	amino acid permease 2	NOTEST	0.744575	0.716796	-0.0548556	1
NCU00766	hypothetical protein	OK	40.6641	24.4454	-0.734191	0.22491
NCU00768	mRNA binding post-transcriptional regulator	OK	50.7508	41.1745	-0.30168	0.622461
NCU00770	hypothetical protein	OK	10.5946	2.66993	-1.98846	0.000252014
NCU00771	UBX domain-containing protein 7	OK	15.5778	23.0357	0.564382	0.325594
NCU00772	serine/threonine-protein kinase 24	OK	10.2655	7.64244	-0.425694	0.567656
NCU00773	hypothetical protein	OK	6.05223	57.8843	3.25763	4.78867e-08
NCU00774	hypothetical protein	OK	66.6498	10.2692	-2.69827	1.34996e-07
NCU00775	isocitrate dehydrogenase subunit 1	OK	124.705	77.9455	-0.677979	0.235674
NCU00776	tyrosinase	NOTEST	0.0751455	0.406062	2.43394	1
NCU00777	methyltransferase	OK	2.44131	18.4533	2.91815	2.29554e-06
NCU00778	sed5 vesicle protein	OK	7.25273	5.85821	-0.308064	0.734797
NCU00779	hypothetical protein	OK	7.08114	8.91812	0.332758	0.763766
NCU00780	D-lactate dehydrogenase	NOTEST	3.34566	2.32032	-0.52797	1
NCU00781	hypothetical protein	OK	0	2.97196	1.79769e+308	0.25781
NCU00782	pantothenate transporter liz1	OK	5.54008	4.86386	-0.187804	0.84026
NCU00783	hypothetical protein	OK	3.62774	3.28755	-0.142057	0.95837
NCU00784	hypothetical protein	OK	13.6716	5.55533	-1.29924	0.0239805
NCU00786	G-protein coupled receptor	NOTEST	0.337404	1.08355	1.68322	1
NCU00787	hypothetical protein	OK	0.520544	2.63077	2.33739	0.0964569
NCU00788	hypothetical protein	OK	3.28574	4.69397	0.514589	0.519295
NCU00789	DUF221 domain-containing protein	OK	30.5743	16.9819	-0.848321	0.118103
NCU00792	branched-chain-amino-acid aminotransferase	OK	76.9955	33.1125	-1.2174	0.0185493
NCU00793	trehalose phosphate synthase	OK	63.6284	151.989	1.25622	0.0278759
NCU00794	ribosome biogenesis protein Rsa4	OK	4.77003	37.2731	2.96606	3.31969e-07
NCU00795	membrane bound cation transporter	OK	1.7896	10.4791	2.5498	0.00163419
NCU00796	hydantoinase	OK	18.0913	6.50198	-1.47635	0.00642216
NCU00799	homocysteine S-methyltransferase	OK	18.8872	6.04364	-1.64392	0.00157455
NCU00800	hypothetical protein	NOTEST	0.181453	0.721827	1.99205	1
NCU00801	MFS lactose permease	OK	18.794	15.048	-0.320706	0.62234
NCU00802	hypothetical protein	OK	9.07145	4.55363	-0.994316	0.18516
NCU00803	MFS transporter	OK	3.72943	16.7327	2.16564	0.0270588
NCU00804	hypothetical protein	OK	0	33.4076	1.79769e+308	0.0424889
NCU00805	bZIP transcription factor	OK	34.4489	88.2921	1.35783	0.0103619
NCU00806	hypothetical protein	NOTEST	0	0.54163	1.79769e+308	1
NCU00807	hypothetical protein	NOTEST	0	2.10297	1.79769e+308	1
NCU00810	beta-galactosidase	OK	25.0048	6.85785	-1.86638	0.00063805
NCU00811	hypothetical protein	OK	263.809	385.577	0.547524	0.398452
NCU00812	exosome complex exonuclease RRP41	OK	10.4277	8.58421	-0.280662	0.942267
NCU00813	disulfide isomerase	OK	140.201	337.132	1.26582	0.032787
NCU00814	hypothetical protein	OK	19.8559	12.4727	-0.670801	0.233327
NCU00817	hypothetical protein	NOTEST	0	0	0	1
NCU00818	hypothetical protein	NOTEST	0.780936	1.99211	1.35102	1
NCU00819	hypothetical protein	NOTEST	1.52288	1.33858	-0.1861	1
NCU00821	sugar transporter	OK	5.8434	11.577	0.986376	0.147145
NCU00822	hypothetical protein	NOTEST	0	0.0524306	1.79769e+308	1
NCU00823	26S proteasome regulatory subunit RPN11	OK	49.1431	24.9407	-0.978485	0.0680808
NCU00824	histone deacetylase RPD3	OK	4.92298	23.7991	2.2733	3.8559e-05
NCU00825	hypothetical protein	NOTEST	1.72636	1.77971	0.0439113	1
NCU00826	hypothetical protein	NOTEST	0.673635	0.710358	0.0765779	1
NCU00827	hypothetical protein	OK	3.76244	3.81714	0.0208227	0.987842
NCU00828	peroxisomal membrane protein	OK	17.4277	10.6176	-0.714928	0.383507
NCU00829	ferric reductase	OK	15.5352	11.8712	-0.388075	0.552837
NCU00830	ctr copper transporter, tcu-1	OK	18.6445	15.8485	-0.234405	0.736797
NCU00831	extracellular serine carboxypeptidase	OK	28.2922	7.6024	-1.89588	0.000436957
NCU00832	hypothetical protein	OK	2.99698	4.99786	0.737803	0.371564
NCU00833	hypothetical protein	OK	6.33583	1.90376	-1.73468	0.00193221
NCU00834	hypothetical protein	OK	2.16445	2.50207	0.209125	0.851312
NCU00835	hypothetical protein	OK	12.9619	11.0442	-0.230984	0.747509
NCU00836	hypothetical protein	NOTEST	0.248798	0.531782	1.09586	1
NCU00837	6-phosphogluconate dehydrogenase	OK	9.23641	9.59733	0.0553012	0.949113
NCU00838	3-dehydroshikimate dehydratase	OK	34.2938	32.8037	-0.0640903	0.929785
NCU00839	hypothetical protein	OK	0.210617	5.14358	4.61008	0.485266
NCU00840	hypothetical protein	NOTEST	0.0646416	0.230381	1.83348	1
NCU00841	hypothetical protein	NOTEST	0	0	0	1
NCU00842	hypothetical protein	NOTEST	0	0	0	1
NCU00843	phosphoribosylglycinamide formyltransferase	OK	27.9409	54.2291	0.956689	0.193467
NCU00844	hypothetical protein	NOTEST	0.259544	0.632906	1.28601	1
NCU00845	hypothetical protein	NOTEST	2.10924	0.454907	-2.21308	1
NCU00846	hypothetical protein	OK	2.09771	2.73225	0.381272	0.720059
NCU00847	hypothetical protein	OK	56.0277	84.4061	0.591208	0.290312
NCU00848	integral membrane protein TmpA	OK	65.8286	24.5269	-1.42435	0.00792924
NCU00849	hypothetical protein	OK	27.6491	9.40694	-1.55544	0.151581
NCU00850	hypothetical protein	OK	38.4682	4.72537	-3.02517	0.00160229
NCU00851	hypothetical protein	NOTEST	1.04704	0.368696	-1.50581	1
NCU00852	endo-arabinase	NOTEST	0.535258	0.625007	0.223638	1
NCU00853	hypothetical protein	OK	5.67363	10.5119	0.889677	0.18678
NCU00854	hypothetical protein	OK	2.86594	4.59118	0.679855	0.495588
NCU00855	hypothetical protein	OK	18.6022	102.737	2.46541	0.000135512
NCU00857	hypothetical protein	OK	7.02608	1.97313	-1.83224	0.0120428
NCU00859	hypothetical protein	OK	13.8378	1.86952	-2.88787	0.0079546
NCU00860	ZIP family zinc transporter	OK	14.6303	27.6444	0.918024	0.114291
NCU00861	hypothetical protein	NOTEST	0.323741	0.73431	1.18155	1
NCU00862	hypothetical protein	NOTEST	3.41649	1.39776	-1.2894	1
NCU00863	transcriptional regulator	OK	18.37	5.95876	-1.62427	0.231991
NCU00864	TIM-barrel enzyme family protein	OK	135.068	9.39061	-3.84633	0.00165169
NCU00865	oxalate decarboxylase oxdC	OK	62.9438	28.8376	-1.12612	0.187382
NCU00866	DUF1275 domain-containing protein	NOTEST	0.180157	0.568874	1.65885	1
NCU00867	hypothetical protein	OK	108.648	89.7894	-0.275046	0.687352
NCU00868	hypothetical protein	OK	23.4484	12.5979	-0.896307	0.143311
NCU00869	hypothetical protein	OK	5.15521	6.06565	0.234632	0.763069
NCU00870	hypothetical protein	OK	9.69641	7.88872	-0.29766	0.687211
NCU00871	hypothetical protein	OK	0.867538	3.61814	2.06025	0.184188
NCU00872	hypothetical protein	OK	3.16309	12.5461	1.98783	0.0303091
NCU00873	hypothetical protein	OK	2.6972	5.95048	1.14154	0.204593
NCU00874	hypothetical protein	OK	3.12194	3.27463	0.0688894	0.936596
NCU00875	hypothetical protein	OK	3.60299	3.03497	-0.247512	0.819865
NCU00876	ferric reductase transmembrane component	OK	31.335	21.0738	-0.572327	0.371832
NCU00877	hypothetical protein	OK	6.6544	17.018	1.35468	0.0740779
NCU00878	hypothetical protein	OK	240.751	281.55	0.225847	0.757035
NCU00879	WD domain-containing protein	OK	33.8562	18.787	-0.849684	0.113032
NCU00880	phospholipase A-2-activating protein	OK	30.5186	16.9022	-0.852473	0.115906
NCU00881	hypothetical protein	OK	61.4926	21.4227	-1.52127	0.0266971
NCU00882	hypothetical protein	NOTEST	1.12225	0.828054	-0.438602	1
NCU00883	hypothetical protein	OK	5.86946	1.8469	-1.66812	0.160425
NCU00884	NAD dependent epimerase/dehydratase	OK	152.972	12.9557	-3.56161	8.01089e-12
NCU00885	hypothetical protein	NOTEST	0.105916	0.0605138	-0.80759	1
NCU00886	hypothetical protein	NOTEST	2.14011	0.664413	-1.68753	1
NCU00887	hypothetical protein	OK	4.47722	1.03963	-2.10654	0.422737
NCU00889	RAB family GTPase	OK	13.2715	8.209	-0.693054	0.269991
NCU00890	beta-mannosidase	NOTEST	0.777711	0.494383	-0.653605	1
NCU00891	xylitol dehydrogenase	OK	15.229	5.03745	-1.59606	0.00458379
NCU00892	methionine-6, met-6	OK	5.72465	10.4	0.861318	0.7491
NCU00895	RAB GTPase Ypt5	OK	117.417	94.0767	-0.31973	0.610007
NCU00896	synaptojanin-1	OK	21.5239	29.3098	0.445447	0.543053
NCU00897	Sin3 complex subunit	OK	7.16308	11.3927	0.669463	0.530808
NCU00898	hypothetical protein	OK	14.6705	8.26069	-0.828583	0.168374
NCU00899	hypothetical protein	OK	32.9724	20.1296	-0.711942	0.209783
NCU00900	hypothetical protein	OK	19.5365	13.6879	-0.513274	0.496535
NCU00901	ultraviolet-sensitive-6, uvs-6	OK	6.84044	3.84828	-0.829874	0.408548
NCU00902	white collar-2	OK	19.0695	5.37916	-1.82581	0.000633296
NCU00903	hypothetical protein	OK	169.914	16.5006	-3.36422	8.96211e-07
NCU00904	D-lactate dehydrogenase	OK	59.5638	8.10493	-2.87756	0.000953552
NCU00905	N-acylethanolamine amidohydrolase	OK	23.0687	7.97112	-1.53308	0.00413312
NCU00906	hypothetical protein	OK	4.13862	6.71417	0.698058	0.360669
NCU00907	hypothetical protein	NOTEST	0	0	0	1
NCU00911	polysaccharide synthase Cps1p	OK	141.648	20.5925	-2.78212	3.9108e-08
NCU00912	hypothetical protein	OK	5.48359	4.47259	-0.294009	0.736812
NCU00913	GPI-anchored wall transfer protein 1	OK	29.1232	14.8912	-0.967704	0.171374
NCU00914	serine/threonine protein kinase	OK	15.223	18.2787	0.263903	0.732371
NCU00915	aspartyl-tRNA synthetase	OK	99.5309	128.414	0.367585	0.58435
NCU00916	membrane bound cation transporter	OK	17.4875	22.3565	0.354372	0.63941
NCU00917	hypothetical protein	OK	10.252	6.60195	-0.634938	0.369737
NCU00918	hypothetical protein	OK	48.6395	13.2588	-1.87518	0.10001
NCU00921	hypothetical protein	OK	5.04445	6.04493	0.261028	0.733491
NCU00922	hypothetical protein	NOTEST	0	0.259096	1.79769e+308	1
NCU00923	hypothetical protein	OK	20.0569	30.7001	0.614148	0.279068
NCU00924	glycosylphosphatidylinositol transamidase-2, gpit-2	OK	24.9437	17.6226	-0.501251	0.406832
NCU00925	pescadillo	OK	8.24901	83.8867	3.34615	7.98589e-10
NCU00926	hypothetical protein	OK	3.07314	2.46747	-0.316679	0.721832
NCU00927	kinesin	OK	6.26536	4.35226	-0.525632	0.408156
NCU00928	UPF0183 domain-containing protein	OK	9.1029	6.9222	-0.395095	0.573436
NCU00929	hypothetical protein	OK	5.68715	12.6193	1.14985	0.153056
NCU00930	translocase of inner mitochondrial membrane 10, tim10	OK	86.111	50.5285	-0.769102	0.413925
NCU00931	lysyl-tRNA synthetase	OK	4.29179	17.4753	2.02566	0.00857108
NCU00932	hypothetical protein	NOTEST	0.070953	0.020269	-1.80759	1
NCU00934	hypothetical protein	NOTEST	1.02693	0.605944	-0.761074	1
NCU00935	hypothetical protein	OK	108.491	153.303	0.498817	0.472362
NCU00936	succinate semialdehyde dehydrogenase	OK	47.0061	12.0046	-1.96926	0.686226
NCU00937	beta-glucuronidase	OK	8.47517	3.3603	-1.33465	0.349547
NCU00938	hypothetical protein	OK	37.8652	17.6807	-1.09869	0.0558827
NCU00939	hypothetical protein	OK	21.7082	28.3822	0.386745	0.531414
NCU00940	hypothetical protein	NOTEST	0	0.42619	1.79769e+308	1
NCU00941	hypothetical protein	OK	4.15579	8.03215	0.950666	0.103912
NCU00944	l-allo-threonine aldolase	OK	19.0681	10.3402	-0.882903	0.133982
NCU00945	fungal specific transcription factor, col-20	OK	2.66104	25.783	3.27635	6.34714e-08
NCU00946	hypothetical protein	NOTEST	0	1.70816	1.79769e+308	1
NCU00947	hypothetical protein	OK	0.503964	2.77277	2.45994	0.314331
NCU00948	hypothetical protein	NOTEST	1.95482	0.787938	-1.31088	1
NCU00949	hypothetical protein	NOTEST	0.230983	1.15483	2.32182	1
NCU00950	tRNA dihydrouridine synthase	OK	4.51479	22.6786	2.3286	7.95637e-05
NCU00951	inorganic pyrophosphatase	OK	253.614	48.6616	-2.38178	2.78943e-06
NCU00952	mitochondrial ribosomal protein L44	OK	24.474	35.5871	0.540103	0.398667
NCU00953	hypothetical protein	OK	10.154	47.4583	2.22461	0.000894779
NCU00954	protein phosphatase methylesterase 1	OK	14.271	24.1935	0.761536	0.412504
NCU00955	monooxygenase	OK	8.87062	59.0821	2.73562	5.48118e-08
NCU00956	hypothetical protein	OK	8.99297	24.3513	1.43713	0.00955443
NCU00957	anchored cell wall protein-2, acw-2	OK	331.072	869.037	1.39227	0.0306013
NCU00958	5-azacytidine resistance protein azr1	OK	23.023	30.8412	0.421788	0.474372
NCU00959	succinate dehydrogenase iron-sulfur protein	OK	57.8051	116.16	1.00685	0.127193
NCU00960	hypothetical protein	OK	0.32643	23.7454	6.18473	0.583619
NCU00961	hypothetical protein	OK	0.935961	14.5723	3.96064	0.0753291
NCU00962	hypothetical protein	OK	4.55875	7.71959	0.759886	0.199547
NCU00963	methylenetetrahydrofolate dehydrogenase	OK	9.86996	26.7518	1.43852	0.0406776
NCU00964	hypothetical protein	OK	7.67312	4.52778	-0.76101	0.534844
NCU00965	hypothetical protein	OK	64.2302	47.4141	-0.437937	0.555461
NCU00966	DUF850 domain-containing protein	OK	51.8619	20.8786	-1.31265	0.0140884
NCU00967	hypothetical protein	OK	8.5004	16.4507	0.952545	0.479578
NCU00968	SIL1	OK	21.4709	157.107	2.8713	2.43132e-06
NCU00969	NADH:ubiquinone oxidoreductase 17.8kD subunit	OK	356.303	144.046	-1.30658	0.0126523
NCU00970	hypothetical protein	NOTEST	1.01644	1.75282	0.786154	1
NCU00971	ribosomal protein S12	OK	634.396	286.316	-1.14778	0.0621064
NCU00972	arabinogalactan endo-1,4-beta-galactosidase	OK	2.93766	2.53893	-0.210447	0.863095
NCU00973	hypothetical protein	NOTEST	0.24271	1.47763	2.60598	1
NCU00976	hypothetical protein	NOTEST	0.897236	0.673918	-0.412916	1
NCU00977	aconitate hydratase	OK	29.1903	51.1817	0.810139	0.143136
NCU00978	checkpoint protein kinase	OK	8.52931	7.38512	-0.207807	0.758218
NCU00979	60S acidic ribosomal protein P2	OK	1678.45	527.651	-1.66947	0.00435257
NCU00980	hypothetical protein	OK	12.8158	110.045	3.1021	7.98589e-10
NCU00981	ribosome biogenesis protein nsa-2	OK	50.4754	101.839	1.01264	0.0607022
NCU00983	integral membrane protein	OK	23.2281	24.6185	0.0838741	0.901696
NCU00984	von Willebrand domain-containing protein	OK	4.42949	26.078	2.55762	8.42688e-06
NCU00985	hydrolase	NOTEST	0.305396	0.157836	-0.952253	1
NCU00987	pisatin demethylase	NOTEST	2.2979	0.828283	-1.47212	1
NCU00988	MFS quinate transporter	OK	7.04498	1.41214	-2.31871	0.0104698
NCU00989	hypothetical protein	NOTEST	0.798345	0	-1.79769e+308	1
NCU00990	hypothetical protein	NOTEST	3.76731	1.04577	-1.84897	1
NCU00992	hypothetical protein	OK	34.6356	9.42611	-1.87752	0.00248178
NCU00993	hypothetical protein	OK	0.794854	3.76288	2.24308	0.0360539
NCU00994	endothiapepsin	NOTEST	0.161411	0.955128	2.56495	1
NCU00995	hypothetical protein	OK	86.9415	24.5576	-1.82387	0.000984377
NCU00998	RNA polymerase II mediator complex subunit Nut1	OK	10.0505	12.7071	0.338362	0.579933
NCU00999	hypothetical protein	OK	93.9481	57.3103	-0.71307	0.200337
NCU01000	X-Pro dipeptidyl-peptidase protein	OK	8.18682	14.9858	0.87222	0.357756
NCU01001	hypothetical protein	OK	41.8422	125.92	1.58948	0.0231771
NCU01002	coatomer subunit epsilon	OK	66.6382	31.5482	-1.07879	0.0386746
NCU01003	hypothetical protein	NOTEST	0	0	0	1
NCU01004	phosphatidylserine decarboxylase proenzyme	OK	28.8786	20.7638	-0.475927	0.435808
NCU01005	hypothetical protein	OK	7.72726	4.6108	-0.74494	0.736903
NCU01006	complex I intermediate associated protein 84, cia84	OK	17.038	12.3256	-0.467092	0.626652
NCU01007	hypothetical protein	OK	53.5066	38.8253	-0.462718	0.557252
NCU01008	U3 small nucleolar ribonucleoprotein IMP3	OK	37.4273	30.9126	-0.275895	0.677342
NCU01009	hypothetical protein	NOTEST	1.27629	2.12873	0.738036	1
NCU01010	hypothetical protein	OK	25.7345	5.59396	-2.20176	0.000249162
NCU01011	hypothetical protein	NOTEST	0	0	0	1
NCU01012	hypothetical protein	NOTEST	0.123639	0.448701	1.85962	1
NCU01013	delta-aminolevulinic acid dehydratase	OK	11.2568	18.5833	0.723205	0.219473
NCU01014	acyltransferase	NOTEST	0.073932	0.125002	0.757677	1
NCU01015	hypothetical protein	OK	8.49389	23.0399	1.43964	0.00709085
NCU01016	hypothetical protein	OK	7.53919	5.98073	-0.334088	0.758276
NCU01017	hypothetical protein	OK	17.3205	29.0588	0.746497	0.318555
NCU01019	hypothetical protein	OK	20.076	30.1409	0.586246	0.554385
NCU01021	eukaryotic translation initiation factor 3 subunit EifCf	OK	81.1591	53.0051	-0.614622	0.450949
NCU01022	DUF1253 domain-containing protein	OK	2.00874	22.014	3.45405	0.00374754
NCU01023	50S ribosomal protein L17	OK	35.7821	48.0922	0.426566	0.579805
NCU01024	hypothetical protein	OK	39.7897	33.0741	-0.266694	0.666119
NCU01025	hypothetical protein	NOTEST	0	0	0	1
NCU01026	hypothetical protein	OK	7.93043	2.78968	-1.5073	0.0216969
NCU01027	hypothetical protein	NOTEST	0.228624	1.87027	3.0322	1
NCU01032	hypothetical protein	OK	4.33879	12.073	1.47642	0.0154397
NCU01033	hypothetical protein	NOTEST	0.140633	1.27378	3.17911	1
NCU01034	hypothetical protein	OK	0	4.04626	1.79769e+308	0.0931957
NCU01036	DUF907 domain-containing protein	OK	36.0138	24.6765	-0.545411	0.344615
NCU01038	hypothetical protein	NOTEST	2.62374	1.24616	-1.07413	1
NCU01039	hypothetical protein	OK	3.02356	6.53834	1.11268	0.10171
NCU01041	mitochondrial metalloendopeptidase OMA1	OK	10.1339	53.8194	2.40894	3.97221e-06
NCU01042	hypothetical protein	OK	0	7.05047	1.79769e+308	0.303937
NCU01043	hypothetical protein	NOTEST	0	0.281255	1.79769e+308	1
NCU01044	spray, sp	OK	9.25688	7.76567	-0.253415	0.701649
NCU01045	ribonuclease T1	OK	44.13	6.08266	-2.85899	0.00608583
NCU01047	hypothetical protein	OK	10.6071	6.7025	-0.662255	0.262071
NCU01048	hypothetical protein	NOTEST	0	0.804805	1.79769e+308	1
NCU01049	hypothetical protein	NOTEST	0	0.0286444	1.79769e+308	1
NCU01050	endoglucanase II	NOTEST	0	0.152741	1.79769e+308	1
NCU01051	hypothetical protein	NOTEST	1.21778	0.836795	-0.541312	1
NCU01052	hypothetical protein	NOTEST	2.22968	1.26357	-0.819339	1
NCU01053	hypothetical protein	OK	6.94971	2.76478	-1.32979	0.0520034
NCU01054	hypothetical protein	NOTEST	0	1.34032	1.79769e+308	1
NCU01055	chromate ion transporter	NOTEST	0.645088	0.440024	-0.551912	1
NCU01056	hypothetical protein	NOTEST	0.648876	0.242671	-1.41894	1
NCU01057	taurine catabolism dioxygenase TauD	NOTEST	1.34615	0.373725	-1.84879	1
NCU01058	hypothetical protein	NOTEST	0.441391	1.20718	1.45151	1
NCU01059	glycosyl hydrolase family 47 protein	OK	3.25295	4.10546	0.335796	0.715735
NCU01060	hypothetical protein	OK	16.5513	53.7613	1.69962	0.00305585
NCU01061	dienelactone hydrolase	OK	1.9455	2.95739	0.604182	0.626152
NCU01063	hypothetical protein	OK	49.8574	268.83	2.43082	2.87954e-06
NCU01066	l-amino acid oxidase, lao	NOTEST	0.554844	1.19512	1.107	1
NCU01067	hypothetical protein	OK	10.6645	17.5818	0.721264	0.235489
NCU01068	BAR domain-containing protein	OK	55.7034	62.2635	0.160622	0.818104
NCU01069	amphiphysin-like lipid raft protein	OK	37.358	40.5475	0.118194	0.861676
NCU01070	hypothetical protein	OK	9.86222	32.1488	1.70478	0.00913367
NCU01071	hypothetical protein	NOTEST	0	0.0814226	1.79769e+308	1
NCU01072	class II aldolase/adducin domain-containing protein	OK	16.1406	6.2895	-1.35968	0.0401511
NCU01073	hypothetical protein	NOTEST	0.959621	2.21354	1.20582	1
NCU01074	hypothetical protein	NOTEST	1.4803	1.53477	0.0521272	1
NCU01075	hypothetical protein	NOTEST	0	0.0316225	1.79769e+308	1
NCU01076	hypothetical protein	NOTEST	0	0	0	1
NCU01079	hypothetical protein	NOTEST	0	0.146535	1.79769e+308	1
NCU01080	glucanase B	OK	29.6041	146.031	2.30241	1.26499e-05
NCU01081	hypothetical protein	OK	2.97322	5.12549	0.785666	0.343019
NCU01082	hypothetical protein	OK	3.60251	6.00297	0.736674	0.411745
NCU01083	spermidine-2, spe-2	OK	14.1333	10.4701	-0.432824	0.512859
NCU01084	cytosolic Fe-S cluster assembling factor cfd-1	OK	6.26239	17.9675	1.52061	0.0170557
NCU01085	hypothetical protein	OK	8.22621	11.1806	0.4427	0.484726
NCU01086	benzoate 4-monooxygenase	OK	149.273	19.2445	-2.95543	7.20246e-09
NCU01087	hypothetical protein	NOTEST	0	0.125654	1.79769e+308	1
NCU01088	hypothetical protein	OK	26.8273	36.8178	0.456701	0.481333
NCU01089	flavin-containing amine oxidasedehydrogenase	OK	5.25263	3.16338	-0.731574	0.461462
NCU01090	hypothetical protein	NOTEST	0	0.209465	1.79769e+308	1
NCU01091	hypothetical protein	NOTEST	0	0.423823	1.79769e+308	1
NCU01092	3-oxoacyl-(acyl-carrier-protein) reductase	OK	26.621	4.9888	-2.4158	0.000434654
NCU01093	Ser/Thr protein phosphatase	NOTEST	0	1.81255	1.79769e+308	1
NCU01094	isoamyl alcohol oxidase	NOTEST	1.53209	0.661046	-1.21268	1
NCU01095	MFS drug transporter	NOTEST	0	0.46479	1.79769e+308	1
NCU01096	hypothetical protein	NOTEST	0	0	0	1
NCU01097	hypothetical protein	OK	7.04735	7.82759	0.151488	0.837909
NCU01098	hypothetical protein	NOTEST	0.821388	1.25772	0.61468	1
NCU01099	GTP-binding protein GTR1	NOTEST	0	0.0989895	1.79769e+308	1
NCU01100	hypothetical protein	OK	30.6587	8.51746	-1.8478	0.000302161
NCU01101	mitochondrial import 1, mim1	OK	54.0554	11.0459	-2.29093	5.95277e-05
NCU01102	mitochondrial export translocase Oxa1	OK	21.4462	17.9048	-0.260381	0.688576
NCU01103	carbonic anhydrase	NOTEST	0.182217	0.308087	0.757677	1
NCU01104	ATP-dependent RNA helicase MSS116	OK	3.89569	4.56766	0.229576	0.794269
NCU01105	hypothetical protein	NOTEST	0.407908	0.269084	-0.600186	1
NCU01106	L-amino acid oxidase	NOTEST	1.37946	2.28871	0.730432	1
NCU01107	short-chain dehydrogenase	OK	228.127	74.6583	-1.61146	0.00172974
NCU01108	hypothetical protein	OK	22.9364	15.3142	-0.582771	0.385077
NCU01109	hypothetical protein	OK	8.20434	19.5903	1.25568	0.110478
NCU01111	erythromycin esterase	NOTEST	0.36908	0.267478	-0.464515	1
NCU01112	lipid binding protein	OK	7.4368	4.3178	-0.784387	0.3583
NCU01113	hypothetical protein	NOTEST	0.394673	0.0304683	-3.69528	1
NCU01114	DUF858 domain-containing protein	OK	6.63238	6.30067	-0.0740236	0.937179
NCU01115	tRNA-splicing endonuclease subunit SEN2	OK	3.93006	20.5953	2.38969	0.000135991
NCU01116	ceramide glucosyltransferase	OK	8.39534	6.24242	-0.427483	0.557252
NCU01118	hypothetical protein	OK	13.4432	46.8376	1.80079	0.000441763
NCU01119	lanosterol synthase	OK	24.3991	5.18747	-2.23372	4.02063e-05
NCU01120	meiosis-specific topoisomerase Spo11	NOTEST	0.439598	0	-1.79769e+308	1
NCU01121	hypothetical protein	OK	13.4289	29.1993	1.12059	0.076396
NCU01122	hypothetical protein	OK	8.04499	2.41808	-1.73423	0.00854504
NCU01123	hypothetical protein	OK	10.6616	3.47158	-1.61876	0.152966
NCU01124	hypothetical protein	OK	9.87269	17.5835	0.832706	0.272214
NCU01127	DUF636 domain-containing protein	OK	13.363	17.239	0.367433	0.611759
NCU01132	MFS monosaccharide transporter	NOTEST	1.87016	0.614659	-1.6053	1
NCU01134	hypothetical protein	NOTEST	0	1.21467	1.79769e+308	1
NCU01135	hypothetical protein	NOTEST	2.34154	0.884004	-1.40533	1
NCU01136	hypothetical protein	OK	14.1876	2.66492	-2.41246	0.0005059
NCU01138	CipA protein	OK	8.32833	1.77317	-2.2317	0.00839094
NCU01140	NAD(P) transhydrogenase	OK	29.6974	2.71298	-3.45239	2.5889e-10
NCU01141	CDP-diacylglycerol-glycerol-3-phosphate 3-phosphatidyltransferase	OK	6.81916	15.7745	1.20993	0.0516488
NCU01142	NADH:ubiquinone oxidoreductase 13.4kD subunit, nuo13.4	OK	211.866	59.6895	-1.82761	0.00956234
NCU01143	DEAD/DEAH box helicase	OK	10.3474	12.1497	0.231659	0.832347
NCU01144	hypothetical protein	OK	3.97284	2.04703	-0.956635	0.629768
NCU01145	hypothetical protein	OK	57.5972	20.6773	-1.47795	0.0316163
NCU01146	signal sequence receptor alpha chain	OK	150.741	117.724	-0.356668	0.572877
NCU01147	tyrosine decarboxylase	OK	2.5162	2.75605	0.131359	0.898525
NCU01148	methyltransferase	NOTEST	3.14535	1.28308	-1.29361	1
NCU01149	cupin domain-containing protein	OK	10.0802	9.16032	-0.138051	0.873972
NCU01150	UBA domain-containing protein 3	OK	17.8911	14.732	-0.280288	0.655357
NCU01151	calpain-B	NOTEST	0	0.120629	1.79769e+308	1
NCU01153	hypothetical protein	OK	0	3.37871	1.79769e+308	0.130734
NCU01154	submerged protoperithecia-1	OK	12.9111	30.2711	1.22933	0.0406483
NCU01156	hypothetical protein	NOTEST	1.43038	1.40265	-0.0282453	1
NCU01157	glutamate-cysteine ligase catalytic subunit	OK	8.60668	16.0803	0.90177	0.111419
NCU01158	hypothetical protein	OK	1.42536	4.20687	1.56142	0.491172
NCU01159	hypothetical protein	OK	4.3049	7.65321	0.830086	0.903851
NCU01160	ATP-dependent RNA helicase dbp-5	OK	45.0101	39.7204	-0.180368	0.799311
NCU01161	actin polymerization protein Bzz1	OK	20.5608	26.5518	0.368908	0.539877
NCU01162	glycolipid-anchored surface protein 5	OK	12.7273	15.5685	0.290703	0.655079
NCU01163	GAF domain nucleotide-binding protein	OK	36.9951	15.4396	-1.2607	0.0423844
NCU01164	transcription elongation complex subunit	OK	25.5941	17.8433	-0.520429	0.640095
NCU01165	LEM3/CDC50 family protein	OK	66.2314	88.9284	0.425129	0.598094
NCU01166	microcycle blastoconidiation, mcb	OK	46.5813	29.3503	-0.666375	0.316179
NCU01167	hypothetical protein	OK	29.2393	16.1719	-0.854418	0.444424
NCU01169	NADH:ubiquinone oxidoreductase 24	OK	138.024	44.6603	-1.62786	0.0174433
NCU01170	hypothetical protein	OK	77.243	19.3454	-1.99741	0.000365298
NCU01171	DNA replication licensing factor mcm5	OK	7.83448	6.65726	-0.23491	0.890697
NCU01172	GARP complex component	OK	11.0826	5.23748	-1.08136	0.0536612
NCU01173	hypothetical protein	NOTEST	0.533074	0.219429	-1.28058	1
NCU01174	anaphase-promoting complex subunit CDC23	OK	9.22602	2.9228	-1.65836	0.228331
NCU01175	farnesyl-pyrophosphate synthetase, fpp	OK	128.267	24.1018	-2.41194	1.18826e-05
NCU01176	hypothetical protein	OK	5.36963	6.10408	0.184953	0.797819
NCU01177	NAD dependent epimerase/dehydratase	OK	22.945	24.164	0.0746828	0.914401
NCU01178	6-phosphofructo-2-kinase/fructose-2,6-bisphosphatase	OK	21.5782	18.9134	-0.190164	0.779353
NCU01179	translocase of outer mitochondrial membrane 40	OK	38.5141	43.1435	0.163757	0.803444
NCU01180	ubiquitin C-terminal hydrolase	OK	7.26211	12.3873	0.770402	0.178471
NCU01181	acyl-CoA dehydrogenase family member 11	OK	97.4546	13.3606	-2.86674	7.07929e-08
NCU01182	hypothetical protein	OK	4.37948	5.4578	0.317562	0.864783
NCU01183	GTP-binding protein 1	OK	26.0408	15.631	-0.736364	0.262071
NCU01184	pre-mRNA splicing factor cwc2	OK	9.61595	22.9641	1.25588	0.0322732
NCU01185	urease accessory protein UreF	OK	6.98653	4.34297	-0.685895	0.734792
NCU01186	hypothetical protein	OK	9.60945	8.95955	-0.101028	0.888905
NCU01187	cross pathway control-3, cpc-3	OK	10.9699	12.6805	0.209059	0.742556
NCU01188	ubiquitin conjugating enzyme	OK	13.9661	39.359	1.49476	0.00594476
NCU01189	hypothetical protein	OK	9.98078	3.58142	-1.47862	0.00896544
NCU01190	DUF410 domain-containing protein	OK	37.6387	23.4085	-0.685184	0.265877
NCU01191	hypothetical protein	OK	10.118	3.95254	-1.35607	0.371993
NCU01192	DNA polymerase delta catalytic subunit	OK	7.72491	1.78182	-2.11616	0.000905277
NCU01193	hypothetical protein	OK	19.9345	17.7542	-0.167107	0.799443
NCU01195	amination-deficient, am	OK	280.37	37.1756	-2.9149	5.60162e-07
NCU01196	hypothetical protein	OK	1.02603	4.17121	2.0234	0.0170001
NCU01197	cell wall biogenesis protein phosphatase Ssd1, gul-1	OK	68.5311	29.2935	-1.22618	0.0217017
NCU01198	hypothetical protein	OK	6.77245	4.30524	-0.653586	0.621721
NCU01199	SNARE domain-containing protein	OK	24.2594	30.1893	0.315491	0.670896
NCU01202	hypothetical protein	OK	77.0982	54.3203	-0.505206	0.379664
NCU01203	hypothetical protein	OK	5.92348	29.7058	2.32623	0.485266
NCU01204	tropomyosin	OK	286.336	156.697	-0.869729	0.157349
NCU01205	hypothetical protein	OK	5.26429	4.73633	-0.152468	0.866805
NCU01206	set-domain histone methyltransferase-1, set-1	OK	5.2439	6.03509	0.202735	0.76629
NCU01207	vacuolar membrane ATPase-1	OK	186.224	28.2528	-2.72057	2.75451e-06
NCU01208	hypothetical protein	OK	20.766	9.92891	-1.06452	0.489419
NCU01209	hypothetical protein	NOTEST	1.55989	0.736549	-1.08259	1
NCU01210	para-aminobenzoic acid synthetase	NOTEST	0.308645	1.52638	2.30609	1
NCU01211	hypothetical protein	OK	9.38189	5.61852	-0.739689	0.289106
NCU01212	hypothetical protein	OK	3.05122	7.91338	1.37491	0.492569
NCU01213	superoxide dismutase-2, sod-2	OK	60.1984	28.6492	-1.07123	0.0406776
NCU01214	hypothetical protein	NOTEST	2.25018	1.85	-0.282518	1
NCU01215	thioesterase	OK	10.1752	4.74276	-1.10126	0.0827418
NCU01216	ubiquitin ligase complex F-box protein GRR1	OK	13.2572	23.4201	0.820972	0.127402
NCU01218	hypothetical protein	OK	51.0386	30.8639	-0.725669	0.375453
NCU01219	glutaredoxin	OK	144.733	38.111	-1.92511	0.0101063
NCU01220	BAG domain-containing protein	OK	10.5096	11.9602	0.186534	0.776775
NCU01221	60S ribosomal protein L16	OK	991.305	347.079	-1.51406	0.0102441
NCU01223	hypothetical protein	OK	4.08276	3.65048	-0.161457	0.984286
NCU01224	26S protease regulatory subunit 4	OK	92.4727	72.5151	-0.350747	0.573415
NCU01225	ubiquitin conjugating enzyme	OK	33.5948	23.3456	-0.52509	0.686042
NCU01227	succinyl-CoA ligase alpha-chain	OK	130.078	53.4607	-1.28283	0.0389991
NCU01229	elongator complex protein 3	OK	14.8164	22.7992	0.621788	0.281161
NCU01230	serum paraoxonase/arylesterase	OK	12.9478	7.96043	-0.701791	0.302781
NCU01231	carboxylic acid transporter	NOTEST	3.44638	1.88076	-0.873762	1
NCU01235	splicing factor 3a subunit 3	OK	28.4712	74.1581	1.3811	0.00685665
NCU01236	GIY-YIG catalytic domain-containing protein	OK	5.24275	18.0175	1.781	0.00404638
NCU01238	PHD transcription factor	OK	10.5113	19.4327	0.886538	0.0969882
NCU01240	hypothetical protein	OK	57.8195	22.422	-1.36664	0.0202763
NCU01241	mitochondrial carrier protein	OK	15.5418	33.9731	1.12824	0.0318467
NCU01242	G2/mitotic-specific cyclin	OK	8.25144	3.85889	-1.09646	0.0783944
NCU01243	C6 finger domain-containing protein	OK	36.354	17.1003	-1.08809	0.0366511
NCU01245	hypothetical protein	OK	6.3698	13.7729	1.11251	0.0741734
NCU01246	urease accessory protein UreD	NOTEST	2.14144	1.91233	-0.163247	1
NCU01247	hypothetical protein	OK	15.3591	4.77853	-1.68445	0.00463646
NCU01248	hypothetical protein	OK	5.40802	2.41136	-1.16526	0.381139
NCU01249	importin alpha subunit	OK	74.2569	102.295	0.462136	0.448293
NCU01250	cystinosin	OK	29.5858	7.55168	-1.97004	0.000469148
NCU01252	MYND domain-containing protein	OK	6.38394	13.3182	1.06088	0.0551783
NCU01253	hypothetical protein	OK	13.9659	9.53811	-0.55013	0.365648
NCU01254	cation efflux family protein family	OK	28.7209	11.1534	-1.36462	0.169869
NCU01255	mitochondrial dynamin GTPase	OK	23.7234	21.7243	-0.126997	0.876466
NCU01256	glutamine amidotransferase	OK	12.5016	12.9308	0.0486989	0.948718
NCU01257	hypothetical protein	OK	6.02962	96.6424	4.00252	5.40216e-12
NCU01258	cyanase	OK	165.085	50.8894	-1.69777	0.000919391
NCU01259	hypothetical protein	OK	7.47642	42.1055	2.49359	5.58398e-05
NCU01260	hypothetical protein	OK	1.93831	3.96508	1.03255	0.0985409
NCU01261	hypothetical protein	NOTEST	0.334377	0.0955206	-1.80759	1
NCU01262	hypothetical protein	NOTEST	0	0	0	1
NCU01266	phosphoinositide-specific phospholipase C	OK	1.47859	4.03827	1.44952	0.0453495
NCU01267	palmitoyltransferase PFA3	OK	11.9209	17.2699	0.534764	0.364299
NCU01268	ubiquitin-conjugating enzyme E2 6	OK	18.5177	13.3295	-0.474279	0.463835
NCU01269	cell cycle regulatory protein	OK	5.28075	8.92959	0.757851	0.215033
NCU01270	ribose-phosphate pyrophosphokinase II	NOTEST	1.54605	1.3099	-0.239131	1
NCU01271	spermidine-1, spe-1	OK	43.0875	202.11	2.2298	3.37526e-05
NCU01272	mitochondrial presequence protease	OK	31.74	17.7388	-0.839393	0.116732
NCU01273	beta-taxilin	OK	19.6891	19.7035	0.00105554	0.999177
NCU01274	hypothetical protein	OK	7.30477	6.98377	-0.0648319	0.9326
NCU01275	oxidoreductase	OK	31.8365	10.5439	-1.59427	0.00445176
NCU01276	N-acetyltransferase 5	OK	13.8271	6.34279	-1.12431	0.111587
NCU01277	hypothetical protein	OK	11.7102	7.23554	-0.694596	0.262878
NCU01278	hypothetical protein	OK	15.0745	7.04014	-1.09843	0.0573158
NCU01279	ER membrane protein	OK	12.4245	8.77555	-0.501629	0.409484
NCU01281	hypothetical protein	NOTEST	2.04307	1.00353	-1.02566	1
NCU01282	vacuolar-sorting protein snf-7	OK	43.762	24.4408	-0.840389	0.121185
NCU01283	hypothetical protein	OK	34.9169	23.4652	-0.573403	0.426863
NCU01284	hypothetical protein	OK	13.4527	20.2554	0.590413	0.577681
NCU01285	hypothetical protein	OK	41.1607	5.80688	-2.82543	0.000231883
NCU01288	hypothetical protein	OK	6.66368	6.56912	-0.0206187	0.980368
NCU01289	hypothetical protein	OK	8.51139	4.44295	-0.937876	0.384704
NCU01290	centromere/microtubule-binding protein CBF5	OK	24.1446	88.2523	1.86993	0.00033776
NCU01291	hypothetical protein	OK	60.8436	22.5763	-1.4303	0.00520178
NCU01292	hypothetical protein	OK	5.85454	8.20908	0.487665	0.594641
NCU01294	hydrolase	OK	20.2062	31.8951	0.658537	0.242382
NCU01296	hypothetical protein	OK	92.6485	147.039	0.666362	0.428535
NCU01297	hypothetical protein	OK	60.6809	12.7449	-2.25133	0.0670731
NCU01298	hypothetical protein	OK	4.80959	4.56157	-0.0763841	0.970228
NCU01301	60S ribosomal subunit assembly/export protein loc-1	OK	5.34541	81.4963	3.93036	3.96919e-07
NCU01302	hydrolase	OK	6.37816	22.3523	1.80921	0.0467827
NCU01303	hypothetical protein	OK	7.02257	9.76176	0.475143	0.463133
NCU01304	mitochondrial mRNA processing protein PET127	OK	7.06741	40.0176	2.50138	3.12818e-06
NCU01305	rhomboid family membrane protein	OK	28.0989	15.3365	-0.873545	0.115036
NCU01306	hypothetical protein	OK	9.96903	8.33557	-0.258172	0.814608
NCU01307	hypothetical protein	OK	26.6141	23.2589	-0.194405	0.815812
NCU01308	hypothetical protein	NOTEST	0	0.299106	1.79769e+308	1
NCU01309	hypothetical protein	OK	5.63475	8.15302	0.532983	0.414427
NCU01310	hypothetical protein	OK	27.922	13.4988	-1.04857	0.0543296
NCU01311	hypothetical protein	NOTEST	0.673614	1.21397	0.849741	1
NCU01312	regulator of conidiation in Aspergillus-1, rca-1	OK	3.72473	16.3948	2.13803	0.0028169
NCU01313	hypothetical protein	NOTEST	0	0	0	1
NCU01314	hypothetical protein	OK	0	3.90959	1.79769e+308	0.0995666
NCU01315	UDP-N-acetylglucosaminyltransferase	OK	25.012	8.39312	-1.57534	0.00243587
NCU01317	60S ribosomal protein L12	OK	1071.48	380.551	-1.49344	0.0128776
NCU01318	protein transporter sec-23	OK	82.7392	67.559	-0.292423	0.647715
NCU01319	hypothetical protein	OK	20.2884	10.5903	-0.937912	0.732371
NCU01320	glutathione S-transferase	OK	65.7357	1172.15	4.15633	1.36863e-09
NCU01321	high-affinity nickel transporter	OK	2.53212	31.0402	3.61572	3.17567e-09
NCU01322	transcription factor TFIIE complex alpha subunit	OK	5.51355	51.2166	3.21556	5.72236e-05
NCU01323	cohesin complex subunit	OK	10.6601	5.73082	-0.895402	0.433355
NCU01324	hypothetical protein	OK	8.20438	13.7996	0.750161	0.298445
NCU01325	hypothetical protein	NOTEST	0.41036	0.0663039	-2.62973	1
NCU01326	hypothetical protein	NOTEST	0	0.117339	1.79769e+308	1
NCU01327	hypothetical protein	OK	18.7512	25.0916	0.420221	0.484726
NCU01328	transketolase	OK	245.959	14.3661	-4.09768	0
NCU01329	hypothetical protein	OK	1.84391	3.5592	0.948779	0.396192
NCU01330	SacI domain-containing protein	OK	8.30792	16.732	1.01005	0.0664483
NCU01331	snRNP and snoRNP protein	OK	102.78	417.843	2.0234	0.00011249
NCU01332	vacuolar membrane ATPase-3	OK	252.566	125.391	-1.01023	0.147072
NCU01333	Delta(24(24(1)))-sterol reductase	OK	40.2145	34.8807	-0.205288	0.878585
NCU01334	hypothetical protein	OK	0.730248	4.5537	2.64058	0.0422881
NCU01335	cell division control protein 15	OK	10.895	3.35701	-1.69842	0.00133663
NCU01336	hypothetical protein	OK	8.77005	4.18827	-1.06623	0.111347
NCU01337	dihydrofolate synthetase Fol3	OK	9.97236	4.34029	-1.20014	0.100247
NCU01338	DUF218 domain-containing protein	OK	23.1566	18.8945	-0.293463	0.72837
NCU01339	hypothetical protein	OK	12.6421	4.49855	-1.49071	0.10781
NCU01340	hypothetical protein	OK	11.8197	7.37113	-0.681238	0.703167
NCU01341	U1 small nuclear ribonucleoprotein C	OK	20.505	42.5336	1.05263	0.0832548
NCU01344	hypothetical protein	OK	12.1181	7.42358	-0.70697	0.235027
NCU01345	ascospore lethal-1	OK	26.2587	77.8841	1.56853	0.0164481
NCU01346	hypothetical protein	OK	0	2.57983	1.79769e+308	0.587767
NCU01347	hypothetical protein	OK	10.5575	10.471	-0.0118702	0.989138
NCU01348	agmatinase	OK	5.5142	6.01791	0.12611	0.888905
NCU01349	hypothetical protein	OK	2.5875	8.34351	1.6891	0.00477155
NCU01350	hypothetical protein	NOTEST	0	0	0	1
NCU01351	hypothetical protein	OK	0	2.49319	1.79769e+308	0.0289437
NCU01353	mixed-linked glucanase	OK	37.2091	42.5523	0.193583	0.763695
NCU01355	hypothetical protein	NOTEST	1.43592	1.57508	0.13344	1
NCU01356	hypothetical protein	OK	8.55759	2.65377	-1.68916	0.0112927
NCU01357	hypothetical protein	NOTEST	0.698077	0.795199	0.187928	1
NCU01358	hypothetical protein	NOTEST	2.58552	1.1246	-1.20105	1
NCU01360	NADH:ubiquinone oxidoreductase 11.5kD subunit, nuo11.5	OK	209.114	40.4884	-2.36871	2.04472e-06
NCU01361	hypothetical protein	OK	7.2309	5.33952	-0.437466	0.656127
NCU01362	INO80 chromatin remodeling complex	OK	10.2771	9.41562	-0.126305	0.882665
NCU01364	oxidoreductase	OK	13.5694	4.38759	-1.62886	0.0536612
NCU01365	ATP dependent DNA ligase domain-containing protein	OK	4.79857	1.39366	-1.78372	0.037988
NCU01366	hypothetical protein	OK	7.49082	7.37943	-0.021615	0.979331
NCU01367	small nucleolar ribonucleoprotein complex subunit	OK	9.0632	103.42	3.51235	2.92731e-11
NCU01368	proteasome component C11	OK	205.265	99.5813	-1.04354	0.0974177
NCU01369	ATP-dependent RNA helicase ded-1	OK	43.5814	590.939	3.76123	1.25839e-11
NCU01370	hypothetical protein	OK	2.82868	3.5853	0.341968	0.713067
NCU01371	UPF0660 protein	OK	5.67877	3.25459	-0.8031	0.562833
NCU01373	hypothetical protein	NOTEST	0.361202	1.10397	1.61182	1
NCU01374	CutC family protein	OK	7.92379	4.03195	-0.974713	0.223437
NCU01375	hypothetical protein	OK	11.5747	3.44986	-1.74637	0.28117
NCU01376	phosphorus-2, pho-2	OK	4.52026	4.10518	-0.138963	0.877968
NCU01377	anaphase-promoting complex subunit Cut9	OK	3.6703	3.16284	-0.214677	0.888484
NCU01378	acetoacetyl-CoA synthase	OK	20.6107	8.01962	-1.36179	0.0228879
NCU01379	histone acetylase complex subunit Paf400	OK	7.37393	7.19625	-0.0351904	0.960622
NCU01380	hypothetical protein	NOTEST	3.09557	0.465967	-2.73191	1
NCU01381	hypothetical protein	OK	73.4452	24.3171	-1.5947	0.00415341
NCU01382	hypothetical protein	NOTEST	1.09153	2.13876	0.970424	1
NCU01383	hypothetical protein	NOTEST	0	1.34715	1.79769e+308	1
NCU01385	hypothetical protein	NOTEST	1.20216	2.02844	0.754743	1
NCU01386	hypothetical protein	OK	5.4051	8.81294	0.705303	0.271806
NCU01387	hypothetical protein	OK	4.94481	5.25519	0.0878279	0.912836
NCU01388	alpha-1,2-mannosyltransferase	OK	43.2696	29.2894	-0.562976	0.316373
NCU01389	mitogen-activated protein kinase organizer 1	OK	18.4307	19.7843	0.102249	0.882399
NCU01390	cell cycle control protein cwf16	OK	11.6087	25.6317	1.14272	0.456982
NCU01391	hypothetical protein	OK	191.516	106.032	-0.852971	0.191676
NCU01392	hypothetical protein	NOTEST	0	0	0	1
NCU01393	class III chitinase	OK	12.5761	11.3944	-0.142363	0.851958
NCU01394	hypothetical protein	OK	0.649501	3.63743	2.48551	0.00314262
NCU01395	WSC domain-containing protein	OK	8.16518	15.3063	0.906565	0.11788
NCU01396	hypothetical protein	NOTEST	1.87177	0.841949	-1.1526	1
NCU01397	hypothetical protein	NOTEST	0.187542	0.406338	1.11547	1
NCU01398	thiol methyltransferase	OK	7.2594	7.07219	-0.0376931	0.963585
NCU01399	short chain dehydrogenase/reductase family	OK	23.691	5.58113	-2.08571	0.00238892
NCU01400	hypothetical protein	OK	27.2089	7.4848	-1.86204	0.0290797
NCU01401	mitochondrial outer membrane protein	OK	6.97554	4.4678	-0.64274	0.537123
NCU01402	indoleamine 2,3-dioxygenase	NOTEST	0.259474	1.16419	2.16566	1
NCU01403	GPI anchored protein	OK	9.58866	3.44886	-1.47521	0.0273039
NCU01404	RNA methyltransferase	OK	3.96096	12.2172	1.62499	0.011831
NCU01407	hypothetical protein	NOTEST	0.0920026	0.392665	2.09355	1
NCU01408	COP9 signalosome-3, csn-3	OK	21.9627	7.61379	-1.52837	0.00582746
NCU01409	ran-binding protein	OK	15.6249	6.20788	-1.33168	0.0143694
NCU01410	DUF1711 domain-containing protein	OK	15.1838	23.7801	0.647222	0.27026
NCU01411	MFS multidrug resistance transporter	NOTEST	1.59837	1.75221	0.132574	1
NCU01412	gamma-glutamyl phosphate reductase	OK	15.981	9.38358	-0.768142	0.307474
NCU01413	hypothetical protein	OK	9.64546	14.9716	0.634305	0.495614
NCU01414	Ascospore maturation-1, Asm-1	OK	44.3317	33.9692	-0.38411	0.521901
NCU01415	hypothetical protein	NOTEST	0	0.486928	1.79769e+308	1
NCU01416	hypothetical protein	OK	2.38191	8.59719	1.85174	0.160728
NCU01417	propionate-CoA ligase	OK	17.3606	1.43125	-3.60046	1.59037e-08
NCU01418	clock-controlled gene-6, ccg-6	OK	1826.22	1228.73	-0.571699	0.461671
NCU01419	quinone oxidoreductase	OK	18.7615	16.0397	-0.22613	0.868
NCU01420	hypothetical protein	OK	84.4583	19.4042	-2.12187	0.000567699
NCU01421	hypothetical protein	OK	7.48028	10.5443	0.4953	0.909992
NCU01422	multiprotein-bridging factor 1	OK	133.728	621.229	2.21583	6.1026e-05
NCU01423	hypothetical protein	OK	0.868917	4.59015	2.40125	0.0419334
NCU01424	DUF636 domain-containing protein	OK	434.778	241.86	-0.846104	0.268273
NCU01425	hypothetical protein	OK	106.562	43.7806	-1.28333	0.316373
NCU01426	hypothetical protein	OK	21.8632	16.4239	-0.412709	0.657452
NCU01427	albino-3, al-3	OK	21.8594	24.1379	0.143046	0.871296
NCU01428	hydroxyisourate hydrolase	OK	107.173	85.7583	-0.321588	0.634363
NCU01429	phosphoserine aminotransferase	OK	29.563	37.3399	0.336926	0.66561
NCU01430	hypothetical protein	OK	22.9969	18.1589	-0.340759	0.762351
NCU01431	cytokinesis protein sepA	OK	19.3785	31.8317	0.716008	0.205155
NCU01432	hypothetical protein	OK	25.0013	57.8691	1.21079	0.025477
NCU01433	phosphoprotein phosphatase-1, ppt-1	OK	14.8416	63.7747	2.10333	4.7381e-05
NCU01434	hypothetical protein	OK	5.22197	6.84485	0.390425	0.66561
NCU01435	serine/threonine-protein kinase bur-1	OK	8.95194	19.4567	1.12	0.040566
NCU01436	questionable protein	OK	407.356	96.4533	-2.07839	0.000738954
NCU01438	nucleosome assembly protein	OK	241.42	131.326	-0.878391	0.135496
NCU01439	D-3-phosphoglycerate dehydrogenase 1	OK	50.6879	118.716	1.22781	0.0296774
NCU01440	myosin-2	OK	24.9934	8.14589	-1.6174	0.00133663
NCU01441	inosine triphosphate pyrophosphatase	OK	30.2067	22.739	-0.409697	0.619811
NCU01442	DUF1671 domain-containing protein	OK	7.82534	4.68232	-0.74093	0.444759
NCU01443	seryl-tRNA synthetase	OK	76.4932	14.3801	-2.41126	0.00170296
NCU01444	rheb small monomeric GTPase RhbA	OK	30.7134	27.668	-0.150652	0.882399
NCU01445	hypothetical protein	OK	8.7436	6.98103	-0.324788	0.626652
NCU01446	uracil phosphoribosyltransferase	OK	10.2213	2.76013	-1.88877	0.574978
NCU01447	hypothetical protein	OK	58.0025	20.7343	-1.48409	0.00512072
NCU01448	hypothetical protein	NOTEST	0	0.428799	1.79769e+308	1
NCU01449	GTP cyclohydrolase II	OK	44.8536	19.1501	-1.22788	0.0211654
NCU01450	hypothetical protein	OK	0	6.51481	1.79769e+308	0.201254
NCU01451	hypothetical protein	OK	66.3713	50.3556	-0.398409	0.505592
NCU01452	40S ribosomal protein S1	OK	1309.25	455.972	-1.52172	0.0129128
NCU01453	Rab18/RabC-family small GTPase	OK	29.0693	16.1963	-0.843828	0.535269
NCU01454	mitochondrial hydrolase	OK	20.0393	81.4674	2.02339	0.00180889
NCU01455	signal recognition particle protein	OK	29.6738	12.1574	-1.28735	0.0151934
NCU01456	DUF250 domain membrane protein	OK	13.7052	24.0359	0.81047	0.142634
NCU01457	ubiquitin C-terminal hydrolase	OK	4.28271	48.6047	3.5045	3.73599e-10
NCU01458	hypothetical protein	OK	4.20131	27.2862	2.69926	0.000175086
NCU01459	hypothetical protein	OK	31.2126	3.65099	-3.09577	2.32853e-08
NCU01460	hypothetical protein	OK	87.9386	28.1181	-1.645	0.0205649
NCU01461	hypothetical protein	OK	9.23342	3.28921	-1.48912	0.0601242
NCU01462	hypothetical protein	NOTEST	0	0.0420643	1.79769e+308	1
NCU01463	hypothetical protein	NOTEST	0.74773	1.47852	0.983569	1
NCU01464	zinc carboxypeptidase	OK	26.8374	24.3657	-0.139398	0.837713
NCU01465	hypothetical protein	OK	14.6876	17.3458	0.239989	0.711138
NCU01466	hypothetical protein	OK	3.91259	2.9765	-0.394507	0.594999
NCU01467	NADH:ubiquinone oxidoreductase 10.4kD subunit, nuo10.4	OK	267.383	49.629	-2.42965	0.00162048
NCU01468	translation initiation factor eIF-2B subunit delta	OK	58.0283	26.4666	-1.13259	0.15046
NCU01469	hypothetical protein	OK	14.9059	38.828	1.38122	0.0138706
NCU01470	vacuolar protein 8	OK	49.3659	47.9525	-0.0419097	0.955521
NCU01471	nuclear protein SNF4	OK	21.5851	8.84908	-1.28644	0.0537026
NCU01472	hypothetical protein	NOTEST	1.04502	0.666903	-0.647977	1
NCU01473	mitochondrial large ribosomal subunit YmL35	OK	30.1142	49.5674	0.71895	0.202101
NCU01474	60S ribosomal protein L4	OK	42.9095	51.5179	0.263779	0.703944
NCU01475	hypothetical protein	OK	4.71518	10.0282	1.08868	0.095185
NCU01476	hypothetical protein	OK	11.9411	22.3394	0.903658	0.106591
NCU01477	hypothetical protein	OK	43.0775	134.076	1.63804	0.00265845
NCU01478	fungal specific transcription factor domain-containing protein	OK	11.4245	39.792	1.80035	0.000495012
NCU01479	matrix AAA protease MAP-1	OK	28.8933	20.8658	-0.469598	0.415673
NCU01480	anion exchange family protein	OK	4.95398	5.98505	0.272775	0.721768
NCU01481	amino acid transporter	OK	10.0694	4.94631	-1.02556	0.0874556
NCU01483	hypothetical protein	OK	29.6942	24.3572	-0.285834	0.685174
NCU01484	rho-type GTPase	OK	446.228	361.241	-0.304818	0.663078
NCU01485	hypothetical protein	OK	26.5538	22.1325	-0.262755	0.677342
NCU01486	IKI3 family protein	OK	7.71598	2.62781	-1.55399	0.014186
NCU01487	hypothetical protein	OK	195.952	38.1764	-2.35975	2.41525e-05
NCU01488	hypothetical protein	NOTEST	1.59903	1.36901	-0.224064	1
NCU01491	hypothetical protein	OK	2.86434	2.87716	0.00644296	0.994509
NCU01493	hypothetical protein	OK	2.30461	2.90737	0.335187	0.779353
NCU01494	MFS sugar transporter	OK	2.3559	3.26657	0.471501	0.593822
NCU01495	hypothetical protein	NOTEST	0.0548129	0.344535	2.65206	1
NCU01496	hypothetical protein	OK	4.3807	6.38701	0.543979	0.568804
NCU01498	serine/threonine-protein kinase MAK	OK	44.6786	50.7534	0.183922	0.785082
NCU01499	hypothetical protein	OK	13.2974	9.46712	-0.490151	0.519295
NCU01500	nicotinamide riboside kinase 1	OK	21.2073	15.4907	-0.45316	0.689122
NCU01501	mitochondrial peptidyl-tRNA hydrolase Pth2	OK	20.8199	185.881	3.15834	2.83399e-07
NCU01502	small nucleolar ribonucleoprotein complex subunit	OK	4.13088	49.2444	3.57544	0.000522084
NCU01503	pre-rRNA processing protein Tsr1	OK	6.12198	24.4561	1.99812	0.000332853
NCU01504	calcineurin binding protein	OK	74.3809	71.4826	-0.0573409	0.94035
NCU01505	hypothetical protein	NOTEST	3.72858	2.31683	-0.686474	1
NCU01506	hypothetical protein	OK	1.49449	18.925	3.66257	4.77153e-05
NCU01509	hypothetical protein	OK	24.4984	56.6354	1.20902	0.0242923
NCU01510	meiotically up-regulated 190 protein	OK	29.1974	33.5674	0.201222	0.758218
NCU01511	urease accessory protein ureG	OK	28.2582	2.3432	-3.59212	0.000229209
NCU01512	phenylalanyl-tRNA synthetase	OK	23.2672	5.50073	-2.0806	0.00326534
NCU01514	mitochondrial dicarboxylate carrier	OK	2.64669	14.9331	2.49625	0.0823676
NCU01515	DNA-directed RNA polymerase II polypeptide	OK	35.6067	16.6943	-1.09279	0.0996059
NCU01516	mitochondrial co-chaperone GrpE	OK	18.3664	16.9822	-0.113042	0.877761
NCU01517	glucoamylase precursor	OK	213.338	83.1672	-1.35905	0.0223291
NCU01519	hypothetical protein	OK	0	49.2618	1.79769e+308	0.0097153
NCU01520	hypothetical protein	OK	6.15534	40.4852	2.71748	0.000384356
NCU01521	ThiJ/PfpI family protein	OK	5.17544	2.0583	-1.33023	0.386734
NCU01522	hypothetical protein	OK	2.56494	2.80949	0.131381	0.882399
NCU01523	GTP-binding protein ypt3	OK	137.891	77.8636	-0.824507	0.139972
NCU01524	ribosome biogenesis protein BRX1	OK	10.9363	70.0639	2.67955	1.01488e-06
NCU01525	histone deacetylase hda1	OK	10.8301	17.7114	0.709626	0.397992
NCU01526	hypothetical protein	OK	10.6702	16.5112	0.629856	0.711774
NCU01527	hypothetical protein	OK	10.3303	15.852	0.617783	0.511998
NCU01528	glyceraldehyde-3-phosphate dehydrogenase-1, gpd-1	OK	4036.92	2120.51	-0.928843	0.248178
NCU01529	hypothetical protein	OK	5.44359	2.83014	-0.943687	0.62043
NCU01530	hypothetical protein	NOTEST	1.91329	1.90165	-0.00880114	1
NCU01531	hypothetical protein	NOTEST	0.121603	0.171923	0.499584	1
NCU01532	hypothetical protein	NOTEST	0	0.0265689	1.79769e+308	1
NCU01534	hypothetical protein	OK	16.2912	7.0931	-1.1996	0.0951051
NCU01535	hypothetical protein	OK	43.4483	60.2752	0.472265	0.416174
NCU01536	hypothetical protein	NOTEST	0	1.85065	1.79769e+308	1
NCU01539	vacuolar morphogenesis protein AvaB	OK	16.5003	7.58949	-1.12042	0.0362015
NCU01540	SPX domain-containing protein	OK	18.2559	14.6246	-0.319963	0.660932
NCU01541	hypothetical protein	OK	25.6803	30.2124	0.234476	0.856437
NCU01542	hypothetical protein	OK	8.2392	9.26661	0.169537	0.798827
NCU01543	PTAB	OK	15.7217	28.0754	0.836548	0.126024
NCU01545	autophagy protein 8	OK	373.097	130.507	-1.51543	0.00544844
NCU01547	26S proteasome regulatory subunit rpn-8	OK	79.2178	27.653	-1.51839	0.444424
NCU01548	hypothetical protein	OK	175.923	81.0028	-1.1189	0.0528466
NCU01549	hypothetical protein	OK	11.6979	10.2629	-0.188812	0.874805
NCU01550	adenylate kinase cytosolic	OK	72.2554	35.0965	-1.04178	0.118744
NCU01551	hypothetical protein	OK	20.7723	16.8213	-0.304369	0.649838
NCU01552	ribosomal protein S28	OK	1392.79	592.035	-1.23422	0.0688292
NCU01553	para-hydroxybenzoate-polyprenyltransferase Coq2	OK	64.4483	49.8453	-0.370686	0.867697
NCU01554	JmjC domain-containing protein	OK	8.69113	12.6685	0.543625	0.344096
NCU01555	hypothetical protein	OK	178.425	190.77	0.0965189	0.89006
NCU01561	hypothetical protein	NOTEST	0	0.237826	1.79769e+308	1
NCU01562	2,4-dichlorophenoxyacetate alpha-ketoglutarate dioxygenase	NOTEST	0.158279	0.291914	0.883072	1
NCU01563	RNA polymerase II holoenzyme cyclin-like subunit	OK	5.76771	7.5062	0.380084	0.646042
NCU01564	calcium dependent mitochondrial carrier protein	OK	11.1283	7.03175	-0.662278	0.262224
NCU01565	hypothetical protein	OK	28.7019	3.18988	-3.16957	9.64356e-09
NCU01566	hypothetical protein	NOTEST	0	0.838743	1.79769e+308	1
NCU01567	hypothetical protein	OK	1.431	8.29684	2.53553	0.0175643
NCU01568	hypothetical protein	OK	2.55682	3.01935	0.239888	0.941728
NCU01569	WD repeat containing protein 48	OK	8.33108	35.9135	2.10795	5.01651e-05
NCU01570	hypothetical protein	OK	8.61794	36.3438	2.07629	9.49577e-05
NCU01571	hypothetical protein	OK	29.1404	14.4444	-1.01251	0.0799219
NCU01572	WD domain-containing protein	OK	2.35514	2.57006	0.125985	0.899415
NCU01573	hypothetical protein	NOTEST	0.655719	0.401133	-0.708997	1
NCU01575	SNARE complex subunit	OK	34.3358	11.1222	-1.62627	0.00246297
NCU01577	hypothetical protein	OK	8.59548	12.7614	0.570135	0.410867
NCU01579	hypothetical protein	OK	13.5436	25.2331	0.897704	0.189937
NCU01580	transcription factor TFIIH subunit Tfb4	OK	7.26652	7.31985	0.0105491	0.991793
NCU01581	hypothetical protein	OK	3.4881	4.07832	0.225534	0.846982
NCU01584	hypothetical protein	OK	5.88145	9.12666	0.633915	0.279806
NCU01585	hypothetical protein	OK	46.7248	28.8801	-0.694115	0.21492
NCU01587	cofilin	OK	481.394	121.971	-1.98068	0.00180315
NCU01589	heat shock protein 60	OK	41.8522	2906.02	6.1176	0
NCU01591	hypothetical protein	NOTEST	0.183405	0.356843	0.96026	1
NCU01592	hypothetical protein	NOTEST	0.336297	0.256152	-0.392737	1
NCU01593	hypothetical protein	NOTEST	0	0.0287283	1.79769e+308	1
NCU01595	SOF1	OK	3.02331	40.6729	3.74986	4.49654e-08
NCU01596	26S proteasome non-ATPase regulatory subunit 11	OK	48.7613	26.7082	-0.868453	0.107448
NCU01597	hypothetical protein	OK	3.73023	3.23974	-0.203387	0.760849
NCU01598	methyltransferase	OK	2.13968	6.13918	1.52065	0.0890419
NCU01599	hypothetical protein	OK	19.4859	21.8946	0.168139	0.798348
NCU01601	hypothetical protein	OK	28.2686	13.6446	-1.05087	0.0865366
NCU01605	protein kinase regulator, mob-1	OK	20.926	11.0051	-0.927123	0.185468
NCU01606	ATP synthase subunit 5	OK	505.614	155.221	-1.70372	0.00144885
NCU01607	hypothetical protein	OK	6.8771	2.64886	-1.37643	0.0410206
NCU01608	hypothetical protein	NOTEST	1.13229	0.431541	-1.39168	1
NCU01610	hypothetical protein	OK	8.05793	4.5869	-0.812888	0.505823
NCU01611	carnitine acetyl transferase	OK	15.9421	9.32493	-0.773681	0.187343
NCU01612	pre-mRNA splicing factor ATP-dependent RNA helicase PRP43	OK	5.31242	43.2824	3.02634	4.66556e-08
NCU01613	protein arginine N-methyltransferase HSL7	OK	6.12522	6.02838	-0.0229898	0.989138
NCU01614	hypothetical protein	OK	48.5968	53.4567	0.13751	0.855068
NCU01615	hypothetical protein	OK	6.06615	30.5039	2.33014	9.12423e-06
NCU01620	hypothetical protein	OK	0.666933	4.4528	2.7391	0.103766
NCU01623	hypothetical protein	OK	2.77632	4.82575	0.79758	0.301683
NCU01625	DNA repair helicase RAD3	OK	7.6548	7.68552	0.00577909	0.994077
NCU01629	hypothetical protein	OK	1.92648	3.86636	1.00501	0.285125
NCU01631	hypothetical protein	NOTEST	0	0.44319	1.79769e+308	1
NCU01632	pentafunctional AROM polypeptide	OK	9.59328	17.2734	0.848456	0.126024
NCU01633	hexose transporter HXT13	OK	1160.01	974.287	-0.251719	0.778454
NCU01634	histone H4-1, hH4-1	OK	728.419	228.229	-1.67429	0.00243296
NCU01635	histone H3, hH3	OK	1563.24	784.407	-0.994868	0.139033
NCU01636	2-hydroxychromene-2-carboxylate isomerase	OK	70.3073	14.2105	-2.30672	2.63127e-05
NCU01637	U4/U6 small nuclear ribonucleoprotein	OK	12.9213	31.2951	1.27619	0.0161474
NCU01638	DNA-directed RNA polymerase I subunit RPA1	OK	4.66889	39.6737	3.08703	4.64301e-09
NCU01640	C2H2 transcription factor	OK	25.7314	137.072	2.41333	3.0883e-05
NCU01642	hypothetical protein	OK	17.2838	6.6432	-1.37947	0.00664781
NCU01643	5'-3' exoribonuclease 2	OK	8.96127	27.2054	1.60212	0.00220044
NCU01644	intracellular protein transporter UsoA	OK	11.0928	25.8088	1.21824	0.662298
NCU01645	hypothetical protein	OK	80.9741	987.296	3.60795	2.84042e-09
NCU01646	hypothetical protein	OK	16.0251	24.1322	0.590627	0.292738
NCU01647	GTP-binding protein ypt4	NOTEST	0.235942	0.302775	0.359814	1
NCU01648	dolichyl-phosphate-mannose-protein mannosyltransferase 2	OK	58.6428	40.6743	-0.527838	0.373873
NCU01649	hypothetical protein	OK	10.4245	6.06154	-0.782218	0.275963
NCU01650	hypothetical protein	OK	43.8245	31.7517	-0.464903	0.484967
NCU01651	hypothetical protein	OK	0.75998	46.1693	5.92483	6.77674e-12
NCU01652	O-acetylhomoserine	OK	55.4755	9.12025	-2.60471	2.57227e-06
NCU01653	hypothetical protein	NOTEST	3.66464	0.378921	-3.2737	1
NCU01654	long-chain-fatty-acid-CoA ligase 1	OK	31.8492	19.7663	-0.688214	0.220287
NCU01655	hypothetical protein	OK	49.3409	64.0112	0.375539	0.531661
NCU01656	hypothetical protein	OK	8.06931	3.61882	-1.15692	0.0726238
NCU01657	cytochrome-c oxidase assembly protein	OK	25.4908	14.7336	-0.790866	0.204447
NCU01659	dDENN domain-containing protein	OK	13.7211	9.66474	-0.505596	0.469145
NCU01660	hypothetical protein	NOTEST	1.38968	2.1285	0.615092	1
NCU01664	DUF974 domain-containing protein	OK	12.5706	11.9883	-0.0684256	0.9279
NCU01665	KH domain-containing protein	OK	22.2921	21.0907	-0.0799292	0.919478
NCU01666	acetolactate synthase small subunit	OK	75.5085	173.338	1.19888	0.039189
NCU01667	arginine-12, arg-12	OK	16.7834	17.3852	0.0508231	0.982388
NCU01668	hypothetical protein	OK	12.6812	7.35777	-0.785347	0.230799
NCU01669	protein arginine methyltransferase RmtB	OK	8.81913	14.8992	0.756529	0.476783
NCU01670	type 1 phosphatase regulator ypi-1	OK	25.8194	51.0824	0.98437	0.131864
NCU01672	DUF726 domain-containing protein	NOTEST	0.381439	1.34377	1.81677	1
NCU01673	hypothetical protein	OK	9.09615	9.99605	0.136102	0.871296
NCU01674	alpha-soluble NSF attachment protein	OK	113.428	26.05	-2.12242	2.19262e-05
NCU01675	ribosomal RNA-processing protein 12	OK	4.90949	49.924	3.34609	6.84301e-10
NCU01678	amine oxidase	OK	6.68873	4.61461	-0.535524	0.700371
NCU01679	hypothetical protein	OK	3.81362	12.5383	1.71711	0.0276894
NCU01680	plasma membrane ATPase-1, pma-1	OK	950.462	421.625	-1.17267	0.0755383
NCU01681	hypothetical protein	NOTEST	0	0.35195	1.79769e+308	1
NCU01684	hypothetical protein	NOTEST	0.226364	0.322444	0.510406	1
NCU01686	hypothetical protein	NOTEST	0	1.04671	1.79769e+308	1
NCU01688	hypothetical protein	NOTEST	0	0	0	1
NCU01689	mitochondrial DNA replication protein YHM2	OK	34.5029	6.548	-2.39759	1.28772e-05
NCU01692	mitochondrial citrate synthase	OK	262.632	68.0821	-1.9477	0.000174264
NCU01695	RNA binding protein Nrd1	OK	10.2232	35.829	1.80928	0.000563272
NCU01696	mRNA cleavage factor complex component Pcf11	OK	11.3911	14.6519	0.363181	0.552135
NCU01697	hypothetical protein	OK	1.61716	12.4467	2.94422	0.000759493
NCU01698	4F5 family protein	OK	101.226	471.858	2.22078	4.45602e-05
NCU01699	hypothetical protein	OK	0.655205	4.04417	2.62583	0.712443
NCU01700	hypothetical protein	OK	5.65231	2.5024	-1.17553	0.149548
NCU01701	ribitol kinase	OK	17.9925	5.82601	-1.62682	0.00461053
NCU01702	nuclear pore protein	OK	23.8949	12.8299	-0.897195	0.0922294
NCU01703	aldo-keto reductase	OK	32.9501	19.8636	-0.730153	0.198001
NCU01704	NADP:D-xylose dehydrogenase	OK	60.2479	6.7329	-3.16161	1.82676e-09
NCU01705	tRNA methyltransferase	OK	5.66901	8.57352	0.596792	0.372399
NCU01706	MYB DNA-binding domain-containing protein	NOTEST	0.901135	1.69241	0.909266	1
NCU01713	tubulin-folding cofactor B	OK	16.8499	11.723	-0.523401	0.393187
NCU01715	hypothetical protein	OK	0.906376	5.53528	2.61047	0.00931495
NCU01717	hypothetical protein	NOTEST	0	0.292649	1.79769e+308	1
NCU01720	hypothetical protein	OK	104.174	233.677	1.16552	0.0403909
NCU01722	hypothetical protein	OK	12.7625	17.3767	0.445247	0.466435
NCU01724	Na/H antiporter	OK	13.3996	20.8138	0.635348	0.25482
NCU01725	hypothetical protein	OK	3.78012	11.4713	1.60152	0.0128776
NCU01728	6-phosphofructo-2-kinase	OK	6.33047	21.8542	1.78752	0.00322997
NCU01729	hypothetical protein	OK	18.3675	14.9296	-0.298979	0.646181
NCU01731	velvetA-like-1, ve-1	OK	29.6986	20.6481	-0.524384	0.354724
NCU01734	hypothetical protein	OK	0.000710151	3.64951	12.3273	0.921272
NCU01735	hypothetical protein	OK	7.48212	2380.35	8.31351	0
NCU01737	hypothetical protein	OK	13.4681	19.9524	0.567022	0.313857
NCU01738	phosphatase regulation, preg	OK	37.6058	24.3703	-0.625834	0.264638
NCU01741	SNARE complex subunit	OK	19.5554	55.4631	1.50396	0.00447297
NCU01742	hypothetical protein	OK	7.95515	6.06613	-0.391112	0.575079
NCU01744	glutamate synthase	OK	19.5664	26.3109	0.427284	0.596268
NCU01747	glycerophosphocholine phosphodiesterase Gde1	OK	16.4901	23.9329	0.537397	0.343019
NCU01748	hypothetical protein	OK	45.1088	24.9545	-0.854106	0.137438
NCU01750	hypothetical protein	OK	23.3604	12.6672	-0.882965	0.636399
NCU01751	ATP-binding cassette protein	OK	11.2717	8.70104	-0.373445	0.858539
NCU01752	non-anchored cell wall protein-2, ncw-2	OK	83.3698	101.526	0.284258	0.689811
NCU01753	gamma-glutamyltranspeptidase	OK	14.6859	6.49547	-1.17693	0.863095
NCU01754	alcohol dehydrogenase I	OK	1941.4	488.945	-1.98935	0.0113022
NCU01756	actin	OK	249.374	50.1011	-2.31539	5.92727e-06
NCU01757	asparaginase	OK	3.05768	19.814	2.69601	0.00295363
NCU01758	YdiU domain-containing protein	OK	9.48821	30.1734	1.66907	0.0121071
NCU01759	aldo-keto reductase family 1 member C13	OK	54.593	25.3507	-1.10669	0.0446287
NCU01760	pumilio-family RNA binding repeat protein	NOTEST	0.586162	2.24517	1.93745	1
NCU01761	hypothetical protein	OK	38.1433	20.073	-0.926177	0.0892086
NCU01762	nucleolar RNAse III	OK	8.19213	7.50479	-0.126427	0.899728
NCU01763	hypothetical protein	OK	21.781	11.8695	-0.875813	0.13912
NCU01764	hypothetical protein	OK	11.9492	22.9072	0.938892	0.176293
NCU01765	NADH:ubiquinone oxidoreductase 78	OK	129.602	39.7964	-1.70337	0.00103703
NCU01766	hypothetical protein	OK	39.5735	9.88938	-2.00058	0.000222089
NCU01767	phophatase 2C family protein	OK	26.1531	19.7126	-0.407866	0.49537
NCU01768	hypothetical protein	OK	95.821	6.78571	-3.81977	5.5381e-14
NCU01769	hypothetical protein	OK	3.98652	1.17248	-1.76556	0.0380322
NCU01771	DNA repair protein rhp57	OK	5.50194	6.56202	0.2542	0.752889
NCU01772	DNA-directed RNA polymerase III polypeptide	OK	3.28899	17.411	2.40428	2.68405e-05
NCU01776	60S ribosomal protein L15	OK	984.736	535.742	-0.878199	0.187836
NCU01777	PSP1 domain-containing protein	OK	19.2404	14.7813	-0.380364	0.538846
NCU01779	HIRA-interacting protein 5	OK	14.3231	121.538	3.08499	1.83464e-09
NCU01780	hypothetical protein	OK	2.28189	8.39108	1.87863	0.0124764
NCU01781	hypothetical protein	OK	19.1253	21.6691	0.180158	0.801787
NCU01782	Ras guanyl-nucleotide exchange factor RasGEF	OK	32.1326	16.9599	-0.921911	0.0820414
NCU01783	phosphatidylinositol N-acetylglucosaminyltransferase	OK	15.6515	19.0969	0.28704	0.67001
NCU01784	pseudouridylate synthase 3	OK	5.08102	44.8614	3.14229	5.94014e-08
NCU01785	hypothetical protein	OK	6.79028	18.297	1.43007	0.0329254
NCU01786	ribose-phosphate pyrophosphokinase II	OK	6.22092	41.1017	2.724	1.7286e-06
NCU01788	hypothetical protein	OK	6.02655	20.9173	1.79529	0.00153913
NCU01789	IDC1 protein	OK	5.46468	12.6031	1.20557	0.0227025
NCU01791	SNF7 family protein	OK	27.7848	43.3299	0.641068	0.24929
NCU01792	heat shock protein 90-associated, hsp90a	OK	93.8265	2211.9	4.55915	0
NCU01793	RNA binding domain-containing protein	OK	56.6722	79.7608	0.493038	0.39725
NCU01794	hypothetical protein	OK	75.0545	57.0857	-0.394808	0.5138
NCU01795	zinc finger containing protein	OK	23.6956	78.208	1.72269	0.000688022
NCU01796	hypothetical protein	OK	8.24521	5.82322	-0.50174	0.492283
NCU01797	nonrepressor of conidiation-2, nrc-2	OK	46.8307	37.2301	-0.330987	0.587547
NCU01798	hypothetical protein	OK	0.992624	3.25626	1.7139	0.0648696
NCU01799	hypothetical protein	OK	4.31875	24.8213	2.52289	0.139527
NCU01800	37S ribosomal protein S5	OK	29.1247	77.1173	1.40481	0.0103004
NCU01801	hypothetical protein	OK	104.849	1271.08	3.59966	1.95726e-11
NCU01802	hypothetical protein	OK	1.57539	35.2497	4.48383	5.63777e-08
NCU01803	arginine-tRNA-protein transferase 1	OK	11.8236	9.76753	-0.275604	0.703072
NCU01804	nudix/MutT family protein	OK	10.8246	18.4741	0.771187	0.305738
NCU01805	hypothetical protein	OK	12.2405	13.9534	0.188957	0.8553
NCU01806	3' exoribonuclease	OK	9.10103	16.7056	0.876229	0.381139
NCU01807	hypothetical protein	OK	16.3582	40.6544	1.3134	0.0453244
NCU01808	cytochrome c	OK	73.6094	441.392	2.5841	4.2405e-07
NCU01809	AAA family ATPase/60S ribosome export protein Rix7	OK	4.4618	18.6243	2.06149	0.000309429
NCU01810	hypothetical protein	OK	19.0018	8.45312	-1.16858	0.0378964
NCU01811	hypothetical protein	OK	3.62155	4.33075	0.258011	0.815798
NCU01812	hypothetical protein	OK	0.864334	2.53235	1.55081	0.18516
NCU01813	high affinity glucose transporter	OK	30.8328	29.5582	-0.0609082	0.928858
NCU01814	hypothetical protein	OK	16.9882	16.1495	-0.0730414	0.945309
NCU01815	hypothetical protein	OK	69.9802	12.4427	-2.49165	0.0016844
NCU01816	allantoicase-l, alc-1	OK	87.1196	18.3686	-2.24576	9.09692e-06
NCU01817	DIL and Ankyrin domain-containing protein	OK	18.8799	24.1815	0.357049	0.552354
NCU01818	hypothetical protein	OK	9.88205	17.0216	0.784482	0.187343
NCU01819	hypothetical protein	OK	6.77729	5.23098	-0.373628	0.640184
NCU01820	exportin-1	OK	35.5411	23.8052	-0.578211	0.30284
NCU01821	alanine-glyoxylate aminotransferase	OK	85.8082	27.147	-1.66032	0.00220659
NCU01822	retrograde transporter	OK	28.7039	13.0345	-1.13891	0.339393
NCU01823	two-component sensor protein histidine protein kinase	OK	5.73836	9.56896	0.737725	0.267499
NCU01824	UDP-galactopyranose mutase	OK	79.5816	4.35999	-4.19004	3.51323e-13
NCU01826	DUF250 domain membrane protein	OK	37.9177	34.1181	-0.152335	0.819316
NCU01827	60S ribosomal protein L27	OK	1018.05	444.48	-1.19561	0.049027
NCU01828	hypothetical protein	OK	6.25741	3.30337	-0.921627	0.383558
NCU01829	hypothetical protein	OK	14.8265	10.0898	-0.55527	0.526502
NCU01830	4-hydroxyphenylpyruvate dioxygenase	OK	1.14347	4.0922	1.83945	0.087586
NCU01831	RNA polymerase TFIIH complex subunit Ssl1	OK	7.69835	10.4503	0.440923	0.515319
NCU01833	two-component histidine kinase CHK-1	OK	8.62663	18.0508	1.06519	0.111382
NCU01834	hypothetical protein	OK	0.518601	21.6861	5.386	0.0013328
NCU01835	hypothetical protein	OK	310.905	555.018	0.836059	0.185711
NCU01837	hypothetical protein	OK	3.50669	7.437	1.08461	0.558242
NCU01838	nitrilase	OK	80.5771	186.056	1.20729	0.0307661
NCU01839	carboxylesterase	OK	16.5056	3.42577	-2.26845	8.3603e-05
NCU01840	hypothetical protein	OK	3.46201	5.78095	0.739697	0.286765
NCU01841	hypothetical protein	OK	6.11744	9.01198	0.558916	0.663801
NCU01842	hypothetical protein	OK	10.6551	10.5956	-0.00807631	0.991751
NCU01843	T-complex protein 1 subunit gamma	OK	25.604	15.7409	-0.701853	0.348704
NCU01844	hypothetical protein	OK	34.591	16.7217	-1.04868	0.237882
NCU01845	phosphoglycerate mutase family domain-containing protein	OK	63.3113	23.2759	-1.44363	0.00883353
NCU01846	hypothetical protein	OK	27.0304	129.396	2.25913	0.000688022
NCU01848	hypothetical protein	NOTEST	1.29545	0.729609	-0.828255	1
NCU01849	extracellular dioxygenase	OK	0	2.38243	1.79769e+308	0.0202687
NCU01850	peroxisomal membrane protein pex16	OK	23.4553	22.234	-0.0771454	0.911687
NCU01851	hypothetical protein	OK	2.19313	2.52686	0.204356	0.886069
NCU01852	arsenical-resistance protein	OK	1.71566	4.85627	1.50109	0.192357
NCU01853	choline dehydrogenase	NOTEST	0.0782271	0.203615	1.3801	1
NCU01854	hypothetical protein	OK	41.4243	24.3731	-0.765189	0.156533
NCU01855	hypothetical protein	OK	7.46608	88.6392	3.56952	3.51295e-10
NCU01856	transcriptional activator hac1	OK	231.71	156.798	-0.563412	0.376028
NCU01857	DEAD/DEAH box RNA helicase	OK	13.8556	12.481	-0.150743	0.818852
NCU01858	chromosome segregation in meiosis protein 3	OK	7.62241	2.92321	-1.38269	0.0636283
NCU01859	NADH:ubiquinone oxidoreductase 20.9kD subunit	OK	257.883	77.3565	-1.73712	0.000834177
NCU01860	hypothetical protein	OK	0.829094	3.08584	1.89605	0.0878651
NCU01861	short chain dehydrogenase/reductase family	OK	27.486	6.6036	-2.05737	0.00106123
NCU01862	SWIRM domain-containing protein FUN19	OK	3.20895	27.7872	3.11425	5.01994e-07
NCU01863	hypothetical protein	NOTEST	0	0.67003	1.79769e+308	1
NCU01865	hypothetical protein	OK	5.79442	14.4112	1.31445	0.0292125
NCU01866	lactonohydrolase	NOTEST	0	0.515082	1.79769e+308	1
NCU01867	endoglucanase II	OK	0.330259	3.06502	3.21422	0.147584
NCU01868	MFS maltose permease MalP	OK	3.01961	4.35871	0.529538	0.545159
NCU01869	hypothetical protein	OK	1.0377	4.10806	1.98507	0.0933514
NCU01870	Eno3 protein	OK	2.94014	15.8211	2.4279	0.000963577
NCU01871	hypothetical protein	OK	254.651	145.936	-0.803189	0.309345
NCU01872	hypothetical protein	NOTEST	1.69905	0.68629	-1.30784	1
NCU01873	hypothetical protein	OK	3.98087	8.16061	1.03559	0.130827
NCU01874	hypothetical protein	OK	3.60388	26.2677	2.86567	0.000380684
NCU01875	hypothetical protein	NOTEST	0	0.299106	1.79769e+308	1
NCU01876	hypothetical protein	NOTEST	0	0.457884	1.79769e+308	1
NCU01877	hypothetical protein	NOTEST	0.214687	0.572674	1.41548	1
NCU01878	vesicle-mediated transporter	OK	13.4212	11.9479	-0.167757	0.801787
NCU01879	hypothetical protein	OK	35.8812	25.1705	-0.511495	0.371362
NCU01880	hypothetical protein	NOTEST	0.332358	0.620086	0.899731	1
NCU01881	hypothetical protein	OK	29.2993	3.99129	-2.87594	5.90898e-06
NCU01882	purine transporter	OK	30.1343	34.8702	0.210586	0.757412
NCU01883	SH3 domain signaling protein	OK	35.5654	56.0571	0.656424	0.259238
NCU01884	hypothetical protein	NOTEST	3.41086	1.56824	-1.12099	1
NCU01889	hypothetical protein	OK	27.7614	6.23157	-2.15541	0.000160342
NCU01891	hypothetical protein	OK	9.11552	13.8658	0.605138	0.445245
NCU01893	hypothetical protein	OK	4.36479	2.12144	-1.04086	0.17553
NCU01894	hypothetical protein	OK	27.4422	53.1083	0.952543	0.0863639
NCU01895	response regulator	OK	14.5541	30.6777	1.07577	0.0923732
NCU01896	hypothetical protein	OK	2.78697	4.79201	0.781935	0.282747
NCU01897	hypothetical protein	OK	35.1037	47.4507	0.434808	0.462795
NCU01898	hypothetical protein	OK	88.7746	366.272	2.0447	0.000183836
NCU01900	xylosidase/arabinosidase	OK	4.15893	14.3097	1.7827	0.0188079
NCU01901	hypothetical protein	OK	10.806	49.1944	2.18665	2.29997e-05
NCU01902	glucosamine 6-phosphate N-acetyltransferase	OK	73.4664	101.714	0.469362	0.430546
NCU01904	2-deoxy-D-gluconate 3-dehydrogenase	OK	130.987	23.2898	-2.49165	0.0622993
NCU01905	sorbitol dehydrogenase	OK	54.1846	9.49219	-2.51307	9.74445e-06
NCU01908	hypothetical protein	OK	14.7051	22.6475	0.623037	0.268111
NCU01910	hypothetical protein	OK	6.96043	5.14434	-0.436191	0.474564
NCU01911	GDP/GTP exchange factor Sec2p	OK	15.4541	53.4283	1.78962	0.000580126
NCU01912	mannosyltransferase 1	OK	57.5193	73.4116	0.351962	0.626652
NCU01916	mitochondrial carrier protein RIM2	OK	3.37857	35.7386	3.403	0.112619
NCU01917	hypothetical protein	NOTEST	0.414728	1.29446	1.64211	1
NCU01918	ARP2/3 complex 20 kDa subunit	OK	74.6379	24.6203	-1.60006	0.00153913
NCU01919	ubiquitin C-terminal hydrolase	OK	43.2688	62.0945	0.521141	0.39725
NCU01920	hypothetical protein	OK	6.92122	11.1839	0.692327	0.713067
NCU01922	hypothetical protein	OK	10.1529	64.3232	2.66344	1.45072e-05
NCU01923	hypothetical protein	OK	0	6.66569	1.79769e+308	0.128815
NCU01924	hypothetical protein	OK	49.7304	199.642	2.00522	0.000251205
NCU01926	hypothetical protein	OK	3.7123	16.3122	2.13557	0.0198917
NCU01927	hypothetical protein	OK	16.624	7.7013	-1.1101	0.0929699
NCU01928	UBX domain-containing protein	OK	17.6494	15.2942	-0.20663	0.756612
NCU01929	PAB-dependent poly(A)-specific ribonuclease subunit pan-3	OK	24.9546	13.163	-0.922811	0.202149
NCU01930	U6 snRNP-associated protein Lsm7	OK	60.7751	11.7639	-2.36912	0.00542777
NCU01931	hypothetical protein	NOTEST	3.15482	2.05172	-0.620724	1
NCU01932	set-domain histone methyltransferase-3, set-3	OK	10.5009	8.04847	-0.383728	0.525169
NCU01935	palmitoyltransferase PFA5	OK	6.71529	10.81	0.686841	0.333782
NCU01936	sister chromatid cohesion protein Eso1	OK	11.8484	7.09454	-0.739915	0.202437
NCU01938	hypothetical protein	OK	8.91556	13.38	0.585681	0.349409
NCU01939	nonsense-mediated mRNA decay protein	OK	35.0537	30.6829	-0.192131	0.765164
NCU01940	serine/threonine protein kinase	OK	25.3013	15.3499	-0.720982	0.187702
NCU01942	hypothetical protein	NOTEST	0.34134	0.0975097	-1.80759	1
NCU01943	hypothetical protein	NOTEST	0	0	0	1
NCU01944	hypothetical protein	OK	3.72967	7.0842	0.925556	0.182884
NCU01945	IMP-specific 5'-nucleotidase 1	OK	41.7676	32.9082	-0.343935	0.584201
NCU01946	hypothetical protein	OK	4.53364	0	-1.79769e+308	0.327908
NCU01947	hypothetical protein	OK	12.2438	5.2172	-1.23071	0.0234001
NCU01948	ribosomal protein Srp1	OK	642.487	234.86	-1.45187	0.0118549
NCU01949	40S ribosomal protein S9	OK	586.455	216.616	-1.43688	0.0133319
NCU01950	pre-mRNA-splicing factor slu-7	OK	11.3936	21.6877	0.928652	0.758218
NCU01951	ultraviolet photoreactivation-1, upr-1	NOTEST	1.85583	2.03677	0.134218	1
NCU01953	AMI1 protein	OK	25.6247	9.9676	-1.36222	0.00764369
NCU01954	pre-mRNA-splicing factor cwc-24	OK	13.1653	28.4893	1.11368	0.0413939
NCU01955	autophagocytosis protein Aut1	OK	52.4213	27.9213	-0.908787	0.0920773
NCU01956	cytoskeleton assembly control protein Sla2	OK	35.5219	35.6364	0.00464164	0.994742
NCU01957	AR2	OK	86.8963	7.19345	-3.59454	2.31499e-10
NCU01958	mating-type protein A-1	NOTEST	0	0	0	1
NCU01959	mating-type protein A-2	NOTEST	0	0	0	1
NCU01960	mating-type protein A-3	NOTEST	0	0	0	1
NCU01961	DNA lyase Apn2	OK	5.42474	17.8693	1.71986	0.0112338
NCU01962	hypothetical protein	OK	732.783	284.096	-1.36701	0.0195777
NCU01963	anaphase-promoting complex subunit Apc5	OK	7.80203	3.52885	-1.14465	0.705977
NCU01964	RING-9 protein	OK	34.9529	56.4167	0.69071	0.22014
NCU01965	valyl-tRNA synthetase, cyt-20	OK	47.7458	45.1263	-0.0814055	0.906163
NCU01966	60S ribosomal protein L37	OK	1519.6	527.143	-1.52742	0.00951928
NCU01967	hypothetical protein	OK	17.9203	12.1952	-0.555285	0.903002
NCU01968	MFS transporter	OK	17.0921	32.4034	0.922814	0.142563
NCU01969	hypothetical protein	OK	8.68611	11.013	0.342427	0.772312
NCU01970	DUF718 domain-containing protein	OK	39.9088	30.3253	-0.396188	0.617959
NCU01971	hypothetical protein	OK	8.44829	3.65316	-1.20951	0.0587784
NCU01972	hypothetical protein	OK	8.97157	1.46805	-2.61146	0.000611744
NCU01973	set-domain histone methyltransferase-8, set-8	OK	4.21612	1.73279	-1.28281	0.0624388
NCU01974	hypothetical protein	OK	5.67857	5.69539	0.00426766	0.996022
NCU01975	complex I intermediate associated protein 30, cia30	OK	58.4063	13.6415	-2.09812	5.27169e-05
NCU01976	hypothetical protein	NOTEST	3.18157	2.19958	-0.532514	1
NCU01977	urea transporter	OK	167.939	58.3732	-1.52456	0.00373179
NCU01978	hypothetical protein	NOTEST	1.41306	1.0649	-0.408102	1
NCU01979	catechol dioxygenase	NOTEST	0.326336	1.52129	2.22086	1
NCU01980	hypothetical protein	OK	0.819659	12.7491	3.95922	2.02517e-05
NCU01981	translation factor sui1	OK	429.572	384.487	-0.159968	0.828033
NCU01982	hypothetical protein	OK	6.80372	16.5711	1.28428	0.670618
NCU01983	hypothetical protein	OK	14.3948	29.2098	1.02091	0.281759
NCU01984	hypothetical protein	OK	6.52312	11.7185	0.845157	0.278541
NCU01985	sulfate adenylyltransferase	OK	50.7671	21.8324	-1.21742	0.0190792
NCU01987	hypothetical protein	NOTEST	0	0.561452	1.79769e+308	1
NCU01988	hypothetical protein	NOTEST	0	1.5507	1.79769e+308	1
NCU01989	hypothetical protein	OK	45.5416	47.2049	0.0517518	0.94231
NCU01990	UPF0016 domain-containing protein	OK	21.7018	27.9675	0.365933	0.55067
NCU01991	hypothetical protein	OK	17.3036	41.9712	1.27833	0.0141467
NCU01992	coatomer subunit gamma	OK	95.8271	34.5835	-1.47035	0.00461053
NCU01993	ethanolaminephosphotransferase	OK	8.37421	55.2674	2.7224	0.000415053
NCU01994	bZIP transcription factor	OK	23.6713	43.2308	0.868918	0.38311
NCU01995	hypothetical protein	NOTEST	0	0.071435	1.79769e+308	1
NCU01996	pH-response regulator protein palI/rim-9	OK	10.3919	6.24238	-0.735284	0.210537
NCU01997	ABC transporter	OK	9.3874	4.43015	-1.08337	0.0742614
NCU01998	septin	OK	6.5135	4.9777	-0.387955	0.723299
NCU01999	hypothetical protein	OK	9.08065	14.275	0.652619	0.370524
NCU02000	splicing factor 3B subunit 10	OK	30.7093	47.6456	0.633667	0.514233
NCU02001	hypothetical protein	OK	15.1869	5.90708	-1.36231	0.110805
NCU02002	hypothetical protein	OK	1.46824	12.0612	3.03822	7.69774e-06
NCU02003	translation elongation factor-1, tef-1	OK	5572.13	3780.61	-0.55961	0.545159
NCU02004	phosphoserine phosphatase	OK	26.4822	49.4917	0.902165	0.0918816
NCU02005	phosphoadenosine phosphosulfate reductase	OK	9.53349	60.1574	2.65767	0.000570574
NCU02006	hypothetical protein	OK	13.041	6.1142	-1.09282	0.323326
NCU02007	iron-sulfur cluster biosynthesis protein Isd11	OK	92.2298	91.8463	-0.00601113	0.993189
NCU02008	hypothetical protein	OK	11.9654	5.21218	-1.19891	0.337436
NCU02009	FreB	OK	44.9838	25.0236	-0.846117	0.115972
NCU02010	2-isopropylmalate synthase	OK	18.284	72.5963	1.98931	7.79807e-05
NCU02011	importin subunit beta-1	OK	35.0641	79.834	1.18701	0.0312826
NCU02012	hypothetical protein	OK	16.3534	23.5959	0.528948	0.360608
NCU02013	hypothetical protein	OK	48.2428	62.4912	0.373337	0.564256
NCU02014	hypothetical protein	OK	5.7923	5.3279	-0.120568	0.955191
NCU02015	palmitoyltransferase ERF2	OK	14.6593	21.0429	0.52152	0.362012
NCU02016	hypothetical protein	OK	499.437	147.152	-1.76299	0.00174391
NCU02017	CBF/NF-Y family transcription factor, ada-2	OK	22.6186	13.0914	-0.788887	0.650533
NCU02018	short chain dehydrogenase	OK	46.0439	23.125	-0.993558	0.0800442
NCU02019	FAD dependent oxidoreductase	OK	5.75005	5.21477	-0.140971	0.863495
NCU02020	metalloreductase transmembrane component	OK	40.8515	20.0924	-1.02373	0.0540846
NCU02021	hypothetical protein	OK	1.51082	7.59224	2.32919	0.162049
NCU02022	hypothetical protein	NOTEST	0.417185	0.624189	0.581297	1
NCU02023	MFS drug efflux pump	NOTEST	0	0.181865	1.79769e+308	1
NCU02024	hypothetical protein	OK	11.8776	5.3954	-1.13844	0.0813413
NCU02025	hypothetical protein	OK	19.0343	17.3868	-0.130603	0.902015
NCU02026	hypothetical protein	OK	16.673	19.3373	0.213874	0.798827
NCU02027	acyl-protein thioesterase 1	OK	117.652	25.6523	-2.19736	1.29263e-05
NCU02028	aromatic ring-opening dioxygenase LigB subunit	OK	65.3915	34.5814	-0.919105	0.0841295
NCU02029	hypothetical protein	OK	0.904551	2.83991	1.65057	0.275904
NCU02030	hypothetical protein	OK	1.35098	2.81213	1.05765	0.370524
NCU02031	hypothetical protein	OK	19.9666	1.35888	-3.8771	2.20234e-09
NCU02032	glycosyl hydrolase family 76 protein	NOTEST	0.0494278	0.0141199	-1.80759	1
NCU02033	hypothetical protein	OK	10.7477	4.94655	-1.11954	0.0636283
NCU02034	RIP defective	NOTEST	0.535948	0.621115	0.212765	1
NCU02035	helix-hairpin-helix domain-containing protein	OK	0.982221	8.68822	3.14494	0.00085946
NCU02036	tRNA-splicing endonuclease	OK	3.45759	3.10464	-0.155341	0.828298
NCU02037	hypothetical protein	NOTEST	0	0.0408384	1.79769e+308	1
NCU02038	hypothetical protein	OK	6.31961	5.20552	-0.279794	0.790801
NCU02039	hypothetical protein	OK	7.34266	5.6878	-0.368433	0.617053
NCU02040	hypothetical protein	NOTEST	0	0.0606385	1.79769e+308	1
NCU02041	anchored cell wall protein-11, acw-11	OK	180.389	175.261	-0.041607	0.956284
NCU02042	hypothetical protein	OK	3.48028	2.64062	-0.398328	0.670715
NCU02043	UPF0326 protein hag1	OK	11.1498	20.8783	0.904979	0.124817
NCU02044	GTP-binding protein	OK	98.7736	46.002	-1.10243	0.0357317
NCU02046	hypothetical protein	OK	5.25765	3.82003	-0.460831	0.556985
NCU02048	VPS9 domain-containing protein	OK	8.80252	16.9126	0.942107	0.0810298
NCU02049	hypothetical protein	OK	5.06688	7.70734	0.605135	0.318923
NCU02051	hypothetical protein	NOTEST	2.62429	1.44136	-0.8645	1
NCU02052	transcription initiation factor TFIId 127kD subunit	OK	7.55031	3.32318	-1.18397	0.0427824
NCU02053	REV1	NOTEST	1.32153	1.5761	0.254154	1
NCU02054	hypothetical protein	OK	10.1346	17.8555	0.817078	0.23381
NCU02055	uridine nucleosidase Urh1	OK	12.5562	3.43284	-1.87092	0.12624
NCU02056	salicylaldehyde dehydrogenase	OK	6.57844	6.75275	0.0377288	0.964933
NCU02057	autoinducer 2 sensor kinase/phosphatase luxQ	OK	11.8975	9.79957	-0.279863	0.728381
NCU02058	hypothetical protein	OK	4.15549	2.69932	-0.622421	0.74381
NCU02059	endothiapepsin	OK	10.1843	17.1374	0.750796	0.206025
NCU02060	zinc metallopeptidase	OK	2.89977	3.40573	0.232026	0.803772
NCU02061	hypothetical protein	NOTEST	0.577914	0.100483	-2.5239	1
NCU02062	hypothetical protein	NOTEST	0.337983	0.117691	-1.52194	1
NCU02063	mitochondrial intermediate peptidase	OK	8.42191	5.88574	-0.516923	0.425768
NCU02064	hypothetical protein	OK	90.2112	30.7675	-1.5519	0.00246647
NCU02065	DUF726 domain-containing protein	NOTEST	2.76757	2.2892	-0.273771	1
NCU02066	ribosome assembly protein Noc2	OK	4.05246	46.9928	3.53557	9.20129e-10
NCU02067	mitochondrial inheritance component mdm12	OK	7.54862	7.02385	-0.10395	0.911261
NCU02068	hypothetical protein	OK	4.49708	5.3973	0.263249	0.77177
NCU02070	peroxisomal biogenesis factor 2	OK	12.1063	17.1064	0.498785	0.40314
NCU02071	hypothetical protein	OK	0.498988	2.94526	2.56132	0.183222
NCU02073	hypothetical protein	NOTEST	0.306407	2.15282	2.81271	1
NCU02074	endoplasmic oxidoreductin-1	OK	69.4078	105.714	0.606994	0.305364
NCU02075	heat shock protein 70	OK	415.342	450.332	0.116689	0.882399
NCU02076	eukaryotic translation initiation factor 4E	OK	40.6454	77.2608	0.926645	0.0953275
NCU02077	hypothetical protein	NOTEST	0.18781	1.44875	2.94746	1
NCU02078	hypothetical protein	OK	12.5962	10.2681	-0.294829	0.646042
NCU02079	cyclin-dependent kinase regulatory subunit	OK	33.6786	69.9923	1.05536	0.0461055
NCU02080	hypothetical protein	OK	9.23509	37.975	2.03985	0.00511385
NCU02081	hypothetical protein	NOTEST	0	1.38669	1.79769e+308	1
NCU02082	cft-1	OK	7.84076	15.4872	0.982013	0.0710078
NCU02083	1-phosphatidylinositol-3-phosphate 5-kinase	OK	9.06031	8.61365	-0.0729361	0.914004
NCU02084	arginase	OK	103.351	49.1783	-1.07146	0.0745207
NCU02085	hypothetical protein	NOTEST	1.42694	2.13504	0.581334	1
NCU02086	hypothetical protein	OK	13.4431	19.0262	0.501121	0.441472
NCU02087	hypothetical protein	OK	0.551657	2.59083	2.23157	0.0836383
NCU02088	hypothetical protein	NOTEST	0.460992	0.586056	0.346295	1
NCU02089	hypothetical protein	OK	9.2168	3.45648	-1.41496	0.0211219
NCU02090	adenine phosphoribosyltransferase	OK	59.5057	18.1835	-1.7104	0.000826371
NCU02091	ER glycosyl hydrolase	OK	2.18876	5.08571	1.21634	0.0807555
NCU02092	hypothetical protein	OK	0.56575	3.11439	2.46072	0.0290838
NCU02094	vegetative asexual development-2, vad-2	OK	7.1024	11.4471	0.688597	0.443714
NCU02095	hypothetical protein	OK	17.6867	5.52947	-1.67745	0.00646961
NCU02096	flavohemoglobin	OK	8.21969	10.0585	0.291257	0.702418
NCU02097	short chain dehydrogenase	OK	10.3603	5.87624	-0.818104	0.863095
NCU02100	LMBR1 domain-containing protein 1	OK	13.8034	41.6392	1.59292	0.00410042
NCU02101	hypothetical protein	NOTEST	3.56125	1.86953	-0.929705	1
NCU02103	DNA-directed RNA polymerase II largest subunit	OK	20.6834	45.4	1.13422	0.0366511
NCU02104	WD domain-containing protein	OK	6.21387	3.82582	-0.699722	0.368368
NCU02105	tRNA(His) guanylyltransferase	OK	5.10392	12.4547	1.28701	0.114956
NCU02106	hypothetical protein	OK	7.13716	35.6051	2.31866	0.000120755
NCU02107	AMP-binding enzyme	OK	12.1603	3.54798	-1.77711	0.00401146
NCU02108	BolA domain-containing protein	OK	12.1519	7.34119	-0.727099	0.921046
NCU02109	UDP-N-acetylglucosamine pyrophosphorylase	OK	178.52	413.548	1.21197	0.0471407
NCU02110	NADPH oxidase-1, nox-1	OK	8.01253	9.23974	0.205594	0.775081
NCU02111	myosin-5	OK	28.4993	17.021	-0.743613	0.171353
NCU02112	hypothetical protein	OK	7.40803	7.89949	0.0926692	0.892714
NCU02113	ubiquitin-conjugating enzyme E2 13	OK	69.302	117.528	0.762037	0.170109
NCU02114	G1/S-specific cyclin Cln1	OK	57.0654	34.4578	-0.727788	0.194008
NCU02115	hypothetical protein	OK	10.9639	7.70861	-0.508215	0.39594
NCU02116	metallo-beta-lactamase	OK	9.59587	3.00171	-1.67663	0.0336953
NCU02117	sym-1	OK	17.6144	10.5859	-0.734611	0.282582
NCU02118	palmitoyltransferase PFA4	OK	6.34764	27.5744	2.11903	0.000134033
NCU02119	capsule protein	OK	3.71541	3.65088	-0.025278	0.979137
NCU02120	hypothetical protein	OK	7.87031	8.7863	0.158836	0.811423
NCU02121	transcriptional regulator	OK	6.81707	7.87917	0.208891	0.963585
NCU02122	HCO3	OK	37.9868	205.243	2.43376	1.17457e-05
NCU02123	mitochondrial GTPase	OK	5.08944	44.0669	3.11412	1.08832e-07
NCU02124	dienelactone hydrolase	OK	240.462	55.4012	-2.11782	0.000608246
NCU02125	hypothetical protein	OK	1.33635	8.38925	2.65024	0.00236958
NCU02126	isovaleryl-CoA dehydrogenase	OK	6.50014	9.47621	0.543839	0.466539
NCU02127	methylcrotonoyl-CoA carboxylase subunit beta	OK	11.909	12.1018	0.0231635	0.978584
NCU02128	D-arabinitol dehydrogenase	OK	32.0821	7.18652	-2.15841	0.00854504
NCU02129	hypothetical protein	NOTEST	1.64326	1.29763	-0.340674	1
NCU02130	hypothetical protein	OK	10.1593	3.51375	-1.53172	0.0160776
NCU02131	rho guanyl nucleotide exchange factor	OK	11.624	6.98065	-0.735675	0.232447
NCU02132	hypothetical protein	OK	3.89074	2.78659	-0.481545	0.710155
NCU02133	superoxide dismutase	OK	574.268	210.802	-1.44584	0.00904129
NCU02134	transcription factor	OK	79.4876	5.33894	-3.89611	1.87372e-13
NCU02136	transaldolase	OK	222.103	172.148	-0.367578	0.65075
NCU02137	phosphatidylinositol:UDP-GlcNAc transferase PIG-C	OK	36.9493	71.0284	0.94285	0.469913
NCU02138	hypothetical protein	OK	101.891	49.9719	-1.02783	0.0639682
NCU02139	annexin ANXC4	OK	38.3113	23.2365	-0.721377	0.199492
NCU02142	hypothetical protein	OK	2.94844	13.5897	2.20448	0.00111833
NCU02143	hypothetical protein	NOTEST	0	1.5793	1.79769e+308	1
NCU02144	hypothetical protein	NOTEST	0	0	0	1
NCU02145	hypothetical protein	NOTEST	1.17355	1.3137	0.162766	1
NCU02146	hypothetical protein	NOTEST	0	0.0541478	1.79769e+308	1
NCU02147	ankyrin repeat and zinc finger domain-containing protein 1	OK	8.05705	7.07447	-0.187631	0.803772
NCU02148	triacylglycerol lipase	OK	14.583	21.2006	0.53982	0.346347
NCU02149	cytochrome c oxidase assembly protein	OK	26.1142	16.1006	-0.697724	0.268152
NCU02150	Ser/Thr protein phosphatase	OK	5.57142	3.60134	-0.629512	0.543955
NCU02151	WD repeat containing protein 23	OK	24.6475	7.96018	-1.63057	0.00214048
NCU02152	RRM domain-containing protein	OK	12.3338	15.9247	0.368652	0.625826
NCU02153	hypothetical protein	OK	13.4684	21.227	0.65632	0.781041
NCU02155	hypothetical protein	OK	0.645349	89.4934	7.11556	2.92731e-11
NCU02156	dsDNA-binding protein PDCD5	OK	26.9881	85.4831	1.66331	0.030277
NCU02157	COQ4	OK	41.991	21.7533	-0.948844	0.293103
NCU02158	hypothetical protein	OK	3.84834	2.63267	-0.547714	0.598246
NCU02159	hypothetical protein	OK	6.20438	19.1138	1.62326	0.00628551
NCU02160	small GTPase RAC	OK	86.0861	52.5908	-0.710969	0.192435
NCU02161	hypothetical protein	NOTEST	1.04999	0.744218	-0.496577	1
NCU02162	SURF-family protein	OK	15.3457	11.9983	-0.355002	0.583513
NCU02163	hypothetical protein	OK	1.52826	4.50462	1.55951	0.828035
NCU02164	hypothetical protein	OK	99.5025	118.483	0.251872	0.718348
NCU02165	hypothetical protein	OK	3.25504	3.52746	0.115956	0.888484
NCU02167	Krev-1-like, krev-1	OK	10.4414	19.6914	0.915256	0.125307
NCU02168	PQ loop repeat protein	OK	3.33544	8.30291	1.31574	0.0843205
NCU02171	hypothetical protein	NOTEST	0.857071	0.840652	-0.0279059	1
NCU02172	hypothetical protein	OK	7.67539	4.57461	-0.746591	0.216938
NCU02173	C6 zinc finger protein	OK	8.62297	3.76072	-1.19718	0.0391008
NCU02174	hypothetical protein	OK	20.1127	12.5906	-0.67576	0.277892
NCU02175	phosphatidyl inositol-specific phospholipase C	OK	25.2596	5.6866	-2.1512	8.63774e-05
NCU02176	hypothetical protein	OK	7.88328	3.08234	-1.35477	0.0657863
NCU02177	hypothetical protein	OK	17.0079	9.50277	-0.839783	0.19483
NCU02178	suppressor of ascus-dominance-1, sad-1	NOTEST	0.0810338	0.684146	3.07771	1
NCU02179	D-lactate dehydrogenase	OK	20.5679	7.92449	-1.37601	0.011831
NCU02181	40S ribosomal protein S4	OK	912.144	391.758	-1.2193	0.0494163
NCU02182	hypothetical protein	OK	10.6881	50.8787	2.25105	1.02205e-05
NCU02183	hypothetical protein	OK	0	16.2427	1.79769e+308	0.0811604
NCU02184	hypothetical protein	OK	24.496	4.64269	-2.39951	7.63426e-05
NCU02187	hypothetical protein	OK	69.2306	241.719	1.80385	0.000597168
NCU02188	sugar transporter	NOTEST	2.71775	0.638274	-2.09017	1
NCU02189	hypothetical protein	NOTEST	0	0	0	1
NCU02190	oxysterol binding protein	OK	6.21242	7.70839	0.311273	0.714023
NCU02191	hypothetical protein	OK	74.724	63.4309	-0.236385	0.717625
NCU02192	hypothetical protein	NOTEST	0.961513	1.83281	0.930676	1
NCU02193	cellular filament polypeptide, cfp	OK	2229.28	454.789	-2.29331	0.0018765
NCU02194	hypothetical protein	OK	41.08	6.68542	-2.61935	1.05514e-06
NCU02195	high affinity methionine permease	OK	3.24837	3.54275	0.125155	0.973312
NCU02196	taurine catabolism dioxygenase TauD	OK	3.4339	7.04759	1.03728	0.197295
NCU02197	riboflavin aldehyde-forming enzyme	NOTEST	1.58858	1.04042	-0.61057	1
NCU02198	hypothetical protein	NOTEST	0	0.651959	1.79769e+308	1
NCU02199	hypothetical protein	NOTEST	0	0.399962	1.79769e+308	1
NCU02200	phosphatidylinositol transfer protein sfh-5	OK	36.4379	19.9013	-0.872573	0.119914
NCU02201	laccase	OK	7.31351	8.16914	0.159622	0.827398
NCU02202	serine/threonine kinase IREI	OK	32.6679	63.382	0.956201	0.0870256
NCU02203	C2H2 finger domain-containing protein	OK	25.1564	22.9874	-0.130086	0.844061
NCU02204	SWIB/MDM2 domain-containing protein	OK	12.0102	5.39649	-1.15417	0.0601905
NCU02205	hypothetical protein	NOTEST	0	0	0	1
NCU02206	hypothetical protein	NOTEST	0.433439	2.36386	2.44724	1
NCU02207	T-complex protein 1 subunit beta	OK	55.854	36.4839	-0.614401	0.289865
NCU02208	eukaryotic translation initiation factor 3	OK	69.6484	49.4708	-0.493513	0.403149
NCU02209	delta-12 fatty acid desaturase	OK	185.226	78.9449	-1.23037	0.0269973
NCU02211	hypothetical protein	OK	29.1137	22.7843	-0.353656	0.554385
NCU02212	hypothetical protein	NOTEST	0.184916	1.13875	2.62251	1
NCU02213	hypothetical protein	OK	4.55339	5.87675	0.368077	0.647027
NCU02214	tall aerial hyphae-2, tah-2	OK	4.10265	4.14293	0.0140945	0.988036
NCU02215	hypothetical protein	NOTEST	0.638698	0.934738	0.549428	1
NCU02216	cell wall glycosyl hydrolase Dfg5	OK	14.5415	6.35722	-1.19371	0.0439251
NCU02217	cytochrome c oxidase-assembly factor cox-23	OK	13.4512	6.76273	-0.992055	0.217802
NCU02218	hypothetical protein	OK	5.68802	6.26999	0.140536	0.854665
NCU02219	hypothetical protein	OK	25.4446	8.7155	-1.54571	0.00402948
NCU02220	hypothetical protein	NOTEST	1.89775	0.557973	-1.76602	1
NCU02221	hypothetical protein	OK	11.6009	2.04908	-2.50119	0.000462713
NCU02222	hypothetical protein	OK	2.50914	4.6446	0.888363	0.382399
NCU02223	hypothetical protein	OK	22.7148	15.7939	-0.524267	0.360608
NCU02224	26S proteasome non-ATPase regulatory subunit 3	OK	77.0077	33.3796	-1.20604	0.0587784
NCU02225	hypothetical protein	OK	10.6007	7.70033	-0.461174	0.705127
NCU02226	methylthioribose-1-phosphate isomerase	OK	7.58347	42.9937	2.5032	3.05068e-05
NCU02227	acetylornithine deacetylase	OK	77.2854	22.6169	-1.77279	0.00546315
NCU02228	geranylgeranyl transferase type I beta subunit	OK	22.2074	15.5284	-0.516134	0.630298
NCU02229	hypothetical protein	OK	22.9977	101.677	2.14444	2.29591e-05
NCU02230	DNA mismatch repair protein msh-2	OK	5.4623	4.79417	-0.188227	0.804768
NCU02231	tRNA (guanine-N(1)-)-methyltransferase	OK	7.35213	10.7999	0.554782	0.554385
NCU02232	DNA primase small subunit	OK	9.15772	8.81856	-0.0544456	0.957441
NCU02233	glycosyl hydrolase	OK	17.4009	7.96401	-1.12759	0.0393941
NCU02234	MAP kinase kinase kinase	OK	17.0384	8.59755	-0.986794	0.147646
NCU02235	class I alpha-mannosidase 1A	OK	8.70899	2.53334	-1.78146	0.00344517
NCU02236	hypothetical protein	OK	10.3512	23.8135	1.20198	0.0289965
NCU02237	GRC3	NOTEST	2.72515	1.76238	-0.628808	1
NCU02238	pantothenate transporter liz1	OK	3.70204	3.28342	-0.173122	0.882665
NCU02239	hypothetical protein	NOTEST	1.81719	1.09526	-0.73043	1
NCU02240	endoglucanase II	NOTEST	3.12082	1.05577	-1.56363	1
NCU02241	DNA replication regulator sld-2	NOTEST	3.59534	1.89827	-0.921444	1
NCU02242	RING finger domain-containing protein	OK	6.94037	7.89533	0.185987	0.811013
NCU02243	hypothetical protein	OK	1.81545	3.70582	1.02946	0.20679
NCU02244	C2 domain-containing protein	OK	13.9988	7.97311	-0.812088	0.196817
NCU02245	protein kinase domain-containing protein	OK	6.96953	6.37378	-0.128912	0.853852
NCU02246	hypothetical protein	NOTEST	0.374702	1.81474	2.27595	1
NCU02247	DNA methyltransferase Dim-2	OK	6.43285	1.51645	-2.08476	0.000384356
NCU02248	hypothetical protein	OK	13.2488	4.0678	-1.70354	0.00346754
NCU02249	histone acetyltransferase	OK	12.8386	8.53736	-0.588621	0.31376
NCU02250	oligomycin-resistant, oli	OK	3029.67	433.319	-2.80566	9.01608e-07
NCU02251	hypothetical protein	OK	2.42128	2.98458	0.301755	0.878623
NCU02252	phosphoglycerate mutase	OK	342.521	127.311	-1.42783	0.0157301
NCU02253	hypothetical protein	NOTEST	3.77147	1.98707	-0.924483	1
NCU02254	tubulin folding cofactor C	OK	14.7049	5.13349	-1.51829	0.0823676
NCU02255	N-acetylglucosaminyl transferase component Gpi1	OK	10.3696	16.4918	0.669386	0.251786
NCU02256	exosome complex exonuclease Rrp6	OK	5.90599	23.3272	1.98176	0.000331406
NCU02257	protein-tyrosine phosphatase 2	OK	5.70416	4.63406	-0.299737	0.689811
NCU02260	26S protease regulatory subunit 6B	OK	53.5479	40.6872	-0.396254	0.506515
NCU02261	hypothetical protein	OK	113.146	34.1966	-1.72626	0.00125684
NCU02262	hypothetical protein	OK	8.92919	3.96065	-1.17279	0.611475
NCU02263	Sec14 cytosolic factor	OK	106.457	32.4703	-1.71307	0.0013861
NCU02264	prefoldin subunit 3	OK	58.9801	11.1307	-2.40568	1.87899e-05
NCU02265	frequency	OK	21.1669	37.7633	0.835173	0.135322
NCU02267	mitochondrial protein Fmp25	OK	37.8309	48.0726	0.345651	0.618288
NCU02268	hypothetical protein	OK	15.2535	18.0997	0.246827	0.76629
NCU02269	mitochondrial carnitine/acylcarnitine carrier protein	OK	18.9608	15.7521	-0.267476	0.798827
NCU02270	hypothetical protein	OK	14.0373	11.9561	-0.231525	0.798827
NCU02271	YagE family protein	OK	5.81386	22.6418	1.96142	0.0299979
NCU02272	hypothetical protein	OK	11.5088	6.8854	-0.741127	0.193595
NCU02273	PEP4 homolog, pep4	OK	422.567	155.759	-1.43987	0.0125582
NCU02274	serine hydroxymethyltransferase	OK	68.5725	89.3406	0.381687	0.535269
NCU02275	hypothetical protein	NOTEST	0	0	0	1
NCU02276	transcriptional activator spt7	OK	10.3948	10.4438	0.00677531	0.992166
NCU02277	VanZ domain-containing protein	OK	12.5808	5.89937	-1.09259	0.181172
NCU02278	hypothetical protein	OK	12.8332	2.81031	-2.19108	0.0142104
NCU02280	NADH:ubiquinone oxidoreductase 21.3kD subunit B	OK	195.895	57.3402	-1.77246	0.000440664
NCU02281	hypothetical protein	OK	11.3028	5.72792	-0.980601	0.0752084
NCU02282	aureobasidin-resistance protein	OK	17.1484	16.4876	-0.0566918	0.93712
NCU02283	calcium/calmodulin-dependent protein kinase type I	OK	21.4402	9.66649	-1.14925	0.0368196
NCU02284	nucleolar ATPase Kre33	OK	1.97425	29.7589	3.91395	9.97428e-10
NCU02285	hypothetical protein	OK	2.86873	5.41011	0.915242	0.425198
NCU02286	hypothetical protein	OK	3.19935	11.8007	1.88302	0.00153834
NCU02287	acyl-CoA dehydrogenase	OK	20.1187	15.7588	-0.352376	0.612972
NCU02289	ubiquitin-conjugating enzyme E2	OK	465.679	558.164	0.261353	0.712167
NCU02291	glutaryl-CoA dehydrogenase	OK	35.8989	22.6251	-0.666014	0.245079
NCU02292	hypothetical protein	NOTEST	0.567336	2.03486	1.84265	1
NCU02293	hypothetical protein	OK	16.1473	26.7735	0.729511	0.264593
NCU02294	hypothetical protein	OK	10.6771	5.56557	-0.939918	0.714788
NCU02295	phosphatidylinositol-4-phosphate 5-kinase its3	OK	27.4568	34.9994	0.350169	0.594374
NCU02296	allantoinase	OK	22.6245	76.6013	1.75948	0.000608246
NCU02297	hypothetical protein	OK	0.849185	2.38672	1.49088	0.414808
NCU02298	hypothetical protein	NOTEST	0	0	0	1
NCU02299	NADP-dependent leukotriene B4 12-hydroxydehydrogenase	OK	49.0001	14.9245	-1.7151	0.00116157
NCU02300	hypothetical protein	NOTEST	0	0.15341	1.79769e+308	1
NCU02301	hypothetical protein	OK	3.79866	0.975807	-1.96082	0.286825
NCU02302	phosphatidylserine decarboxylase	NOTEST	3.18021	2.21886	-0.519302	1
NCU02303	hypothetical protein	OK	4.60019	1.2883	-1.83623	0.121762
NCU02304	hypothetical protein	OK	25.4375	7.90616	-1.68591	0.0105583
NCU02305	decaprenyl-diphosphate synthase subunit 1	OK	13.5204	28.0564	1.05319	0.0550908
NCU02306	hypothetical protein	OK	0	4.47328	1.79769e+308	0.517759
NCU02307	hypothetical protein	OK	17.716	13.1454	-0.430488	0.477985
NCU02308	hypothetical protein	NOTEST	0.613653	0.391013	-0.650206	1
NCU02309	hypothetical protein	OK	2.66913	7.37717	1.4667	0.349547
NCU02310	hypothetical protein	OK	4.33877	9.27868	1.09663	0.140499
NCU02311	hypothetical protein	NOTEST	0	0.0649861	1.79769e+308	1
NCU02314	hypothetical protein	NOTEST	0.81765	1.63956	1.00375	1
NCU02315	hypothetical protein	OK	7.35101	7.53266	0.0352164	0.962504
NCU02316	hypothetical protein	OK	9.69917	5.90597	-0.715688	0.325814
NCU02317	hypothetical protein	OK	6.46496	1.45576	-2.15087	0.0532048
NCU02318	hypothetical protein	OK	12.491	5.43075	-1.20166	0.0446189
NCU02319	aminopeptidase	OK	40.2585	8.77529	-2.19777	1.39973e-05
NCU02320	hypothetical protein	OK	5.26857	2.31072	-1.18907	0.0774278
NCU02321	hypothetical protein	NOTEST	1.13562	1.17602	0.0504317	1
NCU02322	mannose-6-phosphate isomerase	OK	48.0646	21.9973	-1.12765	0.0388452
NCU02323	hypothetical protein	NOTEST	0	0.475347	1.79769e+308	1
NCU02324	hypothetical protein	NOTEST	0	0.128047	1.79769e+308	1
NCU02325	GMP synthase	OK	145.256	107.312	-0.436782	0.485266
NCU02326	hypothetical protein	OK	1.80325	5.33662	1.56533	0.142703
NCU02327	hypothetical protein	NOTEST	2.89883	2.03932	-0.50738	1
NCU02328	O-methyltransferase	OK	30.8652	6.68189	-2.20765	6.16465e-05
NCU02329	hypothetical protein	OK	4.14251	0.689069	-2.58779	0.0563524
NCU02331	hypothetical protein	NOTEST	0	0	0	1
NCU02333	arginase	OK	33.5325	44.2724	0.400848	0.492283
NCU02334	hypothetical protein	OK	5.38768	15.6383	1.53735	0.0386959
NCU02335	short chain dehydrogenase	OK	18.9971	21.3245	0.166735	0.856296
NCU02336	capsule associated protein	OK	12.5721	17.8667	0.507046	0.394575
NCU02337	mitochondrial carrier protein	OK	12.9834	76.7298	2.56311	4.03099e-07
NCU02338	secreted protein	OK	3.56494	4.88118	0.453351	0.614535
NCU02339	hypothetical protein	NOTEST	0	0.07584	1.79769e+308	1
NCU02340	hypothetical protein	NOTEST	0	0.75604	1.79769e+308	1
NCU02341	hypothetical protein	OK	0.154539	5.07761	5.03811	0.0931131
NCU02342	hypothetical protein	OK	17.7214	52.51	1.5671	0.00321366
NCU02343	alpha-L-arabinofuranosidase 2	OK	24.729	4.83369	-2.355	2.00388e-05
NCU02344	fungal cellulose binding domain-containing protein	OK	2.79094	2.44855	-0.188823	0.871296
NCU02345	hypothetical protein	NOTEST	2.3991	1.85777	-0.368921	1
NCU02346	hypothetical protein	NOTEST	0.615467	0.698813	0.183226	1
NCU02347	Sec7 domain-containing protein	OK	6.67519	5.94684	-0.166687	0.804111
[truncated: 7,602 more rows]

## Sheet: WT x KO 30oC
Gene	Annotation	Test Status	Mean 1	Mean 2	log2(foldchange)	Pad
NCU00003	hypothetical protein	OK	2.96875	12.7057	2.09755	0.123391
NCU00004	universal stress protein family domain-containing protein	OK	4.99349	18.1414	1.86117	0.135032
NCU00005	hypothetical protein	OK	4.52568	5.80989	0.360377	0.889804
NCU00006	hypothetical protein	OK	1.87249	3.11643	0.734934	0.763225
NCU00007	pH-response regulator protein palH/rim-21	OK	2.40489	4.8997	1.02672	0.52786
NCU00008	longevity-assurance protein 1	OK	2.89757	4.60538	0.668474	0.753088
NCU00009	hypothetical protein	NOTEST	0	0	0	1
NCU00010	heavy metal tolerance protein	OK	6.14177	6.22525	0.0194786	0.997353
NCU00011	hypothetical protein	NOTEST	2.43227	0.260671	-3.222	1
NCU00013	hypothetical protein	NOTEST	0	0.754642	1.79769e+308	1
NCU00014	hypothetical protein	OK	2.56618	8.04343	1.64819	0.565306
NCU00015	hypothetical protein	OK	6.51882	19.8468	1.60623	0.325254
NCU00017	hypothetical protein	NOTEST	0.619258	1.01059	0.706583	1
NCU00018	cell division control protein Cdc48	OK	34.0623	60.7177	0.833941	0.694548
NCU00019	FKH1	OK	7.88984	7.34796	-0.102652	0.975648
NCU00021	hypothetical protein	OK	10.4751	22.7884	1.12133	0.460186
NCU00022	hypothetical protein	OK	3.16222	4.35663	0.462276	0.849833
NCU00023	ferric reductase	OK	29.5919	27.2444	-0.119241	0.971507
NCU00024	yippee zinc-binding protein	OK	44.4117	37.4211	-0.247087	0.95567
NCU00025	integral membrane protein	OK	16.1743	11.7661	-0.459076	0.935289
NCU00026	hypothetical protein	OK	6.59777	6.7561	0.0342129	0.992302
NCU00027	hypothetical protein	NOTEST	0.725743	0.661983	-0.132665	1
NCU00030	mitochondrial nuclease	OK	8.07376	11.4774	0.50748	0.833504
NCU00031	hypothetical protein	NOTEST	0.956539	0.388195	-1.30104	1
NCU00032	hypothetical protein	OK	12.6861	10.5847	-0.261267	0.921344
NCU00033	integral membrane protein	OK	4.63036	1.38993	-1.73611	0.383114
NCU00034	prenyl cysteine carboxyl methyltransferase Ste14	OK	25.3632	17.1704	-0.562819	0.899464
NCU00035	diacylglycerol O-acyltransferase	OK	14.72	14.216	-0.0502579	0.991812
NCU00037	polyadenylation factor subunit 2	OK	3.64388	5.89364	0.693684	0.818815
NCU00038	C2H2 transcription factor	OK	18.886	31.297	0.728704	0.693168
NCU00039	hypothetical protein	NOTEST	2.38117	0.639098	-1.89756	1
NCU00040	eukaryotic translation initiation factor 3 110 kDa subunit	OK	29.0003	41.0993	0.503045	0.855212
NCU00041	guanine nucleotide-binding protein subunit gamma, gng-1	OK	101.668	79.613	-0.352794	0.893976
NCU00042	selenoprotein domain-containing protein	OK	17.755	31.1524	0.811119	0.633695
NCU00043	protein phosphatase-3, pph-3	OK	19.3299	26.1269	0.434706	0.851601
NCU00045	PHD finger domain-containing protein	OK	3.58216	4.84332	0.435166	0.857794
NCU00046	leucine Rich Repeat domain-containing protein	OK	4.26671	9.38138	1.13668	0.5586
NCU00047	hypothetical protein	OK	0.343809	1.7628	2.35819	0.950099
NCU00048	hypothetical protein	NOTEST	0	0.18866	1.79769e+308	1
NCU00050	pyruvate dehydrogenase X component	OK	9.27277	21.953	1.24335	0.399531
NCU00051	hypothetical protein	OK	7.42592	17.3506	1.22434	0.405779
NCU00052	alpha-methylacyl-CoA racemase	NOTEST	0.111138	0.509946	2.198	1
NCU00054	hypothetical protein	OK	0.901865	1.74057	0.948579	0.711556
NCU00055	catechol 1,2-dioxygenase 1	OK	1.09245	1.77206	0.697864	0.81178
NCU00056	3-oxoacyl-[acyl-carrier-protein]-synthase	OK	3.66161	7.20191	0.9759	0.56698
NCU00057	ubiquinol cytochrome-c reductase assembly protein Cbp3	OK	11.2078	25.3633	1.17824	0.46189
NCU00059	hypothetical protein	OK	4.17282	8.18282	0.971574	0.958985
NCU00060	WW domain-containing protein	OK	184.063	74.3599	-1.30761	0.618696
NCU00061	hypothetical protein	OK	29.4955	21.9494	-0.426309	0.868886
NCU00064	hypothetical protein	OK	68.4835	69.3297	0.0177161	0.998273
NCU00065	tRNA-dihydrouridine synthase 1	OK	12.3035	20.0908	0.707465	0.815671
NCU00066	pre-mRNA-splicing factor cwc-22	OK	8.45907	6.81038	-0.312763	0.941955
NCU00067	dolichyl-phosphate mannosyltransferase polypeptide 2	OK	105.701	47.6331	-1.14995	0.516304
NCU00068	hypothetical protein	OK	3.0481	5.61106	0.880366	0.890969
NCU00069	hypothetical protein	OK	3.30554	2.13896	-0.627975	0.848791
NCU00070	hypothetical protein	OK	2.22249	4.53321	1.02836	0.538006
NCU00071	hypothetical protein	NOTEST	0	0.700089	1.79769e+308	1
NCU00072	hypothetical protein	OK	23.1401	29.6816	0.359173	0.886514
NCU00073	hypothetical protein	OK	51.9521	25.8439	-1.00736	0.564766
NCU00074	hypothetical protein	OK	4.20244	8.36772	0.993609	0.555633
NCU00075	mitochondrial import inner membrane translocase subunit tim-14	OK	97.7635	134.117	0.456128	0.85297
NCU00078	hypothetical protein	OK	8.17899	5.42157	-0.593211	0.841011
NCU00079	hypothetical protein	OK	4.9756	11.1056	1.15834	0.729057
NCU00080	DUF1295 domain-containing protein	OK	13.2717	11.1999	-0.24487	0.930018
NCU00081	DNA topoisomerase 3-beta	OK	1.52743	2.46212	0.688796	0.750908
NCU00082	hypothetical protein	NOTEST	0	0.259637	1.79769e+308	1
NCU00083	hypothetical protein	OK	8.94426	12.7585	0.512423	0.818504
NCU00084	hypothetical protein	NOTEST	0.611329	0.902868	0.562567	1
NCU00085	hypothetical protein	OK	3.19854	3.65226	0.191375	0.951099
NCU00086	glycosyl hydrolase	OK	0.920284	1.78087	0.952433	0.772292
NCU00087	6-phosphogluconolactonase	OK	65.4154	96.4777	0.560565	0.81595
NCU00088	4-nitrophenylphosphatase	OK	3.23194	8.30524	1.36162	0.404383
NCU00089	MYND domain-containing protein	OK	7.42321	11.0545	0.57452	0.848791
NCU00090	pH-response transcription factor pacC/RIM101	OK	26.7663	55.3364	1.04781	0.502084
NCU00091	hypothetical protein	OK	1.87176	3.87884	1.05123	0.564766
NCU00092	rRNA-processing protein efg-1	OK	9.81512	24.7992	1.33721	0.346499
NCU00093	hypothetical protein	OK	0.513135	2.23273	2.1214	0.527088
NCU00095	tetratricopeptide repeat protein 1	OK	6.9508	8.65804	0.316862	0.903375
NCU00096	hypothetical protein	NOTEST	0	0	0	1
NCU00097	hypothetical protein	OK	6.10728	3.17448	-0.94401	0.671066
NCU00099	hypothetical protein	OK	0	1.86406	1.79769e+308	0.760393
NCU00100	hypothetical protein	OK	24.5378	9.88504	-1.31169	0.359301
NCU00103	hypothetical protein	OK	22.0179	53.0031	1.2674	0.554218
NCU00104	heat shock protein 98, hsp98	OK	11297	6619.93	-0.771058	0.772292
NCU00105	60S ribosome subunit biogenesis protein NIP7	OK	763.498	393.346	-0.956825	0.695462
NCU00106	glutamate 5-kinase	OK	21.7384	19.4142	-0.163129	0.991487
NCU00107	mitochondrial inner membrane protease ATP-23	OK	12.1029	18.8269	0.637441	0.875493
NCU00108	serine/threonine-protein kinase 6	OK	15.7335	10.8033	-0.542364	0.863774
NCU00109	TipA protein	NOTEST	0.850967	1.42319	0.741952	1
NCU00110	hypothetical protein	OK	1.60044	2.51646	0.652929	0.842031
NCU00111	hypothetical protein	OK	21.5883	18.1597	-0.249509	0.960584
NCU00112	aminopeptidase P	OK	6.74858	8.12574	0.267916	0.942714
NCU00114	30S ribosomal protein S10	OK	26.2823	28.3263	0.10805	0.976482
NCU00115	rRNA-processing protein FCF2	OK	19.598	95.4061	2.28338	0.0418934
NCU00116	am alpha binding protein-1, aab-1	OK	16.8473	25.944	0.622885	0.797607
NCU00117	exocyst complex component Sec15	OK	3.30035	6.75478	1.03329	0.517474
NCU00118	hypothetical protein	NOTEST	0.0611408	0.643402	3.39551	1
NCU00119	Sad1/UNC domain-containing protein	OK	3.47615	10.2162	1.55529	0.224342
NCU00120	hypothetical protein	OK	0.986256	3.07055	1.63846	0.247057
NCU00121	CLC channel protein	OK	13.9745	15.4364	0.143539	0.971171
NCU00122	aspartyl aminopeptidase	OK	8.73155	4.64414	-0.910828	0.869792
NCU00123	hypothetical protein	NOTEST	0	0	0	1
NCU00124	hypothetical protein	OK	2.99435	6.16449	1.04174	0.626325
NCU00125	hypothetical protein	NOTEST	0.650887	1.49538	1.20003	1
NCU00126	hypothetical protein	OK	14.9219	14.8632	-0.00569107	0.99964
NCU00127	hypothetical protein	OK	6.93347	10.4408	0.59058	0.772292
NCU00128	hypothetical protein	NOTEST	0.462785	0.327999	-0.496653	1
NCU00130	beta-glucosidase	NOTEST	0.382173	0.515833	0.432678	1
NCU00132	hypothetical protein	OK	14.4275	15.3202	0.0866088	0.982963
NCU00133	FACT complex subunit pob-3	OK	9.901	15.7458	0.669324	0.722495
NCU00134	exportin-T	OK	6.03445	17.2886	1.51853	0.402088
NCU00135	phosphatidyl synthase	OK	15.1911	9.60262	-0.661722	0.776465
NCU00136	mitochondrial translation optimization protein	OK	3.18223	16.7737	2.39809	0.0341434
NCU00137	ssDNA binding protein	OK	61.9809	95.2652	0.620127	0.805672
NCU00138	pheromone receptor, pre-1	NOTEST	0.203466	0.556503	1.4516	1
NCU00142	hypothetical protein	OK	7.11276	13.0543	0.876046	0.586254
NCU00143	hypothetical protein	FAIL	0	0	0	1
NCU00144	hypothetical protein	FAIL	18.0968	14.0513	0	1
NCU00145	histone H3	OK	3.74412	3.52427	-0.0872993	0.984072
NCU00146	ER-associated proteolytic system protein Der1	OK	11.162	11.8718	0.0889434	0.989591
NCU00147	ARD/ARD family protein	OK	58.2506	35.061	-0.732405	0.743365
NCU00148	short chain dehydrogenase/reductase	OK	3.01177	6.47644	1.10459	0.698757
NCU00151	hypothetical protein	OK	1.34049	4.20091	1.64794	0.883807
NCU00152	GTP binding protein	OK	13.7504	15.2034	0.144923	0.971507
NCU00153	pyridine nucleotide-disulfide oxidoreductase, ndi-1	OK	33.19	39.9604	0.267823	0.921344
NCU00154	xaa-Pro dipeptidase	OK	4.40474	7.5837	0.783844	0.738166
NCU00155	C6 transcription factor	OK	6.46781	11.7917	0.866429	0.589568
NCU00157	COP9 signalosome-1, csn-1	OK	3.22774	7.81025	1.27484	0.829065
NCU00158	potassium channel regulatory factor	OK	30.7603	24.4041	-0.333945	0.907999
NCU00159	Sin3-associated polypeptide Sap18	OK	10.9662	9.90003	-0.147553	0.986201
NCU00160	NADH:ubiquinone oxidoreductase 6.6kD subunit, nuo6.6	OK	177.037	78.9798	-1.1645	0.505211
NCU00161	hypothetical protein	OK	3.5726	2.83831	-0.331944	0.913643
NCU00162	hypothetical protein	OK	26.8253	21.0589	-0.349168	0.892544
NCU00163	dolichyl pyrophosphate Glc1Man9GlcNAc2 alpha-1,3-glucosyltransferase	OK	6.83184	9.42773	0.464636	0.848791
NCU00164	DDT domain-containing protein	OK	4.21336	9.63775	1.19373	0.40309
NCU00167	hypothetical protein	OK	18.5855	15.1035	-0.2993	0.916758
NCU00168	1-acylglycerol-3-phosphate O-acyltransferase	OK	23.4241	35.0745	0.582428	0.913643
NCU00169	translocation complex componenet	OK	53.0738	58.4096	0.138206	0.97494
NCU00170	DNAJ domain-containing protein	OK	8.91289	17.3899	0.964282	0.532565
NCU00171	calmodulin	OK	23.7169	17.1557	-0.46723	0.835955
NCU00172	MesA	OK	1.525	3.57111	1.22756	0.711556
NCU00173	esterase D	OK	7.62484	18.1755	1.25322	0.50481
NCU00175	hypothetical protein	OK	33.4287	34.1489	0.030752	0.992919
NCU00176	hypothetical protein	OK	1.14157	2.74695	1.26682	0.773058
NCU00177	phosphoribosylformylglycinamidine cyclo-ligase	OK	5.69769	11.4438	1.00612	0.718456
NCU00178	RNA polymerase II elongator complex subunit	OK	14.6502	4.29711	-1.76948	0.428625
NCU00179	hypothetical protein	NOTEST	0	0	0	1
NCU00180	hypothetical protein	NOTEST	0.736886	0.387382	-0.927686	1
NCU00181	peptidyl-prolyl cis-trans isomerase-like 2	OK	13.8367	10.8156	-0.355387	0.889804
NCU00182	integral membrane protein	OK	76.9598	33.7912	-1.18746	0.470962
NCU00183	DUF185 domain-containing protein	OK	3.46675	4.97832	0.522076	0.829196
NCU00184	hypothetical protein	OK	6.13734	10.8204	0.818069	0.66363
NCU00185	hypothetical protein	NOTEST	0.244261	0.325674	0.415001	1
NCU00186	hypothetical protein	NOTEST	0.608413	0.674127	0.147971	1
NCU00187	carboxyvinyl-carboxyphosphonate phosphorylmutase	OK	10.3065	30.9786	1.58771	0.217885
NCU00188	ATG1 protein	OK	4.55252	6.51923	0.518035	0.813974
NCU00189	hypothetical protein	NOTEST	0.894102	1.06901	0.257768	1
NCU00192	hypothetical protein	NOTEST	0	0.731827	1.79769e+308	1
NCU00193	GPI mannosyltransferase 3	OK	5.37419	7.66566	0.512363	0.823398
NCU00194	ornithine aminotransferase	OK	9.93113	24.5324	1.30466	0.360463
NCU00195	MFS transporter	OK	1.98895	5.39292	1.43906	0.376362
NCU00196	rho GTPase activator	OK	15.2835	9.40857	-0.699924	0.751249
NCU00197	hypothetical protein	OK	11.5462	3.47301	-1.73316	0.452911
NCU00198	translocase of inner mitochondrial membrane 9, tim9	OK	472.493	251.94	-0.907212	0.626325
NCU00199	hypothetical protein	OK	2.88854	5.33027	0.883868	0.595842
NCU00200	anthranilate synthase component II	OK	5.30528	10.7104	1.01351	0.618196
NCU00201	hypothetical protein	OK	4.74821	6.22379	0.39041	0.879345
NCU00202	coronin-6	OK	15.1145	10.3293	-0.549187	0.793861
NCU00203	SIR2 family histone deacetylase	NOTEST	0.0755679	0.0553859	-0.448255	1
NCU00204	hypothetical protein	OK	17.9515	24.8944	0.471714	0.84386
NCU00205	hypothetical protein	OK	2.0643	2.12812	0.0439207	0.990181
NCU00206	cellobiose dehydrogenase	OK	3.25234	2.55401	-0.348717	0.899464
NCU00207	oxidoreductase	OK	10.3542	4.4058	-1.23274	0.52786
NCU00208	hypothetical protein	NOTEST	0.127718	0	-1.79769e+308	1
NCU00209	hypothetical protein	OK	10.6416	13.0772	0.297342	0.909562
NCU00210	nuclear cap binding protein subunit 2	OK	11.8601	17.6482	0.573406	0.897099
NCU00211	mitochondrial ribosomal protein subunit L31	OK	32.4701	47.8199	0.5585	0.842031
NCU00212	histone h4	OK	416.336	182.188	-1.19232	0.531954
NCU00213	nuclear protein bimA	OK	1.77539	3.61219	1.02474	0.570939
NCU00214	hypothetical protein	OK	6.52641	18.0747	1.46961	0.667993
NCU00215	hypothetical protein	OK	11.5916	17.8626	0.623867	0.819537
NCU00216	NADH-cytochrome b5 reductase 1	OK	67.552	40.5494	-0.736316	0.726136
NCU00218	ADP-ribosylation factor family protein	OK	2.09093	3.31168	0.663416	0.829065
NCU00219	hypothetical protein	OK	5.14227	6.43454	0.32343	0.899464
NCU00220	hypothetical protein	OK	9.76505	12.7096	0.380219	0.881728
NCU00221	hypothetical protein	OK	2.98159	1.32052	-1.17497	0.55263
NCU00222	hypothetical protein	OK	17.9595	9.31746	-0.94674	0.591771
NCU00223	bZIP transcription factor	OK	22.3665	38.4751	0.782586	0.727388
NCU00224	hypothetical protein	NOTEST	0	0.260671	1.79769e+308	1
NCU00225	hypothetical protein	OK	125.911	108.984	-0.20829	0.962912
NCU00226	MFS transporter	OK	6.78064	4.58382	-0.564871	0.822472
NCU00227	mitochondrial cation transporter	OK	8.49405	6.50269	-0.385415	0.899464
NCU00229	hypothetical protein	NOTEST	0.463065	0.769049	0.731859	1
NCU00230	protein kinase lkh1	OK	8.85345	8.52121	-0.0551814	0.987021
NCU00231	hypothetical protein	NOTEST	0.3385	0.133726	-1.33988	1
NCU00232	hypothetical protein	OK	10.1205	13.6723	0.43397	0.851118
NCU00233	glycoside hydrolase	OK	3.42472	2.91445	-0.232763	0.955129
NCU00234	hypothetical protein	OK	11.9935	9.10908	-0.396878	0.870042
NCU00236	flavoprotein oxygenase	OK	24.4174	8.8372	-1.46625	0.397231
NCU00237	cAMP-specific phosphodiesterase	OK	2.73129	3.29008	0.268542	0.922503
NCU00238	hypothetical protein	OK	4.42485	7.3412	0.730387	0.687353
NCU00239	AMP binding domain-containing protein	OK	14.7162	16.1036	0.129983	0.97494
NCU00240	hypothetical protein	OK	8.05529	8.62718	0.0989529	0.986201
NCU00241	hypothetical protein	OK	11.1839	3.71609	-1.58957	0.40554
NCU00242	V-SNARE	OK	20.4511	19.9808	-0.0335635	0.991533
NCU00243	microtubule-associated protein RP/EB family member 1	OK	11.5031	22.4605	0.965359	0.531954
NCU00244	glycosyl transferase	OK	6.11468	3.31523	-0.883167	0.762341
NCU00245	hypothetical protein	OK	3.06905	1.65341	-0.892342	0.741488
NCU00246	hypothetical protein	OK	5.3118	1.41169	-1.91178	0.286632
NCU00247	hypothetical protein	OK	205.21	44.8467	-2.19403	0.0972815
NCU00248	hypothetical protein	OK	48.526	5.36983	-3.17581	0.0028097
NCU00249	hypothetical protein	OK	10.9092	8.5422	-0.352863	0.888761
NCU00250	hypothetical protein	OK	13.9496	9.04952	-0.62431	0.877989
NCU00251	hypothetical protein	OK	3.01323	2.20596	-0.449906	0.891612
NCU00252	hypothetical protein	NOTEST	0.802944	1.07168	0.416499	1
NCU00253	hypothetical protein	OK	3.77351	13.8146	1.87221	0.151567
NCU00254	hypothetical protein	NOTEST	0	1.72013e-05	1.79769e+308	1
NCU00257	dynactin Arp1 p62 subunit RO2	NOTEST	1.23547	0.973615	-0.343632	1
NCU00258	cytoplasmic ribosomal protein-15, crp-15	OK	213.551	112.631	-0.92298	0.75656
NCU00259	hypothetical protein	OK	8.68848	1.69443	-2.3583	0.282466
NCU00260	oxidoreductase	OK	26.7051	15.0603	-0.826366	0.659098
NCU00261	CTP synthase	OK	12.8927	45.0141	1.80382	0.143855
NCU00262	hypothetical protein	OK	2.29744	2.08696	-0.138629	0.972889
NCU00263	serin endopeptidase	OK	5.44408	15.9071	1.54691	0.23581
NCU00264	hypothetical protein	OK	2.19435	10.3328	2.23536	0.115606
NCU00265	hypothetical protein	OK	102.686	78.2719	-0.391675	0.897398
NCU00267	hypothetical protein	NOTEST	1.41801	0.559119	-1.34264	1
NCU00268	hypothetical protein	OK	15.3462	7.56129	-1.02117	0.507717
NCU00269	set-domain histone methyltransferase-2, set-2	OK	4.89926	3.96668	-0.304633	0.909562
NCU00270	hypothetical protein	OK	64.5331	37.1279	-0.797537	0.687312
NCU00271	hypothetical protein	NOTEST	1.3142	0.768186	-0.77466	1
NCU00272	ubiquitin ligase subunit CulD	OK	2.88511	4.78893	0.731077	0.698757
NCU00273	hypothetical protein	OK	2.57055	6.21966	1.27476	0.37186
NCU00274	hypothetical protein	OK	0.90552	2.66312	1.5563	0.552194
NCU00275	hypothetical protein	OK	7.2386	8.20059	0.180017	0.969839
NCU00276	MIP1-like DNA polymerase, mip-1	OK	3.18515	4.93897	0.632847	0.763612
NCU00277	hypothetical protein	OK	26.0698	19.9615	-0.385156	0.88575
NCU00278	hypothetical protein	OK	38.2516	31.4477	-0.282566	0.913864
NCU00279	hypothetical protein	OK	0.767758	2.06742	1.42911	0.465268
NCU00280	hypothetical protein	OK	2.35491	6.77992	1.5256	0.58258
NCU00281	UDP-glucose,sterol transferase	OK	4.41757	5.11448	0.211335	0.958011
NCU00282	hypothetical protein	OK	1.6677	2.41198	0.532356	0.834319
NCU00283	hypothetical protein	OK	3.72267	4.93631	0.407093	0.874691
NCU00284	hypothetical protein	OK	4.52567	2.02542	-1.15991	0.550116
NCU00285	hypothetical protein	OK	10.879	23.6502	1.12031	0.506896
NCU00287	hypothetical protein	OK	19.8956	4.31665	-2.20447	0.0915438
NCU00288	hypothetical protein	NOTEST	1.77463	0.684446	-1.37451	1
NCU00289	tall aerial hyphae-1, tah-1	OK	8.38261	4.8573	-0.787246	0.698757
NCU00290	ABC transporter	NOTEST	0.532708	0.193309	-1.46243	1
NCU00291	hypothetical protein	OK	3.84257	9.70831	1.33715	0.40309
NCU00292	cholinesterase	OK	1.89315	1.73848	-0.122962	0.976482
NCU00295	hypothetical protein	OK	18.5728	8.86002	-1.06781	0.477589
NCU00296	hypothetical protein	NOTEST	0.366429	0.213609	-0.778566	1
NCU00297	hypothetical protein	NOTEST	0.851173	0.580524	-0.552096	1
NCU00298	MFS monocarboxylate transporter	OK	2.64197	1.7363	-0.6056	0.836129
NCU00299	peroxisomal D3,D2-enoyl-CoA isomerase	OK	1.6129	1.76358	0.12885	0.987828
NCU00300	PQ loop repeat protein	OK	1.87112	5.27571	1.49547	0.366718
NCU00301	Sas10/Utp3 family protein	OK	7.28218	29.4607	2.01635	0.13139
NCU00302	3-ketodihydrosphingosine reductase tsc-10	OK	4.64255	9.58066	1.04521	0.552194
NCU00305	short chain dehydrogenase	NOTEST	2.15676	0.958285	-1.17034	1
NCU00306	MFS multidrug transporter	OK	4.82794	2.37057	-1.02618	0.552194
NCU00307	hypothetical protein	NOTEST	1.44668	1.20667	-0.261716	1
NCU00308	NOL1/NOP2/Sun domain family	OK	0.575622	3.93905	2.77465	0.0418934
NCU00309	WSC domain-containing protein	OK	3.81132	9.27283	1.28272	0.426849
NCU00310	hypothetical protein	OK	0.56896	2.64729	2.21812	0.116337
NCU00311	VTS1	OK	20.9074	30.5545	0.547371	0.829196
NCU00312	hypothetical protein	OK	0.578464	2.38966	2.04651	0.540518
NCU00313	hypothetical protein	NOTEST	0	0.137529	1.79769e+308	1
NCU00314	hypothetical protein	NOTEST	0.665553	0.568124	-0.228348	1
NCU00315	60S ribosomal protein L29	OK	360.917	218.17	-0.726216	0.773058
NCU00316	peroxisomal adenine nucleotide transporter 1	OK	4.4227	6.93778	0.649547	0.757911
NCU00317	calpain-like protease palB/rim-13	OK	2.15556	2.40183	0.15607	0.972889
NCU00318	hypothetical protein	NOTEST	0.129562	0.288601	1.15543	1
NCU00319	hypothetical protein	NOTEST	0.376118	1.24485	1.72671	1
NCU00320	hypothetical protein	OK	1.60783	3.61961	1.17072	0.443594
NCU00321	hypothetical protein	OK	23.0401	17.7193	-0.378821	0.897627
NCU00322	hypothetical protein	OK	200.574	138.362	-0.535689	0.836557
NCU00324	hypothetical protein	OK	2.21202	4.01835	0.861238	0.662722
NCU00325	hypothetical protein	OK	7.55565	10.0088	0.405641	0.869792
NCU00326	calcium homeostasis protein Regucalcin	OK	8.93427	10.503	0.233375	0.943062
NCU00327	hypothetical protein	NOTEST	0	0.159887	1.79769e+308	1
NCU00329	vegetative asexual development-1, vad-1	NOTEST	0.507826	0.885501	0.80216	1
NCU00330	hypothetical protein	OK	2.71891	5.2828	0.958277	0.565819
NCU00331	hypothetical protein	OK	3.73332	5.30403	0.506628	0.829065
NCU00332	hypothetical protein	OK	17.4033	14.8757	-0.226408	0.93429
NCU00333	ADP-ribosylation factor family protein	OK	1.9618	2.17325	0.147678	0.986201
NCU00334	3' exoribonuclease	OK	7.68953	11.002	0.516802	0.848791
NCU00335	pre-mRNA-splicing factor cwc15	OK	16.8271	26.9584	0.679945	0.711556
NCU00336	U3 small nucleolar RNA-associated protein 10	OK	4.16889	11.3194	1.44106	0.38614
NCU00337	nuclear export protein Noc3	OK	3.31173	17.761	2.42305	0.0699024
NCU00338	aspartic proteinase	NOTEST	2.27416	1.21245	-0.907403	1
NCU00339	hypothetical protein	NOTEST	0.44773	0.265495	-0.753944	1
NCU00340	protoperithecium-1	OK	15.37	13.4523	-0.192267	0.947822
NCU00343	hypothetical protein	NOTEST	0	0.149665	1.79769e+308	1
NCU00344	hypothetical protein	OK	5.7832	5.57893	-0.0518802	0.990295
NCU00345	hypothetical protein	OK	2.79652	6.42474	1.2	0.410099
NCU00346	EBDP2	OK	5.66562	9.07676	0.679945	0.760364
NCU00347	peroxin-26 Pex26-Penicillium chrysogenum	OK	9.99364	11.61	0.216288	0.981479
NCU00348	pre-mRNA splicing factor	OK	188.656	98.5449	-0.936903	0.663638
NCU00349	hypothetical protein	OK	14.6975	12.0595	-0.285398	0.973742
NCU00350	epoxide hydrolase	OK	49.7579	115.422	1.21392	0.50481
NCU00351	cript family protein	OK	36.2838	20.3396	-0.835035	0.617487
NCU00352	phospholipid-transporting ATPase	OK	45.1524	30.7931	-0.552193	0.8427
NCU00353	hypothetical protein	OK	4.13436	4.14928	0.00519742	0.99964
NCU00354	hypothetical protein	OK	5.64602	5.33461	-0.08185	0.997353
NCU00355	catalase-3	OK	11.0054	28.2767	1.36141	0.0433039
NCU00356	nucleoside transporter	OK	7.76609	11.744	0.596664	0.885347
NCU00357	hypothetical protein	OK	11.0603	11.5482	0.0622803	0.988832
NCU00358	hypothetical protein	OK	1.67726	2.75545	0.716177	0.930018
NCU00359	YEATS family protein	OK	9.03562	13.8936	0.62072	0.763225
NCU00360	NAD dependent epimerase/dehydratase	OK	15.2852	15.8644	0.0536529	0.991533
NCU00361	pre-mRNA-splicing factor syf-2	OK	35.9728	42.8307	0.25174	0.951326
NCU00362	hypothetical protein	OK	0.974313	2.35638	1.27411	0.506896
NCU00363	hypothetical protein	NOTEST	0.431387	0.417636	-0.0467359	1
NCU00366	eukaryotic translation initiation factor 5	OK	16.0338	22.3305	0.477904	0.84386
NCU00367	hypothetical protein	NOTEST	0.0830403	0.061951	-0.422685	1
NCU00370	hypothetical protein	NOTEST	0.349909	0.590817	0.755731	1
NCU00371	mitochondrial import inner membrane translocase subunit tim23	OK	25.9202	44.6602	0.784914	0.65323
NCU00372	hypothetical protein	OK	2.45269	5.49811	1.16457	0.436126
NCU00373	hypothetical protein	OK	54.2027	35.9226	-0.593474	0.792125
NCU00375	hypothetical protein	OK	3.70673	2.50104	-0.56762	0.839132
NCU00376	GTR/RAG family GTPase Gtr2	OK	1.93739	4.03696	1.05916	0.698757
NCU00377	LMBR1 domain-containing protein	OK	5.64824	8.06497	0.513867	0.817596
NCU00378	aldehyde dehydrogenase	OK	2.20921	5.69282	1.36561	0.385822
NCU00379	hypothetical protein	OK	8.02955	11.6458	0.536417	0.799174
NCU00380	hypothetical protein	NOTEST	0.0675781	0.168505	1.31816	1
NCU00382	hypothetical protein	OK	57.638	50.1707	-0.200177	0.95345
NCU00384	hypothetical protein	OK	5.63078	0.292761	-4.26554	0.506058
NCU00385	ATP synthase subunit delta	OK	281.752	231.057	-0.286175	0.923115
NCU00386	hypothetical protein	OK	2.59579	3.27493	0.335288	0.907999
NCU00387	3-oxo-5-alpha-steroid 4-dehydrogenase	OK	2.0251	3.80425	0.909617	0.629952
NCU00388	hypothetical protein	OK	19.7031	14.7689	-0.41586	0.871154
NCU00389	developmentally regulated GTP-binding protein 1	OK	40.8981	73.6329	0.848318	0.620084
NCU00391	hypothetical protein	NOTEST	0	0	0	1
NCU00392	hypothetical protein	OK	2.08153	3.48629	0.744047	0.715411
NCU00395	mRNA processing protein	OK	16.8221	26.3506	0.647476	0.737354
NCU00396	pre-mRNA-splicing factor rse-1	OK	10.0598	12.9369	0.362891	0.892544
NCU00397	hypothetical protein	OK	85.8318	53.7568	-0.675065	0.757214
NCU00398	hypothetical protein	OK	17.2472	12.9895	-0.409015	0.99964
NCU00399	cell wall protein PhiA	OK	8346.91	4520.11	-0.884883	0.696355
NCU00400	hypothetical protein	OK	19.3726	14.1934	-0.448796	0.850501
NCU00401	hypothetical protein	OK	21.6403	15.9696	-0.438395	0.882769
NCU00403	dTDP-D-glucose 4,6-dehydratase	OK	58.9816	16.6495	-1.82479	0.356894
NCU00404	RNA processing factor 1	OK	15.9089	26.4007	0.730742	0.696598
NCU00405	glycyl-tRNA synthetase 1	OK	19.5448	27.1687	0.475163	0.834319
NCU00406	protein kinase CHM1	OK	15.0452	7.71148	-0.964226	0.537956
NCU00407	hypothetical protein	OK	3.04381	4.83007	0.666166	0.747227
NCU00408	hypothetical protein	OK	48.8098	134.773	1.46529	0.286632
NCU00409	chorismate mutase/prephenate dehydratase	OK	0.463677	1.99539	2.10548	0.385822
NCU00410	eukaryotic release factor 1	OK	43.8199	36.9365	-0.246539	0.928168
NCU00411	hypothetical protein	OK	6.75389	4.9568	-0.446311	0.898292
NCU00412	hypothetical protein	OK	1.30379	3.31449	1.34607	0.676602
NCU00413	60S ribosomal protein L2	OK	401.959	270.105	-0.573528	0.863774
NCU00414	adenosine kinase	OK	39.9495	34.2777	-0.220909	0.945028
NCU00415	hypothetical protein	OK	5.48933	7.96489	0.537025	0.799117
NCU00416	C2H2 type zinc finger domain-containing protein	OK	7.08752	7.07161	-0.00324277	0.99964
NCU00417	cell cycle control protein cwf14	OK	63.8253	84.496	0.404754	0.876007
NCU00418	NADH:ubiquinone oxidoreductase 14.8kD subunit	OK	111.485	114.24	0.0352164	0.992842
NCU00419	DNA-directed RNA polymerase I and III polypeptide	OK	13.0783	34.5496	1.4015	0.76431
NCU00420	hypothetical protein	OK	18.1545	10.7029	-0.762324	0.710675
NCU00421	SWI-SNF complex subunit	OK	5.28907	6.95935	0.395939	0.875367
NCU00422	curved DNA-binding protein	OK	47.4002	29.2438	-0.696762	0.801157
NCU00423	hypothetical protein	OK	3.20416	8.04984	1.32902	0.335297
NCU00424	Spo76 protein	OK	1.31748	2.64746	1.00683	0.560352
NCU00425	hypothetical protein	NOTEST	0.315943	0.381686	0.272724	1
NCU00426	hypothetical protein	OK	10.6947	19.4757	0.864786	0.60465
NCU00427	hypothetical protein	OK	3.06493	8.69431	1.50422	0.264046
NCU00428	DNA repair and recombination protein pif1	OK	0.944297	2.73665	1.5351	0.336252
NCU00430	Na(+)/H(+) antiporter 2	OK	29.155	24.0607	-0.277065	0.919589
NCU00431	mitochondrial import receptor subunit Tom22	OK	57.5712	86.1575	0.58163	0.776018
NCU00432	hypothetical protein	OK	3.43688	5.05935	0.557853	0.784366
NCU00434	protein phosphatase 2C isoform beta	OK	4.49079	6.53795	0.541868	0.812144
NCU00435	SNF7 family protein	OK	5.98695	9.18221	0.61702	0.765415
NCU00436	GTPase FZO1	OK	19.9292	27.4894	0.463986	0.84386
NCU00437	nitrilase	NOTEST	0.997648	1.60566	0.686566	1
NCU00438	adenosine deaminase	NOTEST	0.391165	1.11832	1.51548	1
NCU00439	hypothetical protein	NOTEST	0	0.340577	1.79769e+308	1
NCU00440	guanine nucleotide binding protein beta-1	OK	17.4042	25.033	0.524397	0.802696
NCU00441	phosducin	OK	6.56865	6.8498	0.0604636	0.986201
NCU00442	hypothetical protein	OK	0.706526	2.00205	1.50267	0.38771
NCU00443	ran-specific GTPase-activating protein 1	OK	100.573	99.7757	-0.0114878	0.99961
NCU00444	transcription initiation factor TFIID subunit 14	OK	6.96513	11.8866	0.771113	0.670626
NCU00445	hypothetical protein	OK	7.4943	13.2958	0.827107	0.617625
NCU00446	acetoacetyl-CoA synthase	NOTEST	1.38757	1.57416	0.182023	1
NCU00447	serine palmitoyltransferase 2	OK	34.2783	20.7248	-0.725939	0.698757
NCU00448	hypothetical protein	NOTEST	0.725508	0.912828	0.33135	1
NCU00449	hypothetical protein	NOTEST	0.295477	0.910837	1.62415	1
NCU00450	sucrose transporter	OK	17.6347	19.0487	0.111279	0.976094
NCU00451	hypothetical protein	OK	13.8578	11.5092	-0.267905	0.921344
NCU00453	sodium/hydrogen exchanger 3	OK	7.3626	11.5488	0.64946	0.742239
NCU00454	hypothetical protein	OK	20.2137	7.64584	-1.40259	0.323503
NCU00455	mapkkk cascade protein kinase regulator ste50	OK	29.1233	19.4986	-0.578804	0.788431
NCU00456	hypothetical protein	OK	39.4858	18.8147	-1.06947	0.496579
NCU00457	translation initiation factor 4B	OK	37.8787	70.9007	0.904413	0.598964
NCU00458	hypothetical protein	OK	7.48969	6.12775	-0.289548	0.942969
NCU00459	hypothetical protein	OK	8.41007	4.34482	-0.952821	0.561967
NCU00461	NAD-specific glutamate dehydrogenase	OK	80.7526	39.0869	-1.04682	0.60339
NCU00462	hypothetical protein	NOTEST	0.367577	0.790446	1.10462	1
NCU00463	kynureninase	OK	3.09383	1.99006	-0.636583	0.818815
NCU00464	60S ribosomal protein L32	OK	779.618	487.158	-0.678379	0.815671
NCU00465	chaperone dnaJ	OK	16.0452	15.3924	-0.0599233	0.987852
NCU00466	glutamyl-tRNA synthetase	OK	6.37009	6.38946	0.00438155	0.99964
NCU00467	CSN-5	OK	4.72993	9.1307	0.948906	0.765286
NCU00468	prephenate dehydrogenase	OK	20.0237	36.2004	0.854299	0.635744
NCU00469	alpha-tubulin suppressor protein Aats1	NOTEST	0	0.0177729	1.79769e+308	1
NCU00470	DNA repair protein Rad9	OK	3.71361	4.83638	0.381102	0.907999
NCU00471	hypothetical protein	NOTEST	1.71213	1.46127	-0.228568	1
NCU00472	CDC37	OK	211.729	177.99	-0.250419	0.945028
NCU00473	hypothetical protein	OK	12.7753	10.1672	-0.329436	0.900938
NCU00474	hypothetical protein	NOTEST	0.148722	0.804358	2.43522	1
NCU00475	40S ribosomal protein S18	OK	501.671	339.341	-0.564007	0.869792
NCU00476	UPF0023 family protein	OK	41.4579	38.632	-0.101849	0.993904
NCU00477	carboxypeptidase Y	OK	160.587	81.7859	-0.973431	0.626303
NCU00478	hypothetical protein	OK	5.45494	3.89634	-0.485444	0.869792
NCU00480	ubiquitin C-terminal hydrolase	OK	33.0058	30.0864	-0.133606	0.971362
NCU00481	a-pheromone processing metallopeptidase Ste23	OK	4.96587	3.79144	-0.3893	0.886356
NCU00483	hypothetical protein	OK	4.90462	4.94274	0.0111686	0.99961
NCU00484	NADH:ubiquinone oxidoreductase 18.4kD subunit, nuo18.4	OK	164.837	48.0463	-1.77854	0.181225
NCU00485	hypothetical protein	OK	5.95545	1.65266	-1.84942	0.668542
NCU00488	protein phosphatase PP2A regulatory subunit A	OK	12.5987	15.162	0.267182	0.926036
NCU00489	cytoplasmic ribosomal protein-10, crp-10	OK	317.265	211.424	-0.585549	0.868761
NCU00490	DUF803 domain membrane protein	OK	17.4443	14.1376	-0.303216	0.9855
NCU00491	hypothetical protein	NOTEST	2.07246	0.106603	-4.28103	1
NCU00492	hypothetical protein	OK	5.93028	6.39399	0.108617	0.974658
NCU00493	coatomer subunit delta	OK	43.105	50.5325	0.229356	0.935289
NCU00494	hypothetical protein	OK	0.809074	1.78238	1.13946	0.56698
NCU00495	SipA3	OK	16.0565	10.8225	-0.569114	0.79571
NCU00496	hypothetical protein	NOTEST	0.771432	1.59511	1.04805	1
NCU00497	hypothetical protein	NOTEST	1.07529	1.58872	0.563139	1
NCU00498	molybdenum cofactor biosynthesis protein 1 B	OK	3.55224	4.7182	0.409507	0.8716
NCU00500	hypothetical protein	NOTEST	0.600763	1.27632	1.08712	1
NCU00501	nucleolar complex protein 4	OK	21.8593	37.8262	0.791136	0.662948
NCU00502	ATP synthase subunit 4	OK	114.989	96.1586	-0.258006	0.931363
NCU00503	nonselective cation channel protein	OK	2.95441	5.31017	0.845889	0.639125
NCU00504	hypothetical protein	OK	3.28807	4.90832	0.577987	0.93676
NCU00505	small nuclear ribonucleoprotein Sm D1	OK	27.6856	43.4937	0.651671	0.760393
NCU00506	ER membrane protein	OK	7.51874	10.9554	0.543079	0.81178
NCU00509	hypothetical protein	NOTEST	0.820312	1.41272	0.784231	1
NCU00510	hypothetical protein	NOTEST	0	0.464715	1.79769e+308	1
NCU00512	hypothetical protein	OK	1.71432	3.81329	1.1534	0.709016
NCU00513	phosphotransferase enzyme family domain-containing protein	OK	6.30689	14.0962	1.16031	0.557802
NCU00515	hypothetical protein	OK	5.12287	4.50563	-0.185224	0.969732
NCU00516	hypothetical protein	NOTEST	0.319948	0.176361	-0.859303	1
NCU00517	cell cycle checkpoint protein RAD17	OK	2.16995	8.55375	1.97889	0.107023
NCU00518	MGS207 protein	OK	17.2232	30.6138	0.829827	0.646315
NCU00519	ribulose-phosphate 3-epimerase	OK	8.77974	17.0426	0.956891	0.575974
NCU00520	oxidoreductase	OK	14.2195	37.004	1.37981	0.322813
NCU00521	hypothetical protein	OK	32.7644	11.774	-1.47652	0.537956
NCU00522	cystathionine beta-lyase	OK	16.1249	11.4225	-0.497414	0.909346
NCU00523	NAD-dependent deacetylase sirtuin-2	OK	2.75881	5.55924	1.01084	0.560352
NCU00524	hypothetical protein	NOTEST	0.21502	0.551026	1.35765	1
NCU00525	hypothetical protein	NOTEST	0	0.0393155	1.79769e+308	1
NCU00526	Lcc1	NOTEST	0.643875	0.79546	0.305009	1
NCU00527	mitochondrial genome maintenance protein Mgr2	OK	18.0003	22.0643	0.293696	0.912971
NCU00528	FHA domain-containing protein	OK	9.42822	7.95734	-0.244699	0.927598
NCU00529	hypothetical protein	NOTEST	0	0	0	1
NCU00530	hypothetical protein	NOTEST	0	0	0	1
NCU00531	hypothetical protein	OK	2.1391	3.15294	0.559698	0.927243
NCU00532	hypothetical protein	OK	0	2.79686	1.79769e+308	0.655911
NCU00533	hypothetical protein	NOTEST	0	0	0	1
NCU00534	hypothetical protein	NOTEST	0	0.136685	1.79769e+308	1
NCU00535	alanyl-tRNA synthetase	NOTEST	1.51402	0.85191	-0.829611	1
NCU00536	homoserine O-acetyltransferase	OK	4.98637	11.8784	1.25227	0.390339
NCU00537	hypothetical protein	OK	8.67953	16.5887	0.934513	0.620589
NCU00538	PAP/25A associated domain family	OK	4.53554	4.50515	-0.00969645	0.99961
NCU00541	hypothetical protein	OK	34.2988	26.2431	-0.386222	0.907999
NCU00542	DUF914 domain membrane protein	OK	9.58119	21.3323	1.15476	0.431572
NCU00545	hypothetical protein	OK	11.3104	8.2293	-0.458808	0.842935
NCU00547	hypothetical protein	NOTEST	0.335229	0.25322	-0.404759	1
NCU00548	MutT/nudix family protein	OK	1.02644	1.72908	0.752355	0.90392
NCU00549	glutathione transferase omega-1	OK	8.88699	6.21374	-0.516234	0.836195
NCU00550	hypothetical protein	OK	12.0882	13.3662	0.144997	0.970007
NCU00551	myosin type-2 heavy chain 2	OK	3.17537	2.46331	-0.366327	0.883807
NCU00552	albino-1, al-1	OK	147.221	24.3329	-2.59701	0.11596
NCU00553	rho GTPase activator	OK	5.37339	6.24308	0.216425	0.942969
NCU00554	aspartate-semialdehyde dehydrogenase	OK	19.7044	29.045	0.55977	0.800067
NCU00557	hypothetical protein	NOTEST	0.396637	0	-1.79769e+308	1
NCU00558	hypothetical protein	NOTEST	0.38032	1.20847	1.6679	1
NCU00559	hypothetical protein	OK	1.54281	2.70724	0.811263	0.687353
NCU00560	WD domain-containing protein	OK	11.1166	22.4726	1.01545	0.51287
NCU00561	hypothetical protein	OK	9.49216	7.40524	-0.358189	0.889224
NCU00562	hypothetical protein	OK	6.05508	15.532	1.35902	0.506058
NCU00563	hypothetical protein	OK	5.49408	9.62886	0.809486	0.797607
NCU00564	mitochondrial 40S ribosomal protein MRP2	OK	70.2786	68.2344	-0.0425861	0.998273
NCU00565	lipoic acid synthetase	OK	119.349	75.1889	-0.666598	0.801237
NCU00566	synaptobrevin	OK	208.754	121.91	-0.775988	0.720592
NCU00567	arginine-6, arg-6	OK	8.59773	17.763	1.04684	0.52786
NCU00568	hypothetical protein	OK	48.783	28.3902	-0.780988	0.664433
NCU00569	SOH1 family protein	OK	22.8509	15.6174	-0.549098	0.909562
NCU00570	DNA-directed RNA polymerase III polypeptide	OK	88.1337	47.4793	-0.892396	0.68399
NCU00571	hypothetical protein	OK	169.221	44.4682	-1.92806	0.171535
NCU00572	thaumatin family protein	OK	4.30976	1.80362	-1.25672	0.482652
NCU00573	hypothetical protein	OK	83.3921	15.2604	-2.45012	0.0432445
NCU00574	hypothetical protein	OK	15.4221	1.45155	-3.40933	0.215795
NCU00575	glucokinase	OK	17.4371	9.52069	-0.873023	0.590463
NCU00576	hypothetical protein	OK	6.58227	6.67463	0.020101	0.997353
NCU00577	hypothetical protein	OK	18.7885	11.4705	-0.711913	0.834319
NCU00578	peptidyl-prolyl cis-trans isomerase-like 1	OK	39.5909	46.7213	0.238911	0.960495
NCU00579	oxysterol binding protein 1	OK	14.0944	16.5617	0.232731	0.936595
NCU00580	acyl-CoA thioesterase	OK	5.68092	9.45749	0.735331	0.699357
NCU00581	phosphopantetheinyl transferase	OK	5.62621	9.8581	0.809145	0.656297
NCU00582	cryptochrome DASH	OK	116.864	96.5537	-0.275423	0.935289
NCU00583	hypothetical protein	OK	4.3007	3.47839	-0.306152	0.99961
NCU00584	hypothetical protein	OK	41.2721	16.7959	-1.29706	0.381664
NCU00585	albino-2, al-2	OK	148.809	41.6456	-1.83722	0.25461
NCU00586	non-anchored cell wall protein-6, ncw-6	OK	175.756	55.4368	-1.66466	0.483485
NCU00587	osmotic sensitive-5, os-5	OK	14.3088	10.6311	-0.428612	0.859125
NCU00589	auxin Efflux Carrier superfamily	OK	33.7609	24.2178	-0.479288	0.852411
NCU00590	hypothetical protein	OK	8.48288	11.7147	0.465696	0.957565
NCU00591	methylcrotonoyl-CoA carboxylase subunit alpha	OK	7.46005	4.9065	-0.604493	0.928022
NCU00592	pre-mRNA-splicing factor cwc-25	OK	36.0121	25.0747	-0.522254	0.848791
NCU00593	COP9 signalosome-2, csn-2	OK	11.8999	12.5415	0.0757598	0.984072
NCU00594	hypothetical protein	NOTEST	0	0	0	1
NCU00595	ubiquitin thiolesterase	OK	23.0623	7.27947	-1.66363	0.21214
NCU00596	lipoyltransferase	OK	30.7164	17.7033	-0.794988	0.646315
NCU00597	deoxyribose-phosphate aldolase 2	OK	28.6253	35.432	0.307763	0.907999
NCU00600	small Rho-type GTPase	OK	84.7045	44.5813	-0.926002	0.601008
NCU00602	siroheme synthase	OK	7.65384	8.92146	0.221096	0.935289
NCU00603	hypothetical protein	NOTEST	0.463763	0.22364	-1.05221	1
NCU00604	hypothetical protein	OK	2.99	1.55057	-0.947343	0.64062
NCU00605	ThiF domain-containing protein	OK	8.58696	12.1233	0.497561	0.82638
NCU00606	short-chain alcohol dehydrogenase	NOTEST	1.12337	0.829763	-0.437056	1
NCU00607	hypothetical protein	OK	59.0368	20.9897	-1.49193	0.303203
NCU00608	AMP-binding enzyme	OK	3.71221	3.82556	0.0433909	0.990295
NCU00609	initiation-specific alpha-1,6-mannosyltransferase	OK	118.706	30.1199	-1.97861	0.180517
NCU00611	hypothetical protein	NOTEST	1.19188	0.76743	-0.635136	1
NCU00614	DUF1620 domain-containing protein	OK	25.4552	8.98567	-1.50226	0.284443
NCU00616	hypothetical protein	OK	1.7947	2.96692	0.725222	0.865039
NCU00617	phosducin family protein	OK	11.2876	10.0512	-0.167373	0.960495
NCU00618	40S ribosomal protein S27	OK	1125.69	622.095	-0.855596	0.729057
NCU00619	hypothetical protein	OK	117.947	54.2033	-1.12168	0.490974
NCU00620	hypothetical protein	OK	14.2503	6.3699	-1.16165	0.476959
NCU00621	TORC1 growth control complex subunit Kog1	OK	2.35027	4.22092	0.84473	0.617487
NCU00622	cell polarity protein	OK	8.90929	6.25291	-0.510783	0.816565
NCU00623	integral membrane protein	OK	17.0336	20.2297	0.248091	0.926079
NCU00624	ER to Golgi transporter Yif1	OK	44.0401	27.6909	-0.669404	0.756078
NCU00627	hypothetical protein	OK	910.734	309.131	-1.55881	0.390504
NCU00628	hypothetical protein	OK	7.47038	6.0812	-0.296827	0.909562
NCU00629	6-phosphofructokinase	OK	20.6474	16.2296	-0.347338	0.904628
NCU00630	hypothetical protein	OK	3.56218	2.39863	-0.57055	0.956187
NCU00631	RING-13 protein	OK	13.5188	8.07204	-0.743967	0.702138
NCU00632	type I phosphodiesterase/nucleotide pyrophosphatase	OK	9.24896	12.5794	0.443697	0.851118
NCU00633	hypothetical protein	OK	9.06479	17.8804	0.980036	0.531662
NCU00634	ribosomal protein L14	OK	168.235	167.229	-0.00865732	0.99964
NCU00635	nascent polypeptide-associated complex subunit alpha	OK	236.693	114.646	-1.04582	0.609824
NCU00636	ATP synthase subunit D	OK	105.502	65.9094	-0.678719	0.781462
NCU00638	hypothetical protein	OK	6.72933	5.74496	-0.228165	0.945028
NCU00640	hypothetical protein	OK	1.11009	12.3884	3.48024	0.539255
NCU00641	cytochrome c oxidase-assembly factor cox-16	OK	6.09491	17.6185	1.53142	0.562223
NCU00642	beta-galactosidase	OK	8.1046	6.84735	-0.243196	0.927628
NCU00643	L-arabinitol 4-dehydrogenase	OK	4.30207	3.12851	-0.459557	0.882435
NCU00644	ATP synthase subunit G	OK	44.6103	52.3269	0.230175	0.935289
NCU00645	hypothetical protein	NOTEST	0.570141	0	-1.79769e+308	1
NCU00646	methyltransferase LaeA	NOTEST	1.52491	1.25946	-0.275923	1
NCU00648	choline transporter	NOTEST	0.396976	0.646786	0.704237	1
NCU00649	Npt1p	OK	3.29414	4.75063	0.528216	0.960401
NCU00650	Wdr1p	OK	12.8204	34.3311	1.42108	0.340959
NCU00651	peptide N-glycanase-1	OK	9.88066	11.4971	0.218593	0.963515
NCU00652	hypothetical protein	NOTEST	0.751685	0.543891	-0.466812	1
NCU00653	hypothetical protein	NOTEST	0.279816	0.633124	1.17801	1
NCU00654	hypothetical protein	OK	10.2384	8.46565	-0.274293	0.916758
NCU00655	mitochondrial enoyl reductase	OK	5.4544	11.3967	1.06313	0.668542
NCU00656	phosphoinositide 3-kinase	OK	2.76272	3.32267	0.26625	0.960495
NCU00657	hypothetical protein	NOTEST	0.59999	0.827604	0.464002	1
NCU00658	hypothetical protein	NOTEST	0.0796856	0.11544	0.534758	1
NCU00659	hypothetical protein	OK	5.69798	4.92758	-0.209571	0.975648
NCU00660	glutamyl-tRNA amidotransferase	OK	3.77246	10.6431	1.49634	0.439612
NCU00662	RNA binding protein	OK	1.62164	3.99918	1.30225	0.434003
NCU00663	hypothetical protein	OK	7.00715	5.88213	-0.252489	0.98726
NCU00664	pre-mRNA-splicing factor isy-1	OK	4.99809	5.30597	0.086241	0.985616
NCU00665	Ser/Thr protein phosphatase	OK	5.67171	6.05281	0.0938205	0.986201
NCU00666	hypothetical protein	OK	2.73541	2.88399	0.0763107	0.985199
NCU00667	vacuolar membrane ATPase-11, vma-11	OK	75.3158	48.5496	-0.633494	0.743365
NCU00668	rho guanyl nucleotide exchange factor	OK	27.9222	12.2288	-1.19113	0.476126
NCU00669	oligosaccharyl transferase subunit	OK	25.6974	30.0352	0.225029	0.934492
NCU00670	NADH:ubiquinone oxidoreductase 9.5, nuo9.5	OK	66.5152	48.2961	-0.461776	0.885347
NCU00671	beige/BEACH domain-containing protein	OK	2.79891	3.70388	0.404169	0.929558
NCU00673	serine protease p2	OK	126.184	62.1311	-1.02214	0.637899
NCU00674	hypothetical protein	NOTEST	0.459928	0.779227	0.760635	1
NCU00675	efr-3	OK	2.46296	3.27093	0.409305	0.869792
NCU00676	F1-ATP synthase assembly protein	OK	7.79625	18.1623	1.2201	0.399483
NCU00677	phenylacetyl-CoA ligase	OK	2.63074	4.32329	0.716664	0.73455
NCU00678	glutamate decarboxylase	OK	3.93948	3.21434	-0.293483	0.915512
NCU00679	hypothetical protein	NOTEST	0.389374	0.401307	0.0435495	1
NCU00680	2-methylcitrate dehydratase	OK	11.858	11.0233	-0.10531	0.984464
NCU00681	GTPase activating protein	OK	4.83462	6.72847	0.476876	0.896208
NCU00682	serine/threonine-protein kinase PRKX	OK	14.3058	16.5006	0.205923	0.942714
NCU00684	endonuclease/Exonuclease/phosphatase	OK	205.984	40.6826	-2.34005	0.147322
NCU00685	casein kinase I isoform delta	OK	141.332	104.188	-0.439898	0.916108
NCU00687	hypothetical protein	OK	35.6786	15.0504	-1.24525	0.40309
NCU00688	hypothetical protein	OK	0.939269	3.90855	2.05702	0.207122
NCU00689	hypothetical protein	OK	8.45524	10.4743	0.308931	0.917193
NCU00690	ribonuclease P complex subunit Pop1	OK	2.70919	6.88506	1.34561	0.339852
NCU00691	hypothetical protein	OK	1.46894	1.77483	0.272905	0.926079
NCU00692	chaperone dnaK	OK	61.7478	77.3298	0.324638	0.907999
NCU00693	exosome complex exonuclease RRP40	OK	12.1367	12.8753	0.0852247	0.989462
NCU00694	hypothetical protein	OK	17.6562	13.0402	-0.437209	0.881728
NCU00695	hypothetical protein	NOTEST	0	0.0380183	1.79769e+308	1
NCU00696	SH3 domain-containing protein	OK	67.3234	16.1584	-2.05882	0.147648
NCU00697	hypothetical protein	OK	3.74431	0.532798	-2.81304	0.0921504
NCU00698	hypothetical protein	NOTEST	0.282751	1.00141	1.82443	1
NCU00699	hypothetical protein	OK	6.38569	1.08494	-2.55722	0.0826088
NCU00700	hypothetical protein	OK	1.81653	2.59302	0.51345	0.849248
NCU00701	lysozyme	OK	16.8596	7.81157	-1.10989	0.519441
NCU00704	hypothetical protein	NOTEST	0	0.0771928	1.79769e+308	1
NCU00705	hypothetical protein	NOTEST	1.6459	1.00901	-0.705935	1
NCU00706	60S ribosomal protein L44	OK	625.027	446.895	-0.483981	0.885179
NCU00707	hypothetical protein	OK	19.1218	6.71368	-1.51004	0.38614
NCU00708	hypothetical protein	NOTEST	1.0062	1.42132	0.498311	1
NCU00709	beta-xylosidase	OK	1.88221	2.16214	0.200036	0.955129
NCU00710	acetyl xylan esterase	OK	3.6169	3.40019	-0.0891378	0.984008
NCU00711	multidrug resistance protein fnx1	OK	2.68981	1.82351	-0.560787	0.827829
NCU00712	3-hydroxy-3-methylglutaryl-coenzyme A reductase	OK	22.9816	13.2577	-0.793656	0.656297
NCU00713	isochorismatase family hydrolase	OK	10.803	8.16244	-0.404355	0.874691
NCU00714	heat shock protein STI1	OK	1067.02	921.19	-0.212019	0.960495
NCU00715	betaine aldehyde dehydrogenase	OK	2.30235	1.68857	-0.447304	0.99632
NCU00716	non-anchored cell wall protein-5, ncw-5	OK	1232.64	226.306	-2.4454	0.0921504
NCU00717	DUF1212 domain membrane protein	OK	22.0767	9.41933	-1.22882	0.443594
NCU00718	hypothetical protein	OK	9.25484	4.24746	-1.12361	0.757911
NCU00719	hypothetical protein	NOTEST	1.30063	0.926043	-0.490054	1
NCU00720	L-lactate dehydrogenase	OK	12.2154	7.60645	-0.683403	0.777167
NCU00721	proline-specific permease	OK	1.28353	3.74531	1.54497	0.336309
NCU00722	amidohydrolase	OK	1.42995	1.64498	0.202101	0.971171
NCU00723	Znf1p	OK	1.00579	3.44773	1.77732	0.30341
NCU00724	hypothetical protein	OK	1.61743	1.89138	0.225739	0.95271
NCU00725	epsin-3	OK	33.2224	44.6897	0.427788	0.854466
NCU00726	cyclosporin-resistant-1, csr-1	OK	462.884	253.446	-0.868975	0.698757
NCU00727	hypothetical protein	OK	1.71057	12.6665	2.88846	0.927405
NCU00728	hypothetical protein	NOTEST	0.185305	1.47368	2.99145	1
NCU00729	hypothetical protein	OK	345.01	65.8611	-2.38914	0.072146
NCU00730	hypothetical protein	OK	3.04119	4.05184	0.413942	0.874691
NCU00732	trichothecene C-15 hydroxylase	NOTEST	0.0909593	0.46173	2.34376	1
NCU00733	hypothetical protein	OK	31.1263	3.11688	-3.31996	0.0197845
NCU00734	Ulp1 protease	OK	16.1275	10.2802	-0.649659	0.800058
NCU00735	hypothetical protein	OK	6.02993	20.5782	1.7709	0.608057
NCU00736	molybdenum cofactor biosynthetic protein	NOTEST	0.536684	0.409872	-0.388898	1
NCU00737	presequence translocated-associated motor subunit pam-17	OK	31.4815	33.8709	0.105539	0.976482
NCU00738	hypothetical protein	OK	1.47913	2.78129	0.911001	0.653664
NCU00739	hypothetical protein	NOTEST	0	0	0	1
NCU00740	hypothetical protein	OK	5.88972	6.85971	0.219948	0.942714
NCU00741	gliotoxin biosynthesis protein GliK	OK	15.8021	18.8969	0.25804	0.945271
NCU00742	glycerol-3-phosphate dehydrogenase	OK	19.137	21.945	0.197524	0.971507
NCU00743	glycogen debranching enzyme	OK	22.9174	16.2691	-0.494306	0.00835626
NCU00744	hypothetical protein	OK	22.9269	18.6656	-0.296657	0.909346
NCU00745	hypothetical protein	NOTEST	0.15073	0.239098	0.665634	1
NCU00746	hypothetical protein	NOTEST	0	0.240288	1.79769e+308	1
NCU00747	hypothetical protein	OK	15.0986	7.16976	-1.07441	0.589863
NCU00748	hypothetical protein	OK	70.8389	42.4715	-0.738047	0.713092
NCU00749	hypothetical protein	OK	4.05978	12.0236	1.5664	0.247958
NCU00751	hypothetical protein	OK	5.43572	7.00627	0.366175	0.946744
NCU00752	hypothetical protein	OK	1.56388	11.8746	2.92468	0.295373
NCU00753	hypothetical protein	OK	7.07854	11.4113	0.688946	0.72691
NCU00754	multidrug resistant protein	OK	44.3123	23.5509	-0.911925	0.662722
NCU00755	hypothetical protein	NOTEST	2.28498	1.57797	-0.534116	1
NCU00756	hypothetical protein	OK	0.954123	1.78323	0.902249	0.971362
NCU00757	hypothetical protein	OK	1.77713	10.0838	2.50443	0.125857
NCU00758	formate/nitrite transporter	OK	6.20734	7.68096	0.307313	0.908844
NCU00759	hypothetical protein	OK	32.2834	9.24887	-1.80344	0.229101
NCU00760	hypothetical protein	NOTEST	1.31098	0	-1.79769e+308	1
NCU00761	triacylglycerol lipase	OK	21.9219	3.25605	-2.75118	0.0769376
NCU00762	endoglucanase 3	NOTEST	1.5844	0.780771	-1.02097	1
NCU00763	hypothetical protein	NOTEST	0.685643	0.364687	-0.910798	1
NCU00764	hypothetical protein	NOTEST	1.50512	0.615563	-1.2899	1
NCU00765	amino acid permease 2	NOTEST	0.206278	0.492077	1.2543	1
NCU00766	hypothetical protein	OK	14.731	16.7611	0.186259	0.953593
NCU00768	mRNA binding post-transcriptional regulator	OK	29.3424	28.2535	-0.0545567	0.987805
NCU00770	hypothetical protein	OK	0.867401	1.83201	1.07866	0.527088
NCU00771	UBX domain-containing protein 7	OK	12.5009	15.8035	0.338212	0.899464
NCU00772	serine/threonine-protein kinase 24	OK	5.01359	5.24345	0.0646731	0.986201
NCU00773	hypothetical protein	OK	26.8491	39.708	0.564557	0.800058
NCU00774	hypothetical protein	OK	11.1849	7.04766	-0.666338	0.757911
NCU00775	isocitrate dehydrogenase subunit 1	OK	76.1078	53.4792	-0.509066	0.850892
NCU00776	tyrosinase	NOTEST	0.0610882	0.278642	2.18945	1
NCU00777	methyltransferase	OK	2.37774	12.6621	2.41285	0.0769376
NCU00778	sed5 vesicle protein	OK	2.43588	4.02038	0.722889	0.796227
NCU00779	hypothetical protein	OK	2.44983	6.11873	1.32055	0.655795
NCU00780	D-lactate dehydrogenase	NOTEST	0.451007	1.59232	1.81991	1
NCU00781	hypothetical protein	OK	0	2.03795	1.79769e+308	0.564766
NCU00782	pantothenate transporter liz1	OK	1.11679	3.33991	1.58045	0.397655
NCU00783	hypothetical protein	OK	1.87733	2.25793	0.266322	0.97915
NCU00784	hypothetical protein	OK	2.17838	3.81152	0.807114	0.677101
NCU00786	G-protein coupled receptor	NOTEST	0.569981	0.743378	0.383183	1
NCU00787	hypothetical protein	OK	2.32311	1.8049	-0.364137	0.909492
NCU00788	hypothetical protein	OK	6.69864	3.2204	-1.05663	0.531954
NCU00789	DUF221 domain-containing protein	OK	20.9603	11.6478	-0.847606	0.635744
NCU00792	branched-chain-amino-acid aminotransferase	OK	43.7803	22.7193	-0.946361	0.562858
NCU00793	trehalose phosphate synthase	OK	216.413	104.289	-1.0532	0.0464314
NCU00794	ribosome biogenesis protein Rsa4	OK	22.51	25.5729	0.18405	0.951162
NCU00795	membrane bound cation transporter	OK	9.99289	7.19082	-0.474747	0.851118
NCU00796	hydantoinase	OK	2.97696	4.46386	0.584452	0.778749
NCU00799	homocysteine S-methyltransferase	OK	3.60443	4.14708	0.202322	0.950099
NCU00800	hypothetical protein	NOTEST	0.261582	0.495204	0.920762	1
NCU00801	MFS lactose permease	OK	8.82978	10.328	0.226118	0.936482
NCU00802	hypothetical protein	OK	2.37934	3.12478	0.393195	0.90391
NCU00803	MFS transporter	OK	12.9439	11.4829	-0.172783	0.970766
NCU00804	hypothetical protein	OK	64.008	22.8993	-1.48295	0.538006
NCU00805	bZIP transcription factor	OK	184.073	60.5713	-1.60357	0.359355
NCU00806	hypothetical protein	NOTEST	1.73255	0.371638	-2.22093	1
NCU00807	hypothetical protein	OK	4.48738	1.44259	-1.63721	0.698757
NCU00810	beta-galactosidase	OK	3.11576	4.70426	0.594384	0.781462
NCU00811	hypothetical protein	OK	577.749	264.558	-1.12686	0.58784
NCU00812	exosome complex exonuclease RRP41	OK	19.7989	5.88954	-1.74919	0.879486
NCU00813	disulfide isomerase	OK	231.172	231.249	0.000480807	0.99964
NCU00814	hypothetical protein	OK	7.01922	8.55691	0.285779	0.910632
NCU00817	hypothetical protein	NOTEST	0	0	0	1
NCU00818	hypothetical protein	NOTEST	0.702796	1.36825	0.961157	1
NCU00819	hypothetical protein	NOTEST	0.846899	0.918722	0.117438	1
NCU00821	sugar transporter	OK	4.68167	7.94544	0.763102	0.698757
NCU00822	hypothetical protein	NOTEST	0	0.0359852	1.79769e+308	1
NCU00823	26S proteasome regulatory subunit RPN11	OK	7.4554	17.1129	1.19872	0.407751
NCU00824	histone deacetylase RPD3	OK	9.51628	16.3294	0.779001	0.658679
NCU00825	hypothetical protein	NOTEST	0.335198	1.22144	1.8655	1
NCU00826	hypothetical protein	NOTEST	0	0.487174	1.79769e+308	1
NCU00827	hypothetical protein	OK	0.433178	2.62065	2.59689	0.38614
NCU00828	peroxisomal membrane protein	OK	3.34855	7.28866	1.12212	0.60105
NCU00829	ferric reductase	OK	1.73454	8.14928	2.23212	0.0664262
NCU00830	ctr copper transporter, tcu-1	OK	2.72242	10.8751	1.99806	0.123834
NCU00831	extracellular serine carboxypeptidase	OK	6.4332	5.21671	-0.302398	0.909562
NCU00832	hypothetical protein	OK	3.3384	3.42991	0.0390141	0.992302
NCU00833	hypothetical protein	NOTEST	0.914182	1.30591	0.514499	1
NCU00834	hypothetical protein	OK	2.28759	1.7174	-0.413605	0.896538
NCU00835	hypothetical protein	OK	18.9825	7.57958	-1.32448	0.348885
NCU00836	hypothetical protein	NOTEST	0.194054	0.364834	0.910785	1
NCU00837	6-phosphogluconate dehydrogenase	OK	4.32845	6.58431	0.60518	0.791677
NCU00838	3-dehydroshikimate dehydratase	OK	28.4105	22.5065	-0.336083	0.900938
NCU00839	hypothetical protein	OK	3.6856	3.52892	-0.0626744	0.997581
NCU00840	hypothetical protein	NOTEST	0.353608	0.157933	-1.16284	1
NCU00841	hypothetical protein	NOTEST	0	0	0	1
NCU00842	hypothetical protein	NOTEST	0	0	0	1
NCU00843	phosphoribosylglycinamide formyltransferase	OK	6.6337	37.201	2.48745	0.0664262
NCU00844	hypothetical protein	NOTEST	0.210992	0.434212	1.04122	1
NCU00845	hypothetical protein	NOTEST	0.211682	0.312076	0.559995	1
NCU00846	hypothetical protein	OK	2.02178	1.87491	-0.108808	0.98124
NCU00847	hypothetical protein	OK	51.3177	57.9098	0.174351	0.957564
NCU00848	integral membrane protein TmpA	OK	35.5719	16.8291	-1.07978	0.476959
NCU00849	hypothetical protein	OK	14.1858	6.45312	-1.13638	0.687353
NCU00850	hypothetical protein	OK	3.92885	3.2408	-0.277757	0.970752
NCU00851	hypothetical protein	OK	3.03492	0.252966	-3.58464	0.72585
NCU00852	endo-arabinase	NOTEST	0	0.428836	1.79769e+308	1
NCU00853	hypothetical protein	OK	22.9813	7.21479	-1.67143	0.210245
NCU00854	hypothetical protein	OK	7.96519	3.1516	-1.33762	0.43046
NCU00855	hypothetical protein	OK	935.356	70.4996	-3.72983	0.000353584
NCU00857	hypothetical protein	NOTEST	0.554016	1.35441	1.28966	1
NCU00859	hypothetical protein	OK	9.5559	1.28301	-2.89686	0.210245
NCU00860	ZIP family zinc transporter	OK	31.3677	18.9686	-0.725671	0.718456
NCU00861	hypothetical protein	NOTEST	0.6401	0.503786	-0.345485	1
NCU00862	hypothetical protein	NOTEST	1.16077	0.958749	-0.275856	1
NCU00863	transcriptional regulator	OK	2.21824	4.08983	0.882625	0.885347
NCU00864	TIM-barrel enzyme family protein	OK	8.38256	6.44886	-0.378347	0.960495
NCU00865	oxalate decarboxylase oxdC	OK	13.5302	19.7837	0.548124	0.861346
NCU00866	DUF1275 domain-containing protein	NOTEST	0.0732277	0.390513	2.41491	1
NCU00867	hypothetical protein	OK	57.8428	61.6185	0.0912278	0.981811
NCU00868	hypothetical protein	OK	4.59129	8.64479	0.912931	0.60339
NCU00869	hypothetical protein	OK	1.36939	4.16135	1.60352	0.277711
NCU00870	hypothetical protein	OK	2.34693	5.41347	1.20578	0.463437
NCU00871	hypothetical protein	OK	1.24305	2.48265	0.997992	0.763945
NCU00872	hypothetical protein	OK	5.70759	8.60599	0.592459	0.809053
NCU00873	hypothetical protein	OK	1.64373	4.08372	1.31291	0.486912
NCU00874	hypothetical protein	OK	1.27149	2.24699	0.82147	0.677257
NCU00875	hypothetical protein	OK	1.36969	2.08322	0.604959	0.848791
NCU00876	ferric reductase transmembrane component	OK	8.08089	14.4634	0.83982	0.646315
NCU00877	hypothetical protein	OK	27.0454	11.6742	-1.21206	0.437743
NCU00878	hypothetical protein	OK	208.205	193.064	-0.108927	0.976482
NCU00879	WD domain-containing protein	OK	14.2711	12.8887	-0.146996	0.968173
NCU00880	phospholipase A-2-activating protein	OK	4.6815	11.5977	1.3088	0.35836
NCU00881	hypothetical protein	OK	16.7129	14.6966	-0.185481	0.970075
NCU00882	hypothetical protein	NOTEST	0.142779	0.568092	1.99234	1
NCU00883	hypothetical protein	NOTEST	0.717063	1.26703	0.821275	1
NCU00884	NAD dependent epimerase/dehydratase	OK	23.5093	8.88943	-1.40307	0.385822
NCU00885	hypothetical protein	NOTEST	0.191059	0.0415214	-2.20209	1
NCU00886	hypothetical protein	NOTEST	0.733486	0.456037	-0.685618	1
NCU00887	hypothetical protein	NOTEST	0.215816	0.713118	1.72434	1
NCU00889	RAB family GTPase	OK	2.15229	5.63239	1.38788	0.383114
NCU00890	beta-mannosidase	NOTEST	0.115328	0.339223	1.55649	1
NCU00891	xylitol dehydrogenase	OK	4.06454	3.45704	-0.233558	0.935713
NCU00892	methionine-6, met-6	OK	3.26178	7.13587	1.12943	0.960495
NCU00895	RAB GTPase Ypt5	OK	143.68	64.5659	-1.15401	0.506896
NCU00896	synaptojanin-1	OK	69.1931	20.1115	-1.78261	0.329451
NCU00897	Sin3 complex subunit	OK	14.9077	7.81507	-0.931727	0.874691
NCU00898	hypothetical protein	OK	4.78283	5.66705	0.244734	0.931363
NCU00899	hypothetical protein	OK	105.24	13.8108	-2.92981	0.0291465
NCU00900	hypothetical protein	OK	41.4067	9.39069	-2.14056	0.148677
NCU00901	ultraviolet-sensitive-6, uvs-6	OK	1.34488	2.63977	0.972939	0.93429
NCU00902	white collar-2	OK	3.04956	3.69115	0.27547	0.919899
NCU00903	hypothetical protein	OK	21.2157	11.3196	-0.906313	0.751429
NCU00904	D-lactate dehydrogenase	OK	10.3186	5.56314	-0.891281	0.799755
NCU00905	N-acylethanolamine amidohydrolase	OK	7.60794	5.47267	-0.475262	0.842575
NCU00906	hypothetical protein	OK	2.91264	4.60637	0.6613	0.757911
NCU00907	hypothetical protein	NOTEST	1.52362	0	-1.79769e+308	1
NCU00911	polysaccharide synthase Cps1p	OK	24.1534	14.133	-0.773156	0.7017
NCU00912	hypothetical protein	OK	3.84497	3.06911	-0.325151	0.909562
NCU00913	GPI-anchored wall transfer protein 1	OK	5.81858	10.2192	0.812545	0.747366
NCU00914	serine/threonine protein kinase	OK	16.9183	12.5413	-0.431902	0.899464
NCU00915	aspartyl-tRNA synthetase	OK	98.904	88.1337	-0.166335	0.969732
NCU00916	membrane bound cation transporter	OK	21.3393	15.3499	-0.475278	0.879798
NCU00917	hypothetical protein	OK	3.75801	4.52948	0.269375	0.939801
NCU00918	hypothetical protein	OK	9.60201	9.09529	-0.0782179	0.990987
NCU00921	hypothetical protein	OK	1.86846	4.14728	1.15031	0.481147
NCU00922	hypothetical protein	OK	2.63687	0.177778	-3.89068	0.727388
NCU00923	hypothetical protein	OK	8.81761	21.065	1.25639	0.373659
NCU00924	glycosylphosphatidylinositol transamidase-2, gpit-2	OK	9.14586	12.0948	0.403193	0.869792
NCU00925	pescadillo	OK	18.5061	57.5484	1.63678	0.274654
NCU00926	hypothetical protein	OK	0.852207	1.6929	0.990224	0.66093
NCU00927	kinesin	OK	4.14737	2.98611	-0.47393	0.848791
NCU00928	UPF0183 domain-containing protein	OK	7.34155	4.74971	-0.628244	0.769416
NCU00929	hypothetical protein	OK	52.4559	8.65762	-2.59906	0.0826088
NCU00930	translocase of inner mitochondrial membrane 10, tim10	OK	29.5015	34.655	0.232277	0.994314
NCU00931	lysyl-tRNA synthetase	OK	5.29821	11.9895	1.1782	0.552194
NCU00932	hypothetical protein	NOTEST	0.0798569	0.0139075	-2.52155	1
NCU00934	hypothetical protein	NOTEST	0.34487	0.415768	0.269722	1
NCU00935	hypothetical protein	OK	107.642	105.108	-0.0343615	0.99318
NCU00936	succinate semialdehyde dehydrogenase	OK	7.5762	8.23963	0.121105	0.997426
NCU00937	beta-glucuronidase	OK	5.73474	2.30531	-1.31477	0.788782
NCU00938	hypothetical protein	OK	17.0199	12.1337	-0.488197	0.865039
NCU00939	hypothetical protein	OK	24.3748	19.473	-0.323919	0.913643
NCU00940	hypothetical protein	NOTEST	1.857	0.29243	-2.66681	1
NCU00941	hypothetical protein	OK	82.4624	5.51064	-3.90345	0.00117046
NCU00944	l-allo-threonine aldolase	OK	1.783	7.09897	1.9933	0.147322
NCU00945	fungal specific transcription factor, col-20	OK	7.24981	17.6924	1.28712	0.359765
NCU00946	hypothetical protein	NOTEST	0.568135	1.1721	1.04479	1
NCU00947	hypothetical protein	OK	0.592712	1.90198	1.68209	0.757911
NCU00948	hypothetical protein	NOTEST	0.383318	0.540546	0.495877	1
NCU00949	hypothetical protein	NOTEST	0.242572	0.792235	1.70751	1
NCU00950	tRNA dihydrouridine synthase	OK	12.2755	15.565	0.342525	0.898292
NCU00951	inorganic pyrophosphatase	OK	43.0103	33.385	-0.365482	0.886321
NCU00952	mitochondrial ribosomal protein L44	OK	9.628	24.4072	1.342	0.351858
NCU00953	hypothetical protein	OK	21.624	32.5579	0.590371	0.829065
NCU00954	protein phosphatase methylesterase 1	OK	10.7927	16.5975	0.620916	0.889804
NCU00955	monooxygenase	OK	63.3038	40.5404	-0.642931	0.768258
NCU00956	hypothetical protein	OK	16.0088	16.71	0.0618408	0.986201
NCU00957	anchored cell wall protein-2, acw-2	OK	917.82	596.283	-0.622214	0.834687
NCU00958	5-azacytidine resistance protein azr1	OK	35.7539	21.1666	-0.756309	0.693168
NCU00959	succinate dehydrogenase iron-sulfur protein	OK	60.1918	79.7058	0.405116	0.892736
NCU00960	hypothetical protein	OK	22.7635	16.2937	-0.482411	0.970752
NCU00961	hypothetical protein	OK	6.47856	9.99933	0.626158	0.863939
NCU00962	hypothetical protein	OK	3.14367	5.29653	0.7526	0.683703
NCU00963	methylenetetrahydrofolate dehydrogenase	OK	8.75226	18.3538	1.06835	0.56698
NCU00964	hypothetical protein	OK	1.12225	3.1062	1.46876	0.757214
NCU00965	hypothetical protein	OK	15.0539	32.5292	1.1116	0.56698
NCU00966	DUF850 domain-containing protein	OK	8.46761	14.3297	0.758982	0.698256
NCU00967	hypothetical protein	OK	5.13443	11.2852	1.13616	0.909562
NCU00968	SIL1	OK	123.121	107.756	-0.19231	0.962482
NCU00969	NADH:ubiquinone oxidoreductase 17.8kD subunit	OK	67.3216	98.8296	0.553874	0.798118
NCU00970	hypothetical protein	NOTEST	0.342463	1.20234	1.81183	1
NCU00971	ribosomal protein S12	OK	295.531	196.495	-0.588821	0.846049
NCU00972	arabinogalactan endo-1,4-beta-galactosidase	OK	0.837315	1.7424	1.05723	0.718456
NCU00973	hypothetical protein	NOTEST	0.757882	1.01415	0.420223	1
NCU00976	hypothetical protein	NOTEST	0.216816	0.462033	1.09152	1
NCU00977	aconitate hydratase	OK	15.8669	35.1205	1.14629	0.43046
NCU00978	checkpoint protein kinase	OK	3.76128	5.06806	0.43021	0.855685
NCU00979	60S acidic ribosomal protein P2	OK	447.749	361.91	-0.307059	0.931363
NCU00980	hypothetical protein	OK	88.4563	75.4944	-0.228596	0.945684
NCU00981	ribosome biogenesis protein nsa-2	OK	75.607	69.89	-0.113432	0.97494
NCU00983	integral membrane protein	OK	31.2121	16.89	-0.885936	0.582397
NCU00984	von Willebrand domain-containing protein	OK	15.6778	17.8936	0.190727	0.960495
NCU00985	hydrolase	NOTEST	0	0.108287	1.79769e+308	1
NCU00987	pisatin demethylase	NOTEST	0.646498	0.568325	-0.185929	1
NCU00988	MFS quinate transporter	NOTEST	0.519272	0.969578	0.900867	1
NCU00989	hypothetical protein	NOTEST	0.419406	0	-1.79769e+308	1
NCU00990	hypothetical protein	NOTEST	1.25027	0.717493	-0.801199	1
NCU00992	hypothetical protein	OK	11.6241	6.46577	-0.846228	0.742404
NCU00993	hypothetical protein	OK	6.77697	2.58252	-1.39186	0.382731
NCU00994	endothiapepsin	NOTEST	1.18417	0.655324	-0.853601	1
NCU00995	hypothetical protein	OK	20.1735	16.8528	-0.259472	0.935289
NCU00998	RNA polymerase II mediator complex subunit Nut1	OK	7.89011	8.72103	0.144452	0.968173
NCU00999	hypothetical protein	OK	159.427	39.3289	-2.01923	0.240868
NCU01000	X-Pro dipeptidyl-peptidase protein	OK	4.01646	10.281	1.35598	0.601008
NCU01001	hypothetical protein	OK	18.6118	86.3847	2.21456	0.193424
NCU01002	coatomer subunit epsilon	OK	16.2507	21.6469	0.413658	0.863326
NCU01003	hypothetical protein	NOTEST	0.54425	0	-1.79769e+308	1
NCU01004	phosphatidylserine decarboxylase proenzyme	OK	27.1456	14.2442	-0.930339	0.588649
NCU01005	hypothetical protein	OK	1.85856	3.16078	0.766097	0.970075
NCU01006	complex I intermediate associated protein 84, cia84	OK	2.83565	8.45657	1.57639	0.575744
NCU01007	hypothetical protein	OK	13.2302	26.6427	1.0099	0.629952
NCU01008	U3 small nucleolar ribonucleoprotein IMP3	OK	11.1686	21.2115	0.925398	0.640211
NCU01009	hypothetical protein	NOTEST	0.687236	1.46055	1.08763	1
NCU01010	hypothetical protein	OK	2.98629	3.83893	0.362348	0.904628
NCU01011	hypothetical protein	NOTEST	0.928423	0	-1.79769e+308	1
NCU01012	hypothetical protein	NOTEST	0	0.307841	1.79769e+308	1
NCU01013	delta-aminolevulinic acid dehydratase	OK	9.51138	12.7521	0.423011	0.868886
NCU01014	acyltransferase	NOTEST	0.061079	0.0857698	0.489793	1
NCU01015	hypothetical protein	OK	6.35835	15.8088	1.314	0.340531
NCU01016	hypothetical protein	OK	3.94971	4.10222	0.0546587	0.991487
NCU01017	hypothetical protein	OK	11.007	19.9347	0.856868	0.742239
NCU01019	hypothetical protein	OK	9.74407	20.6811	1.08571	0.719728
NCU01021	eukaryotic translation initiation factor 3 subunit EifCf	OK	26.2651	36.3621	0.469288	0.893662
NCU01022	DUF1253 domain-containing protein	OK	6.43461	15.1014	1.23076	0.629072
NCU01023	50S ribosomal protein L17	OK	16.4487	32.9961	1.00433	0.675423
NCU01024	hypothetical protein	OK	20.6789	22.6968	0.134329	0.970022
NCU01025	hypothetical protein	NOTEST	0	0	0	1
NCU01026	hypothetical protein	OK	0.787155	1.91387	1.28177	0.531954
NCU01027	hypothetical protein	NOTEST	2.04935	1.28309	-0.675544	1
NCU01032	hypothetical protein	OK	10.8636	8.28426	-0.391063	0.877796
NCU01033	hypothetical protein	NOTEST	1.55293	0.873706	-0.829776	1
NCU01034	hypothetical protein	OK	11.4538	2.77628	-2.0446	0.351257
NCU01036	DUF907 domain-containing protein	OK	54.0532	16.9315	-1.67467	0.24156
NCU01038	hypothetical protein	NOTEST	2.37613	0.85495	-1.4747	1
NCU01039	hypothetical protein	OK	2.60414	4.48605	0.78464	0.69054
NCU01041	mitochondrial metalloendopeptidase OMA1	OK	28.9553	36.9293	0.350939	0.900938
NCU01042	hypothetical protein	OK	2.89591	4.83626	0.739872	0.970075
NCU01043	hypothetical protein	NOTEST	0	0.192774	1.79769e+308	1
NCU01044	spray, sp	OK	3.57102	5.32956	0.577679	0.779453
NCU01045	ribonuclease T1	OK	7.00477	4.17353	-0.747068	0.875685
NCU01047	hypothetical protein	OK	2.134	4.59795	1.10743	0.502879
NCU01048	hypothetical protein	NOTEST	0.508918	0.552291	0.117996	1
NCU01049	hypothetical protein	NOTEST	0.0815141	0.0196543	-2.05221	1
NCU01050	endoglucanase II	NOTEST	0.222193	0.104803	-1.08414	1
NCU01051	hypothetical protein	NOTEST	0.163057	0.573977	1.81562	1
NCU01052	hypothetical protein	NOTEST	0	0.866944	1.79769e+308	1
NCU01053	hypothetical protein	OK	0.767517	1.89674	1.30525	0.506896
NCU01054	hypothetical protein	NOTEST	0.324465	0.919292	1.50246	1
NCU01055	chromate ion transporter	NOTEST	0.359431	0.301994	-0.251197	1
NCU01056	hypothetical protein	NOTEST	1.23007	0.166574	-2.8845	1
NCU01057	taurine catabolism dioxygenase TauD	NOTEST	0.810678	0.256424	-1.6606	1
NCU01058	hypothetical protein	NOTEST	0.865821	0.828313	-0.063893	1
NCU01059	glycosyl hydrolase family 47 protein	OK	2.09301	2.81708	0.428618	0.882769
NCU01060	hypothetical protein	OK	112.026	36.8817	-1.60285	0.231194
NCU01061	dienelactone hydrolase	OK	3.88962	2.02955	-0.938472	0.707903
NCU01063	hypothetical protein	OK	1101.02	184.425	-2.57773	0.0625782
NCU01066	l-amino acid oxidase, lao	NOTEST	2.33572	0.820213	-1.50979	1
NCU01067	hypothetical protein	OK	26.3623	12.0628	-1.12791	0.439612
NCU01068	BAR domain-containing protein	OK	315.084	42.723	-2.88265	0.0291465
NCU01069	amphiphysin-like lipid raft protein	OK	112.3	27.8169	-2.01333	0.164693
NCU01070	hypothetical protein	OK	31.7382	22.0544	-0.525157	0.818815
NCU01071	hypothetical protein	NOTEST	0.145681	0.055868	-1.38272	1
NCU01072	class II aldolase/adducin domain-containing protein	OK	5.47123	4.31769	-0.341604	0.907999
NCU01073	hypothetical protein	OK	2.68966	1.51873	-0.824559	0.734645
NCU01074	hypothetical protein	NOTEST	1.02974	1.05287	0.0320483	1
NCU01075	hypothetical protein	NOTEST	0.139282	0.0216977	-2.6824	1
NCU01076	hypothetical protein	NOTEST	0	0	0	1
NCU01079	hypothetical protein	NOTEST	2.01506	0.100545	-4.32492	1
NCU01080	glucanase B	OK	701.832	100.229	-2.80782	0.0514169
NCU01081	hypothetical protein	OK	8.14723	3.51586	-1.21243	0.444418
NCU01082	hypothetical protein	OK	1.98525	4.11882	1.05291	0.608654
NCU01083	spermidine-2, spe-2	OK	4.01372	7.18418	0.839883	0.668851
NCU01084	cytosolic Fe-S cluster assembling factor cfd-1	OK	11.6564	12.3296	0.081006	0.98402
NCU01085	hypothetical protein	OK	8.47832	7.67121	-0.144324	0.969839
NCU01086	benzoate 4-monooxygenase	OK	23.9897	13.2062	-0.861204	0.626325
NCU01087	hypothetical protein	NOTEST	0.119193	0.0862174	-0.467243	1
NCU01088	hypothetical protein	OK	22.9774	25.2688	0.137141	0.969839
NCU01089	flavin-containing amine oxidasedehydrogenase	OK	4.50694	2.17058	-1.05407	0.668542
NCU01090	hypothetical protein	NOTEST	0.322935	0.143689	-1.1683	1
NCU01091	hypothetical protein	NOTEST	0	0.290756	1.79769e+308	1
NCU01092	3-oxoacyl-(acyl-carrier-protein) reductase	OK	4.59513	3.42453	-0.424199	0.893143
NCU01093	Ser/Thr protein phosphatase	NOTEST	0.82529	1.24291	0.590744	1
NCU01094	isoamyl alcohol oxidase	NOTEST	0.196553	0.453516	1.20623	1
NCU01095	MFS drug transporter	NOTEST	0.217013	0.319036	0.555943	1
NCU01096	hypothetical protein	NOTEST	0.641085	0	-1.79769e+308	1
NCU01097	hypothetical protein	OK	7.5224	5.3717	-0.485815	0.834528
NCU01098	hypothetical protein	NOTEST	0.882494	0.863457	-0.0314624	1
NCU01099	GTP-binding protein GTR1	NOTEST	0	0.0679561	1.79769e+308	1
NCU01100	hypothetical protein	OK	3.79351	5.84558	0.623812	0.765415
NCU01101	mitochondrial import 1, mim1	OK	5.91791	7.57962	0.357039	0.904628
NCU01102	mitochondrial export translocase Oxa1	OK	3.79115	12.2846	1.69614	0.221113
NCU01103	carbonic anhydrase	NOTEST	0.524989	0.211393	-1.31236	1
NCU01104	ATP-dependent RNA helicase MSS116	OK	11.2085	3.13463	-1.83823	0.170583
NCU01105	hypothetical protein	NOTEST	0.395032	0.184444	-1.09879	1
NCU01106	L-amino acid oxidase	OK	4.15041	1.56999	-1.4025	0.427273
NCU01107	short-chain dehydrogenase	OK	97.684	51.2262	-0.93124	0.597533
NCU01108	hypothetical protein	OK	16.8549	10.5052	-0.682066	0.747465
NCU01109	hypothetical protein	OK	42.7909	13.434	-1.67141	0.247165
NCU01111	erythromycin esterase	NOTEST	0.480672	0.183548	-1.3889	1
NCU01112	lipid binding protein	OK	2.24571	2.96264	0.399716	0.906346
NCU01113	hypothetical protein	NOTEST	0.311895	0.0209058	-3.89909	1
NCU01114	DUF858 domain-containing protein	OK	4.54786	4.32212	-0.0734495	0.986632
NCU01115	tRNA-splicing endonuclease subunit SEN2	OK	4.71597	14.1313	1.58327	0.313892
NCU01116	ceramide glucosyltransferase	OK	4.12133	4.28322	0.0555875	0.987828
NCU01118	hypothetical protein	OK	11.9254	32.1301	1.42989	0.286513
NCU01119	lanosterol synthase	OK	2.62602	3.5604	0.43916	0.86656
NCU01120	meiosis-specific topoisomerase Spo11	NOTEST	0.0893409	0	-1.79769e+308	1
NCU01121	hypothetical protein	OK	5.57925	20.034	1.84431	0.162715
NCU01122	hypothetical protein	OK	0.684598	1.6596	1.27751	0.588924
NCU01123	hypothetical protein	OK	2.05799	2.38392	0.212101	0.971507
NCU01124	hypothetical protein	OK	71.6208	12.0614	-2.56998	0.138104
NCU01127	DUF636 domain-containing protein	OK	65.1621	11.8261	-2.46206	0.0418934
NCU01132	MFS monosaccharide transporter	NOTEST	0.194209	0.421782	1.11888	1
NCU01134	hypothetical protein	NOTEST	1.09973	0.833461	-0.399958	1
NCU01135	hypothetical protein	NOTEST	0.459214	0.606584	0.401541	1
NCU01136	hypothetical protein	OK	2.26931	1.82782	-0.312133	0.926004
NCU01138	CipA protein	NOTEST	1.30048	1.21688	-0.0958572	1
NCU01140	NAD(P) transhydrogenase	OK	3.75048	1.86181	-1.01037	0.550124
NCU01141	CDP-diacylglycerol-glycerol-3-phosphate 3-phosphatidyltransferase	OK	7.39489	10.8223	0.549406	0.796363
NCU01142	NADH:ubiquinone oxidoreductase 13.4kD subunit, nuo13.4	OK	64.3229	40.9527	-0.651375	0.855205
NCU01143	DEAD/DEAH box helicase	OK	3.93482	8.33709	1.08325	0.759123
NCU01144	hypothetical protein	NOTEST	0.517201	1.40449	1.44125	1
NCU01145	hypothetical protein	OK	22.1945	14.183	-0.646043	0.81595
NCU01146	signal sequence receptor alpha chain	OK	60.6499	80.773	0.413368	0.868886
NCU01147	tyrosine decarboxylase	OK	1.50068	1.8915	0.333917	0.913399
NCU01148	methyltransferase	NOTEST	0.779304	0.880404	0.175979	1
NCU01149	cupin domain-containing protein	OK	4.33454	6.28361	0.535714	0.842935
NCU01150	UBA domain-containing protein 3	OK	4.11471	10.1068	1.29646	0.382731
NCU01151	calpain-B	NOTEST	0.366223	0.0827552	-2.1458	1
NCU01153	hypothetical protein	OK	3.56411	2.31851	-0.620344	0.911542
NCU01154	submerged protoperithecia-1	OK	40.1683	20.7688	-0.951641	0.563325
NCU01156	hypothetical protein	NOTEST	0.802553	0.961874	0.26125	1
NCU01157	glutamate-cysteine ligase catalytic subunit	OK	18.1048	11.0337	-0.71446	0.765286
NCU01158	hypothetical protein	OK	4.28484	2.88627	-0.570034	0.960495
NCU01159	hypothetical protein	OK	12.1803	5.25248	-1.21348	0.960495
NCU01160	ATP-dependent RNA helicase dbp-5	OK	31.0866	27.2533	-0.189862	0.960495
NCU01161	actin polymerization protein Bzz1	OK	17.7568	18.2166	0.0368791	0.991487
NCU01162	glycolipid-anchored surface protein 5	OK	10.5891	10.682	0.0125972	0.999547
NCU01163	GAF domain nucleotide-binding protein	OK	12.1013	10.5944	-0.191865	0.958985
NCU01164	transcription elongation complex subunit	OK	7.22858	12.2407	0.759903	0.949466
NCU01165	LEM3/CDC50 family protein	OK	193.623	61.0096	-1.66614	0.347894
NCU01166	microcycle blastoconidiation, mcb	OK	44.5843	20.1398	-1.14648	0.542686
NCU01167	hypothetical protein	OK	8.17171	11.0917	0.440775	0.96141
NCU01169	NADH:ubiquinone oxidoreductase 24	OK	22.6297	30.6473	0.43754	0.904377
NCU01170	hypothetical protein	OK	14.5351	13.2759	-0.130729	0.971362
NCU01171	DNA replication licensing factor mcm5	OK	2.00545	4.56839	1.18776	0.83613
NCU01172	GARP complex component	OK	1.85394	3.59361	0.954844	0.564766
NCU01173	hypothetical protein	NOTEST	0	0.150561	1.79769e+308	1
NCU01174	anaphase-promoting complex subunit CDC23	OK	0.513205	2.00567	1.96648	0.822418
NCU01175	farnesyl-pyrophosphate synthetase, fpp	OK	20.9008	16.5301	-0.338466	0.900938
NCU01176	hypothetical protein	OK	2.55144	4.18745	0.714762	0.704996
NCU01177	NAD dependent epimerase/dehydratase	OK	5.90313	16.579	1.4898	0.357781
NCU01178	6-phosphofructo-2-kinase/fructose-2,6-bisphosphatase	OK	13.501	12.9762	-0.0572012	0.987805
NCU01179	translocase of outer mitochondrial membrane 40	OK	16.3895	29.6013	0.852888	0.61552
NCU01180	ubiquitin C-terminal hydrolase	OK	9.53469	8.49595	-0.16641	0.960495
NCU01181	acyl-CoA dehydrogenase family member 11	OK	16.808	9.17	-0.874151	0.621686
NCU01182	hypothetical protein	OK	2.06193	3.74439	0.860736	0.849833
NCU01183	GTP-binding protein 1	OK	2.37747	10.723	2.17321	0.192545
NCU01184	pre-mRNA splicing factor cwc2	OK	7.65611	15.7562	1.04123	0.527088
NCU01185	urease accessory protein UreF	OK	1.79205	2.97967	0.733545	0.94131
NCU01186	hypothetical protein	OK	3.49413	6.14645	0.814819	0.668542
NCU01187	cross pathway control-3, cpc-3	OK	6.15083	8.70018	0.500264	0.829065
NCU01188	ubiquitin conjugating enzyme	OK	14.679	27.0061	0.87953	0.59696
NCU01189	hypothetical protein	OK	0.54919	2.45677	2.16138	0.147322
NCU01190	DUF410 domain-containing protein	OK	5.34357	16.0651	1.58806	0.274654
NCU01191	hypothetical protein	OK	0.712636	2.71019	1.92716	0.749426
NCU01192	DNA polymerase delta catalytic subunit	NOTEST	0.80199	1.22248	0.608151	1
NCU01193	hypothetical protein	OK	18.8579	12.1827	-0.630328	0.753088
NCU01195	amination-deficient, am	OK	27.1676	25.5084	-0.0909104	0.981676
NCU01196	hypothetical protein	OK	4.06349	2.86378	-0.504799	0.836291
NCU01197	cell wall biogenesis protein phosphatase Ssd1, gul-1	OK	19.0228	20.1015	0.079569	0.984008
NCU01198	hypothetical protein	OK	1.84178	2.95403	0.681584	0.944924
NCU01199	SNARE domain-containing protein	OK	34.9453	20.718	-0.754212	0.718456
NCU01202	hypothetical protein	OK	35.591	37.2682	0.0664325	0.9855
NCU01203	hypothetical protein	OK	11.3841	20.3741	0.839719	0.943062
NCU01204	tropomyosin	OK	149.986	107.461	-0.481012	0.874691
NCU01205	hypothetical protein	OK	5.9593	3.24908	-0.875113	0.664941
NCU01206	set-domain histone methyltransferase-1, set-1	OK	3.06495	4.14087	0.434072	0.854972
NCU01207	vacuolar membrane ATPase-1	OK	26.5788	19.3895	-0.455003	0.886284
NCU01208	hypothetical protein	OK	8.86005	6.81073	-0.379504	0.951683
NCU01209	hypothetical protein	NOTEST	0.0821135	0.50543	2.62182	1
NCU01210	para-aminobenzoic acid synthetase	NOTEST	1.0043	1.04745	0.0606967	1
NCU01211	hypothetical protein	OK	5.70941	3.85573	-0.566338	0.829065
NCU01212	hypothetical protein	OK	5.48985	5.43024	-0.0157521	0.99964
NCU01213	superoxide dismutase-2, sod-2	OK	21.3291	19.6542	-0.117983	0.971507
NCU01214	hypothetical protein	NOTEST	0.314456	1.26872	2.01244	1
NCU01215	thioesterase	OK	1.62073	3.25371	1.00544	0.597104
NCU01216	ubiquitin ligase complex F-box protein GRR1	OK	14.95	16.0726	0.104461	0.975079
NCU01218	hypothetical protein	OK	17.317	21.1788	0.290432	0.964016
NCU01219	glutaredoxin	OK	78.1682	26.1434	-1.58013	0.469321
NCU01220	BAG domain-containing protein	OK	5.02346	8.20669	0.708119	0.723148
NCU01221	60S ribosomal protein L16	OK	415.048	238.168	-0.801296	0.800058
NCU01223	hypothetical protein	OK	1.49252	2.50549	0.747349	0.984697
NCU01224	26S protease regulatory subunit 4	OK	33.4782	49.76	0.571762	0.787785
NCU01225	ubiquitin conjugating enzyme	OK	10.6465	16.0188	0.589386	0.907339
NCU01227	succinyl-CoA ligase alpha-chain	OK	24.4781	36.6878	0.583807	0.835626
NCU01229	elongator complex protein 3	OK	7.37557	15.6453	1.0849	0.501749
NCU01230	serum paraoxonase/arylesterase	OK	2.24871	5.4616	1.28023	0.447917
NCU01231	carboxylic acid transporter	NOTEST	1.80094	1.29097	-0.480291	1
NCU01235	splicing factor 3a subunit 3	OK	33.3675	50.8781	0.608601	0.763225
NCU01236	GIY-YIG catalytic domain-containing protein	OK	9.98047	12.3593	0.308412	0.907999
NCU01238	PHD transcription factor	OK	5.55616	13.3328	1.26282	0.38614
NCU01240	hypothetical protein	OK	8.96844	15.3833	0.778436	0.698757
NCU01241	mitochondrial carrier protein	OK	9.0697	23.3125	1.36197	0.313202
NCU01242	G2/mitotic-specific cyclin	OK	2.0458	2.64743	0.371924	0.894358
NCU01243	C6 finger domain-containing protein	OK	7.34872	11.7348	0.675227	0.715411
NCU01245	hypothetical protein	OK	2.77495	9.45005	1.76786	0.208163
NCU01246	urease accessory protein UreD	NOTEST	0.890672	1.31268	0.559545	1
NCU01247	hypothetical protein	OK	1.27908	3.27861	1.35798	0.460123
NCU01248	hypothetical protein	OK	0.657399	1.65443	1.33149	0.765415
NCU01249	importin alpha subunit	OK	37.4631	70.1955	0.905906	0.592028
NCU01250	cystinosin	OK	4.07053	5.18397	0.348841	0.90681
NCU01252	MYND domain-containing protein	OK	5.27534	9.13824	0.792652	0.644581
NCU01253	hypothetical protein	OK	3.73266	6.54649	0.810517	0.66093
NCU01254	cation efflux family protein family	OK	12.7836	7.65555	-0.739721	0.89629
NCU01255	mitochondrial dynamin GTPase	OK	28.2405	14.9077	-0.921712	0.656297
NCU01256	glutamine amidotransferase	OK	11.0356	8.87105	-0.314989	0.904543
NCU01257	hypothetical protein	OK	20.0183	66.2898	1.72747	0.233047
NCU01258	cyanase	OK	104.732	34.9159	-1.58475	0.259581
NCU01259	hypothetical protein	OK	6.00524	28.8817	2.26586	0.0833808
NCU01260	hypothetical protein	OK	0.71338	2.72027	1.93101	0.147322
NCU01261	hypothetical protein	NOTEST	0.377932	0.0655413	-2.52765	1
NCU01262	hypothetical protein	NOTEST	0	0	0	1
NCU01266	phosphoinositide-specific phospholipase C	OK	0.817971	2.77064	1.7601	0.231194
NCU01267	palmitoyltransferase PFA3	OK	7.5361	11.8498	0.652969	0.742239
NCU01268	ubiquitin-conjugating enzyme E2 6	OK	3.94408	9.14513	1.21332	0.434404
NCU01269	cell cycle regulatory protein	OK	11.8136	6.12657	-0.947302	0.555633
NCU01270	ribose-phosphate pyrophosphokinase II	NOTEST	2.21943	0.898882	-1.30399	1
NCU01271	spermidine-1, spe-1	OK	241.107	138.692	-0.797794	0.72691
NCU01272	mitochondrial presequence protease	OK	13.0046	12.1705	-0.0956242	0.976859
NCU01273	beta-taxilin	OK	11.9937	13.5151	0.172305	0.960495
NCU01274	hypothetical protein	OK	1.91252	4.79095	1.32484	0.399483
NCU01275	oxidoreductase	OK	5.44437	7.24064	0.41135	0.875493
NCU01276	N-acetyltransferase 5	OK	3.7801	4.35115	0.202971	0.957565
NCU01277	hypothetical protein	OK	2.31203	4.96416	1.10239	0.506896
NCU01278	hypothetical protein	OK	1.39321	4.83033	1.79371	0.229101
NCU01279	ER membrane protein	OK	2.61851	6.02069	1.20118	0.434493
NCU01281	hypothetical protein	NOTEST	0.726669	0.68838	-0.0780928	1
NCU01282	vacuolar-sorting protein snf-7	OK	16.3536	16.7654	0.0358799	0.991487
NCU01283	hypothetical protein	OK	7.00325	16.0965	1.20065	0.566022
NCU01284	hypothetical protein	OK	5.55993	13.9023	1.32218	0.527088
NCU01285	hypothetical protein	OK	3.82876	3.98532	0.0578151	0.990987
NCU01288	hypothetical protein	OK	1.74247	4.50704	1.37104	0.537956
NCU01289	hypothetical protein	OK	1.69679	3.04795	0.845033	0.848791
NCU01290	centromere/microtubule-binding protein CBF5	OK	26.7581	60.5515	1.17819	0.502879
NCU01291	hypothetical protein	OK	14.6387	15.4929	0.0818125	0.983445
NCU01292	hypothetical protein	OK	10.7507	5.63092	-0.932992	0.620938
NCU01294	hydrolase	OK	17.8817	21.8809	0.291187	0.909562
NCU01296	hypothetical protein	OK	64.0698	100.921	0.655511	0.793496
NCU01297	hypothetical protein	OK	4.0867	8.7427	1.09714	0.882383
NCU01298	hypothetical protein	OK	1.62265	3.12993	0.947782	0.899464
NCU01301	60S ribosomal subunit assembly/export protein loc-1	OK	13.6353	55.9042	2.03561	0.193424
NCU01302	hydrolase	OK	3.8353	15.3355	1.99947	0.515768
NCU01303	hypothetical protein	OK	1.97153	6.69842	1.7645	0.178527
NCU01304	mitochondrial mRNA processing protein PET127	OK	12.9248	27.4563	1.08699	0.463752
NCU01305	rhomboid family membrane protein	OK	63.9213	10.524	-2.60261	0.0418934
NCU01306	hypothetical protein	OK	23.7426	5.71824	-2.05384	0.235544
NCU01307	hypothetical protein	OK	4.70661	15.951	1.76088	0.724021
NCU01308	hypothetical protein	NOTEST	0.851173	0.205231	-2.05221	1
NCU01309	hypothetical protein	OK	8.11742	5.5946	-0.536986	0.818129
NCU01310	hypothetical protein	OK	3.64588	9.2583	1.34448	0.402088
NCU01311	hypothetical protein	NOTEST	0.243097	0.832968	1.77673	1
NCU01312	regulator of conidiation in Aspergillus-1, rca-1	OK	16.1483	11.2462	-0.52195	0.835599
NCU01313	hypothetical protein	NOTEST	0	0	0	1
NCU01314	hypothetical protein	OK	1.2964	2.68381	1.04977	0.869792
NCU01315	UDP-N-acetylglucosaminyltransferase	OK	15.9333	5.76028	-1.46784	0.313316
NCU01317	60S ribosomal protein L12	OK	457.425	261.123	-0.808808	0.765286
NCU01318	protein transporter sec-23	OK	54.8306	46.3594	-0.242121	0.93429
NCU01319	hypothetical protein	OK	7.10828	7.26576	0.0316121	0.99964
NCU01320	glutathione S-transferase	OK	349.835	803.934	1.2004	0.611994
NCU01321	high-affinity nickel transporter	OK	25.5362	21.2975	-0.261858	0.926004
NCU01322	transcription factor TFIIE complex alpha subunit	OK	26.4222	35.144	0.411528	0.883956
NCU01323	cohesin complex subunit	OK	2.80871	3.93103	0.485001	0.945028
NCU01324	hypothetical protein	OK	11.9696	9.4705	-0.337868	0.927405
NCU01325	hypothetical protein	NOTEST	0.238724	0.0454943	-2.39159	1
NCU01326	hypothetical protein	NOTEST	0	0.0805122	1.79769e+308	1
NCU01327	hypothetical protein	OK	7.88967	17.2126	1.12542	0.440904
NCU01328	transketolase	OK	24.21	9.85684	-1.29641	0.422873
NCU01329	hypothetical protein	OK	4.93853	2.44038	-1.01697	0.597564
NCU01330	SacI domain-containing protein	OK	9.10106	11.4807	0.335102	0.899464
NCU01331	snRNP and snoRNP protein	OK	134.677	286.677	1.08992	0.506896
NCU01332	vacuolar membrane ATPase-3	OK	100.2	86.0343	-0.219894	0.960495
NCU01333	Delta(24(24(1)))-sterol reductase	OK	26.7307	23.9318	-0.159568	0.981479
NCU01334	hypothetical protein	OK	1.52856	3.12408	1.03125	0.679587
NCU01335	cell division control protein 15	OK	0.953768	2.30322	1.27194	0.40309
NCU01336	hypothetical protein	OK	3.30117	2.87433	-0.199752	0.95271
NCU01337	dihydrofolate synthetase Fol3	OK	1.46657	2.97923	1.0225	0.648791
NCU01338	DUF218 domain-containing protein	OK	4.02391	12.9609	1.68749	0.360463
NCU01339	hypothetical protein	OK	0.938703	3.08765	1.71777	0.605084
NCU01340	hypothetical protein	OK	8.22996	5.05638	-0.702782	0.909531
NCU01341	U1 small nuclear ribonucleoprotein C	OK	14.8624	29.182	0.973404	0.611994
NCU01344	hypothetical protein	OK	3.4503	5.09247	0.561646	0.795843
NCU01345	ascospore lethal-1	OK	83.9375	53.4368	-0.651482	0.81595
NCU01346	hypothetical protein	OK	1.2404	1.77015	0.513062	0.99961
NCU01347	hypothetical protein	OK	6.46029	7.1853	0.153449	0.968401
NCU01348	agmatinase	OK	11.0493	4.13006	-1.41972	0.335297
NCU01349	hypothetical protein	OK	23.3735	5.72429	-2.02971	0.148677
NCU01350	hypothetical protein	NOTEST	0	0	0	1
NCU01351	hypothetical protein	OK	3.13691	1.71027	-0.875119	0.751426
NCU01353	mixed-linked glucanase	OK	46.4793	29.1969	-0.670772	0.738166
NCU01355	hypothetical protein	OK	3.7664	1.08069	-1.80123	0.353617
NCU01356	hypothetical protein	OK	0.466961	1.82133	1.96362	0.322017
NCU01357	hypothetical protein	NOTEST	0.721925	0.545629	-0.40393	1
NCU01358	hypothetical protein	NOTEST	0.330851	0.771523	1.22153	1
NCU01360	NADH:ubiquinone oxidoreductase 11.5kD subunit, nuo11.5	OK	23.9313	27.7735	0.214812	0.945684
NCU01361	hypothetical protein	OK	1.48282	3.66325	1.30478	0.711556
NCU01362	INO80 chromatin remodeling complex	OK	4.88513	6.4603	0.403204	0.894358
NCU01364	oxidoreductase	OK	1.88957	3.00958	0.671503	0.851118
NCU01365	ATP dependent DNA ligase domain-containing protein	NOTEST	0.54722	0.955924	0.804775	1
NCU01366	hypothetical protein	OK	2.71163	5.06256	0.900707	0.685257
NCU01367	small nucleolar ribonucleoprotein complex subunit	OK	59.0365	70.9509	0.265214	0.927628
NCU01368	proteasome component C11	OK	78.9951	68.3227	-0.209399	0.955778
NCU01369	ATP-dependent RNA helicase ded-1	OK	1019.39	405.575	-1.32967	0.482704
NCU01370	hypothetical protein	OK	2.51668	2.45817	-0.0339379	0.992986
NCU01371	UPF0660 protein	OK	2.10686	2.23311	0.0839628	0.986888
NCU01373	hypothetical protein	NOTEST	0.246868	0.757124	1.61679	1
NCU01374	CutC family protein	OK	1.17183	2.76658	1.23934	0.576338
NCU01375	hypothetical protein	OK	2.32336	2.36774	0.0272954	0.99961
NCU01376	phosphorus-2, pho-2	OK	0.599621	2.81676	2.23191	0.202889
NCU01377	anaphase-promoting complex subunit Cut9	OK	1.05064	2.17026	1.0466	0.776281
NCU01378	acetoacetyl-CoA synthase	OK	2.24736	5.50161	1.29162	0.489672
NCU01379	histone acetylase complex subunit Paf400	OK	2.12168	4.93821	1.21878	0.389202
NCU01380	hypothetical protein	NOTEST	1.35499	0.319785	-2.08311	1
NCU01381	hypothetical protein	OK	22.419	16.685	-0.426176	0.874691
NCU01382	hypothetical protein	NOTEST	0.458206	1.4675	1.67929	1
NCU01383	hypothetical protein	OK	3.83361	0.924342	-2.05221	0.904628
NCU01385	hypothetical protein	OK	2.93183	1.39192	-1.07472	0.89629
NCU01386	hypothetical protein	OK	8.24994	6.04721	-0.448115	0.849833
NCU01387	hypothetical protein	OK	2.2443	3.60555	0.683953	0.740041
NCU01388	alpha-1,2-mannosyltransferase	OK	22.5963	20.0984	-0.169006	0.958625
NCU01389	mitogen-activated protein kinase organizer 1	OK	7.62337	13.5794	0.832918	0.626325
NCU01390	cell cycle control protein cwf16	OK	10.9307	17.5868	0.6861	0.953593
NCU01391	hypothetical protein	OK	105.459	72.7523	-0.535611	0.850501
NCU01392	hypothetical protein	NOTEST	0	0	0	1
NCU01393	class III chitinase	OK	5.37532	7.82027	0.540868	0.829196
NCU01394	hypothetical protein	OK	4.51206	2.4955	-0.854456	0.657281
NCU01395	WSC domain-containing protein	OK	20.1046	10.5028	-0.936751	0.585703
NCU01396	hypothetical protein	NOTEST	0.798652	0.577701	-0.467243	1
NCU01397	hypothetical protein	NOTEST	0.0571194	0.278757	2.28696	1
NCU01398	thiol methyltransferase	OK	2.67752	4.85195	0.857668	0.681346
NCU01399	short chain dehydrogenase/reductase family	OK	5.17956	3.82971	-0.435596	0.903375
NCU01400	hypothetical protein	OK	8.0777	5.13236	-0.654323	0.863513
NCU01401	mitochondrial outer membrane protein	OK	0.508065	3.06452	2.59258	0.426284
NCU01402	indoleamine 2,3-dioxygenase	NOTEST	0.174472	0.79896	2.19512	1
NCU01403	GPI anchored protein	OK	1.35545	2.36672	0.804114	0.728436
NCU01404	RNA methyltransferase	OK	2.58801	8.38126	1.69533	0.21214
NCU01407	hypothetical protein	NOTEST	0.0529424	0.269369	2.34709	1
NCU01408	COP9 signalosome-3, csn-3	OK	1.17456	5.22465	2.15322	0.15404
NCU01409	ran-binding protein	OK	1.55097	4.25869	1.45724	0.325254
NCU01410	DUF1711 domain-containing protein	OK	5.0226	16.3164	1.69981	0.195549
NCU01411	MFS multidrug resistance transporter	NOTEST	0.778722	1.20256	0.626925	1
NCU01412	gamma-glutamyl phosphate reductase	OK	3.49465	6.43963	0.88183	0.765286
NCU01413	hypothetical protein	OK	6.2358	10.275	0.720498	0.799174
NCU01414	Ascospore maturation-1, Asm-1	OK	20.6999	23.3097	0.171306	0.960495
NCU01415	hypothetical protein	NOTEST	0	0.334105	1.79769e+308	1
NCU01416	hypothetical protein	OK	12.7138	5.89985	-1.10764	0.563848
NCU01417	propionate-CoA ligase	NOTEST	1.34572	0.982126	-0.4544	1
NCU01418	clock-controlled gene-6, ccg-6	OK	1934.48	843.096	-1.19818	0.552583
NCU01419	quinone oxidoreductase	OK	14.8999	11.0058	-0.437039	0.91618
NCU01420	hypothetical protein	OK	22.5131	13.3172	-0.757479	0.762085
NCU01421	hypothetical protein	OK	5.5349	7.23436	0.386308	0.991487
NCU01422	multiprotein-bridging factor 1	OK	708.873	426.31	-0.733624	0.765286
NCU01423	hypothetical protein	OK	4.07441	3.14982	-0.371321	0.900049
NCU01424	DUF636 domain-containing protein	OK	266.507	165.956	-0.683376	0.829609
NCU01425	hypothetical protein	OK	33.7353	30.0479	-0.166993	0.986201
NCU01426	hypothetical protein	OK	13.2872	11.2718	-0.237326	0.962204
NCU01427	albino-3, al-3	OK	17.6107	16.5635	-0.0884515	0.985095
NCU01428	hydroxyisourate hydrolase	OK	332.022	58.8407	-2.49639	0.151761
NCU01429	phosphoserine aminotransferase	OK	50.3419	25.6193	-0.974528	0.705293
NCU01430	hypothetical protein	OK	31.8614	12.4611	-1.35438	0.707903
NCU01431	cytokinesis protein sepA	OK	34.7908	21.8394	-0.671774	0.768057
NCU01432	hypothetical protein	OK	94.4201	39.6972	-1.25006	0.393205
NCU01433	phosphoprotein phosphatase-1, ppt-1	OK	58.1295	43.7573	-0.409747	0.878578
NCU01434	hypothetical protein	OK	4.03869	4.69425	0.217008	0.949434
NCU01435	serine/threonine-protein kinase bur-1	OK	8.56888	13.3492	0.639578	0.742239
NCU01436	questionable protein	OK	79.3006	66.1768	-0.261006	0.942714
NCU01438	nucleosome assembly protein	OK	90.3745	90.0874	-0.00458949	0.99964
NCU01439	D-3-phosphoglycerate dehydrogenase 1	OK	39.303	81.4632	1.05151	0.522215
NCU01440	myosin-2	OK	5.25864	5.58832	0.087724	0.98124
NCU01441	inosine triphosphate pyrophosphatase	OK	15.1221	15.5977	0.0446766	0.991824
NCU01442	DUF1671 domain-containing protein	OK	3.05612	3.21247	0.0719824	0.990295
NCU01443	seryl-tRNA synthetase	OK	15.1588	9.86485	-0.619783	0.908844
NCU01444	rheb small monomeric GTPase RhbA	OK	53.9715	18.9823	-1.50754	0.372495
NCU01445	hypothetical protein	OK	4.74289	4.78922	0.0140225	0.999417
NCU01446	uracil phosphoribosyltransferase	OK	1.75441	1.89379	0.110289	0.99964
NCU01447	hypothetical protein	OK	17.7006	14.2272	-0.315149	0.907999
NCU01448	hypothetical protein	NOTEST	0	0.294481	1.79769e+308	1
NCU01449	GTP cyclohydrolase II	OK	15.7589	13.1415	-0.262034	0.928168
NCU01450	hypothetical protein	OK	11.6801	4.47012	-1.38567	0.765286
NCU01451	hypothetical protein	OK	80.2528	34.5497	-1.21588	0.426849
NCU01452	40S ribosomal protein S1	OK	428.228	312.814	-0.453071	0.898292
NCU01453	Rab18/RabC-family small GTPase	OK	17.4947	11.1105	-0.654994	0.921664
NCU01454	mitochondrial hydrolase	OK	43.0122	55.8911	0.377873	0.899464
NCU01455	signal recognition particle protein	OK	6.32752	8.34047	0.398487	0.884558
NCU01456	DUF250 domain membrane protein	OK	40.2711	16.4915	-1.28802	0.422289
NCU01457	ubiquitin C-terminal hydrolase	OK	26.2629	33.3461	0.344489	0.898292
NCU01458	hypothetical protein	OK	5.65623	18.7282	1.7273	0.200261
NCU01459	hypothetical protein	OK	5.01598	2.50501	-1.00172	0.556878
NCU01460	hypothetical protein	OK	25.4271	19.2807	-0.399206	0.908083
NCU01461	hypothetical protein	OK	2.31415	2.25651	-0.036388	0.995376
NCU01462	hypothetical protein	NOTEST	0	0.0288624	1.79769e+308	1
NCU01463	hypothetical protein	NOTEST	0.0652661	1.01427	3.95796	1
NCU01464	zinc carboxypeptidase	OK	13.0332	16.7177	0.359182	0.88575
NCU01465	hypothetical protein	OK	10.3632	11.9016	0.199685	0.945028
NCU01466	hypothetical protein	OK	1.04713	2.04182	0.963408	0.600545
NCU01467	NADH:ubiquinone oxidoreductase 10.4kD subunit, nuo10.4	OK	18.8375	34.0482	0.853971	0.799174
NCU01468	translation initiation factor eIF-2B subunit delta	OK	7.25599	18.1553	1.32314	0.549369
NCU01469	hypothetical protein	OK	26.6138	26.6379	0.00130743	0.99964
NCU01470	vacuolar protein 8	OK	44.8264	32.9044	-0.446069	0.860937
NCU01471	nuclear protein SNF4	OK	2.42482	6.07109	1.32408	0.38614
NCU01472	hypothetical protein	NOTEST	0.156225	0.457471	1.55005	1
NCU01473	mitochondrial large ribosomal subunit YmL35	OK	13.8232	34.0156	1.29911	0.38271
NCU01474	60S ribosomal protein L4	OK	13.0343	35.3512	1.43945	0.390504
NCU01475	hypothetical protein	OK	6.77264	6.8817	0.0230451	0.99632
NCU01476	hypothetical protein	OK	26.9444	15.325	-0.8141	0.673348
NCU01477	hypothetical protein	OK	166.545	91.9819	-0.856493	0.698757
NCU01478	fungal specific transcription factor domain-containing protein	OK	45.4383	27.3025	-0.734879	0.74141
NCU01479	matrix AAA protease MAP-1	OK	18.3589	14.3176	-0.358691	0.886289
NCU01480	anion exchange family protein	OK	2.06002	4.10642	0.995223	0.562858
NCU01481	amino acid transporter	OK	1.91132	3.39349	0.828199	0.672918
NCU01483	hypothetical protein	OK	29.7046	16.6965	-0.831138	0.637899
NCU01484	rho-type GTPase	OK	368.581	247.864	-0.572436	0.829911
NCU01485	hypothetical protein	OK	6.86588	15.187	1.14532	0.469719
NCU01486	IKI3 family protein	OK	1.34427	1.80326	0.423784	0.879345
NCU01487	hypothetical protein	OK	25.2645	26.186	0.0516835	0.987828
NCU01488	hypothetical protein	NOTEST	0.504464	0.939363	0.896932	1
NCU01491	hypothetical protein	OK	1.23765	1.97421	0.67367	0.763225
NCU01493	hypothetical protein	OK	2.272	1.99463	-0.187842	0.970075
NCU01494	MFS sugar transporter	OK	3.62254	2.24193	-0.692261	0.765415
NCU01495	hypothetical protein	NOTEST	0.222796	0.236249	0.084584	1
NCU01496	hypothetical protein	OK	6.21994	4.38285	-0.50503	0.856271
NCU01498	serine/threonine-protein kinase MAK	OK	45.4879	34.8204	-0.38555	0.888138
NCU01499	hypothetical protein	OK	32.1307	6.49588	-2.30636	0.123041
NCU01500	nicotinamide riboside kinase 1	OK	9.88989	10.6236	0.103251	0.997353
NCU01501	mitochondrial peptidyl-tRNA hydrolase Pth2	OK	241.448	127.536	-0.920806	0.738166
NCU01502	small nucleolar ribonucleoprotein complex subunit	OK	56.4214	33.783	-0.739947	0.899464
NCU01503	pre-rRNA processing protein Tsr1	OK	32.1834	16.7804	-0.939542	0.570267
NCU01504	calcineurin binding protein	OK	703.501	49.0583	-3.84199	0.00117046
NCU01505	hypothetical protein	OK	8.18893	1.5895	-2.3651	0.103328
NCU01506	hypothetical protein	OK	13.5522	12.9804	-0.0621886	0.986201
NCU01509	hypothetical protein	OK	110.65	38.873	-1.50916	0.362733
NCU01510	meiotically up-regulated 190 protein	OK	106.338	23.0351	-2.20675	0.147322
NCU01511	urease accessory protein ureG	NOTEST	2.06665	1.60828	-0.361778	1
NCU01512	phenylalanyl-tRNA synthetase	OK	4.83289	3.77493	-0.356437	0.91543
NCU01514	mitochondrial dicarboxylate carrier	OK	8.40594	10.2465	0.285654	0.935713
NCU01515	DNA-directed RNA polymerase II polypeptide	OK	4.62657	11.4526	1.30766	0.622567
NCU01516	mitochondrial co-chaperone GrpE	OK	6.45485	11.6503	0.851916	0.628334
NCU01517	glucoamylase precursor	OK	68.8434	57.0638	-0.270741	0.927628
NCU01519	hypothetical protein	OK	13.0269	33.7832	1.37481	0.531306
NCU01520	hypothetical protein	OK	18.9449	27.7785	0.552161	0.809053
NCU01521	ThiJ/PfpI family protein	NOTEST	1.05867	1.41266	0.416166	1
NCU01522	hypothetical protein	OK	0.761303	1.92731	1.34005	0.46399
NCU01523	GTP-binding protein ypt3	OK	95.6351	53.4238	-0.840057	0.655795
NCU01524	ribosome biogenesis protein BRX1	OK	13.2374	48.0591	1.86019	0.162697
NCU01525	histone deacetylase hda1	OK	8.32268	12.1542	0.546336	0.885347
NCU01526	hypothetical protein	OK	12.7755	11.3285	-0.173425	0.984464
NCU01527	hypothetical protein	OK	8.54814	10.8772	0.347628	0.935289
NCU01528	glyceraldehyde-3-phosphate dehydrogenase-1, gpd-1	OK	3045.86	1455.31	-1.06552	0.626325
NCU01529	hypothetical protein	OK	5.3928	1.94189	-1.47357	0.69675
NCU01530	hypothetical protein	NOTEST	0.696741	1.3045	0.904803	1
NCU01531	hypothetical protein	NOTEST	0.173267	0.117957	-0.554736	1
NCU01532	hypothetical protein	NOTEST	0	0.0182302	1.79769e+308	1
NCU01534	hypothetical protein	OK	5.00115	4.86366	-0.0402189	0.992524
NCU01535	hypothetical protein	OK	42.1462	41.3577	-0.0272462	0.994314
NCU01536	hypothetical protein	NOTEST	0	1.26982	1.79769e+308	1
NCU01539	vacuolar morphogenesis protein AvaB	OK	3.02406	5.20689	0.783936	0.668605
NCU01540	SPX domain-containing protein	OK	6.84262	10.0347	0.552383	0.871475
NCU01541	hypothetical protein	OK	26.2359	20.7192	-0.34057	0.94471
NCU01542	hypothetical protein	OK	8.65867	6.35878	-0.445396	0.848791
NCU01543	PTAB	OK	14.5106	19.264	0.408803	0.865039
NCU01545	autophagy protein 8	OK	151.682	89.5542	-0.760221	0.698757
NCU01547	26S proteasome regulatory subunit rpn-8	OK	7.13338	18.964	1.4106	0.911542
NCU01548	hypothetical protein	OK	70.3841	55.5565	-0.341295	0.899464
NCU01549	hypothetical protein	OK	2.71384	7.04041	1.37532	0.711556
NCU01550	adenylate kinase cytosolic	OK	19.2851	24.0789	0.320284	0.917193
NCU01551	hypothetical protein	OK	25.6352	11.5411	-1.15135	0.439612
NCU01552	ribosomal protein S28	OK	620.124	406.266	-0.610132	0.869792
NCU01553	para-hydroxybenzoate-polyprenyltransferase Coq2	OK	30.2855	34.2126	0.175903	0.989462
NCU01554	JmjC domain-containing protein	OK	7.52199	8.69274	0.208695	0.941148
NCU01555	hypothetical protein	OK	227.092	130.869	-0.795158	0.696195
NCU01561	hypothetical protein	NOTEST	0.0742019	0.163142	1.1366	1
NCU01562	2,4-dichlorophenoxyacetate alpha-ketoglutarate dioxygenase	NOTEST	0.310007	0.200308	-0.630078	1
NCU01563	RNA polymerase II holoenzyme cyclin-like subunit	OK	2.21173	5.15015	1.21944	0.482704
NCU01564	calcium dependent mitochondrial carrier protein	OK	2.82361	4.82482	0.772935	0.676602
NCU01565	hypothetical protein	OK	2.76649	2.1885	-0.338113	0.904683
NCU01566	hypothetical protein	NOTEST	0.15521	0.575517	1.89064	1
NCU01567	hypothetical protein	OK	0.73012	5.693	2.96298	0.107023
NCU01568	hypothetical protein	OK	1.67459	2.07173	0.307027	0.986201
NCU01569	WD repeat containing protein 48	OK	19.4763	24.6396	0.339259	0.899464
NCU01570	hypothetical protein	OK	17.4994	24.9369	0.510977	0.813671
NCU01571	hypothetical protein	OK	26.7575	9.9082	-1.43325	0.313316
NCU01572	WD domain-containing protein	OK	2.97875	1.76329	-0.756438	0.718456
NCU01573	hypothetical protein	NOTEST	0.373448	0.275238	-0.440229	1
NCU01575	SNARE complex subunit	OK	7.45914	7.63139	0.0329369	0.993006
NCU01577	hypothetical protein	OK	3.27592	8.75723	1.41857	0.344558
NCU01579	hypothetical protein	OK	21.0425	17.3119	-0.281549	0.919589
NCU01580	transcription factor TFIIH subunit Tfb4	OK	1.97825	5.02276	1.34425	0.630774
NCU01581	hypothetical protein	OK	3.38327	2.7971	-0.274484	0.945066
NCU01584	hypothetical protein	OK	6.45395	6.26185	-0.0435924	0.989462
NCU01585	hypothetical protein	OK	9.50663	19.8048	1.05884	0.503687
NCU01587	cofilin	OK	142.369	83.6807	-0.766664	0.772292
NCU01589	heat shock protein 60	OK	2463.11	1994.26	-0.304631	0.930018
NCU01591	hypothetical protein	NOTEST	0.149096	0.244902	0.71597	1
NCU01592	hypothetical protein	NOTEST	0.560786	0.175758	-1.67386	1
NCU01593	hypothetical protein	NOTEST	0	0.0197118	1.79769e+308	1
NCU01595	SOF1	OK	12.5121	27.9093	1.15742	0.439612
NCU01596	26S proteasome non-ATPase regulatory subunit 11	OK	7.37721	18.3259	1.31274	0.37186
NCU01597	hypothetical protein	OK	1.38341	2.22229	0.683814	0.720223
NCU01598	methyltransferase	OK	9.01829	4.21178	-1.09842	0.517474
NCU01599	hypothetical protein	OK	12.6811	15.0218	0.244386	0.927853
NCU01601	hypothetical protein	OK	5.6641	9.35721	0.72423	0.759672
NCU01605	protein kinase regulator, mob-1	OK	25.0246	7.55351	-1.72813	0.289105
NCU01606	ATP synthase subunit 5	OK	123.851	106.493	-0.217847	0.949466
NCU01607	hypothetical protein	OK	1.51815	1.81739	0.259553	0.944637
NCU01608	hypothetical protein	NOTEST	0.312697	0.29605	-0.0789242	1
NCU01610	hypothetical protein	OK	1.71983	3.1464	0.871434	0.836195
NCU01611	carnitine acetyl transferase	OK	5.04932	6.39861	0.341669	0.899464
NCU01612	pre-mRNA splicing factor ATP-dependent RNA helicase PRP43	OK	7.40153	29.697	2.00442	0.14846
NCU01613	protein arginine N-methyltransferase HSL7	OK	2.4106	4.13621	0.778913	0.875732
NCU01614	hypothetical protein	OK	14.8435	36.6674	1.30466	0.435229
NCU01615	hypothetical protein	OK	23.5848	20.9291	-0.172345	0.958985
NCU01620	hypothetical protein	OK	3.21905	3.05384	-0.0760137	0.986201
NCU01623	hypothetical protein	OK	1.26705	3.30842	1.38467	0.402088
NCU01625	DNA repair helicase RAD3	OK	2.6657	5.27332	0.984199	0.563273
NCU01629	hypothetical protein	OK	4.77322	2.65238	-0.847677	0.667993
NCU01631	hypothetical protein	NOTEST	0.552697	0.304072	-0.862074	1
NCU01632	pentafunctional AROM polypeptide	OK	4.34381	11.8562	1.44861	0.277711
NCU01633	hexose transporter HXT13	OK	669.2	668.724	-0.00102826	0.99964
NCU01634	histone H4-1, hH4-1	OK	477.021	156.638	-1.60662	0.305003
NCU01635	histone H3, hH3	OK	1300.02	538.111	-1.27256	0.542686
NCU01636	2-hydroxychromene-2-carboxylate isomerase	OK	17.9916	9.75143	-0.883638	0.635744
NCU01637	U4/U6 small nuclear ribonucleoprotein	OK	15.4249	21.4703	0.477082	0.83161
NCU01638	DNA-directed RNA polymerase I subunit RPA1	OK	14.5161	27.223	0.907171	0.598964
NCU01640	C2H2 transcription factor	OK	81.3863	94.0566	0.208744	0.951326
NCU01642	hypothetical protein	OK	3.82452	4.55874	0.253356	0.921344
NCU01643	5'-3' exoribonuclease 2	OK	8.85758	18.6651	1.07536	0.479189
NCU01644	intracellular protein transporter UsoA	OK	22.1757	17.7036	-0.324941	0.990315
NCU01645	hypothetical protein	OK	2444.21	677.463	-1.85115	0.280951
NCU01646	hypothetical protein	OK	33.431	16.5583	-1.01363	0.552194
NCU01647	GTP-binding protein ypt4	NOTEST	0.568667	0.207668	-1.4533	1
NCU01648	dolichyl-phosphate-mannose-protein mannosyltransferase 2	OK	41.0482	27.9118	-0.556443	0.824229
NCU01649	hypothetical protein	OK	1.73617	4.15852	1.26016	0.530463
NCU01650	hypothetical protein	OK	10.4334	21.7826	1.06197	0.530961
NCU01651	hypothetical protein	OK	31.1458	31.6721	0.024173	0.996014
NCU01652	O-acetylhomoserine	OK	8.88023	6.25724	-0.505071	0.835599
NCU01653	hypothetical protein	NOTEST	0	0.260274	1.79769e+308	1
NCU01654	long-chain-fatty-acid-CoA ligase 1	OK	9.78769	13.5617	0.470498	0.836195
NCU01655	hypothetical protein	OK	34.0827	43.9419	0.366558	0.88166
NCU01656	hypothetical protein	OK	0.918286	2.48323	1.4352	0.446099
NCU01657	cytochrome-c oxidase assembly protein	OK	9.4396	10.1117	0.0992219	0.978122
NCU01659	dDENN domain-containing protein	OK	4.56973	6.63145	0.537213	0.850501
NCU01660	hypothetical protein	OK	2.64089	1.45976	-0.855298	0.738166
NCU01664	DUF974 domain-containing protein	OK	6.07941	8.22442	0.435982	0.861346
NCU01665	KH domain-containing protein	OK	14.6101	14.4719	-0.0137049	0.99961
NCU01666	acetolactate synthase small subunit	OK	52.8383	118.946	1.17065	0.469876
NCU01667	arginine-12, arg-12	OK	6.42803	11.9289	0.892015	0.91204
NCU01668	hypothetical protein	OK	2.66376	5.04847	0.922384	0.7017
NCU01669	protein arginine methyltransferase RmtB	OK	6.68414	10.2244	0.613202	0.900938
NCU01670	type 1 phosphatase regulator ypi-1	OK	32.9269	35.0325	0.089426	0.984072
NCU01672	DUF726 domain-containing protein	NOTEST	0.909811	0.922033	0.0192519	1
NCU01673	hypothetical protein	OK	3.76652	6.85707	0.864361	0.702138
NCU01674	alpha-soluble NSF attachment protein	OK	28.8918	17.8683	-0.693257	0.722762
NCU01675	ribosomal RNA-processing protein 12	OK	8.28236	34.257	2.04829	0.135032
NCU01678	amine oxidase	OK	2.96322	3.16632	0.0956375	0.991445
NCU01679	hypothetical protein	OK	5.36278	8.6026	0.681791	0.848791
NCU01680	plasma membrane ATPase-1, pma-1	OK	496.856	289.352	-0.780002	0.759672
NCU01681	hypothetical protein	NOTEST	0	0.24149	1.79769e+308	1
NCU01684	hypothetical protein	NOTEST	0	0.221433	1.79769e+308	1
NCU01686	hypothetical protein	NOTEST	0	0.718698	1.79769e+308	1
NCU01688	hypothetical protein	NOTEST	0	0	0	1
NCU01689	mitochondrial DNA replication protein YHM2	OK	3.90182	4.49393	0.203828	0.949466
NCU01692	mitochondrial citrate synthase	OK	85.9846	46.7121	-0.880281	0.629952
NCU01695	RNA binding protein Nrd1	OK	26.072	24.5902	-0.0844153	0.983016
NCU01696	mRNA cleavage factor complex component Pcf11	OK	4.69469	10.0535	1.0986	0.460186
NCU01697	hypothetical protein	OK	8.0457	8.53985	0.0859933	0.984072
NCU01698	4F5 family protein	OK	384.572	323.758	-0.248339	0.948389
NCU01699	hypothetical protein	OK	7.69332	2.77469	-1.47128	0.960584
NCU01700	hypothetical protein	OK	1.22461	1.71688	0.48747	0.889804
NCU01701	ribitol kinase	OK	11.2406	3.99864	-1.49114	0.396351
NCU01702	nuclear pore protein	OK	5.89093	8.80413	0.579686	0.788617
NCU01703	aldo-keto reductase	OK	3.83791	13.6299	1.82838	0.147648
NCU01704	NADP:D-xylose dehydrogenase	OK	6.1495	4.62097	-0.412274	0.881728
NCU01705	tRNA methyltransferase	OK	2.68715	5.88358	1.13061	0.470962
NCU01706	MYB DNA-binding domain-containing protein	NOTEST	0.700233	1.16149	0.730075	1
NCU01713	tubulin-folding cofactor B	OK	5.27256	8.04344	0.609309	0.765286
NCU01715	hypothetical protein	OK	2.1773	3.79759	0.802543	0.698757
NCU01717	hypothetical protein	NOTEST	0.301216	0.2008	-0.585036	1
NCU01720	hypothetical protein	OK	130.091	160.353	0.30173	0.917898
NCU01722	hypothetical protein	OK	9.77014	11.9236	0.287369	0.927628
NCU01724	Na/H antiporter	OK	8.08835	14.2823	0.820309	0.619853
NCU01725	hypothetical protein	OK	2.71698	7.87109	1.53456	0.272239
NCU01728	6-phosphofructo-2-kinase	OK	19.8503	14.9942	-0.404754	0.866946
NCU01729	hypothetical protein	OK	12.115	10.2415	-0.242372	0.927628
NCU01731	velvetA-like-1, ve-1	OK	7.35013	14.1679	0.946781	0.549369
NCU01734	hypothetical protein	OK	2.27491	2.50261	0.137624	0.986201
NCU01735	hypothetical protein	OK	731.752	1632.75	1.15788	0.714748
NCU01737	hypothetical protein	OK	9.80032	13.6921	0.482446	0.833268
NCU01738	phosphatase regulation, preg	OK	8.36247	16.7192	0.999507	0.517474
NCU01741	SNARE complex subunit	OK	69.4236	38.0583	-0.867214	0.614041
NCU01742	hypothetical protein	OK	1.59915	4.16377	1.38059	0.38614
NCU01744	glutamate synthase	OK	4.26599	18.0663	2.08235	0.135032
NCU01747	glycerophosphocholine phosphodiesterase Gde1	OK	5.11825	16.422	1.6819	0.172918
NCU01748	hypothetical protein	OK	42.5522	17.1196	-1.31358	0.496579
NCU01750	hypothetical protein	OK	8.61247	8.68846	0.0126741	0.99964
NCU01751	ATP-binding cassette protein	OK	4.43895	5.97026	0.427575	0.975648
NCU01752	non-anchored cell wall protein-2, ncw-2	OK	83.5404	69.659	-0.262164	0.935713
NCU01753	gamma-glutamyltranspeptidase	OK	4.46885	4.45761	-0.00363495	0.99964
NCU01754	alcohol dehydrogenase I	OK	798.508	335.618	-1.25049	0.654755
NCU01756	actin	OK	40.6949	34.3767	-0.243417	0.930393
NCU01757	asparaginase	OK	11.2627	13.5934	0.271353	0.955778
NCU01758	YdiU domain-containing protein	OK	17.4836	20.7029	0.243826	0.950099
NCU01759	aldo-keto reductase family 1 member C13	OK	16.0794	17.393	0.113293	0.97433
NCU01760	pumilio-family RNA binding repeat protein	NOTEST	0.415244	1.54095	1.89178	1
NCU01761	hypothetical protein	OK	6.66617	13.7748	1.0471	0.527088
NCU01762	nucleolar RNAse III	OK	1.95012	5.14745	1.40029	0.426849
NCU01763	hypothetical protein	OK	2.25979	8.14607	1.84992	0.191649
NCU01764	hypothetical protein	OK	3.87391	15.7184	2.02059	0.181225
NCU01765	NADH:ubiquinone oxidoreductase 78	OK	27.9704	27.3083	-0.0345648	0.992302
NCU01766	hypothetical protein	OK	5.00393	6.78521	0.439334	0.894855
NCU01767	phophatase 2C family protein	OK	10.7755	13.5247	0.327838	0.899464
NCU01768	hypothetical protein	OK	4.74895	4.65588	-0.0285543	0.994314
NCU01769	hypothetical protein	NOTEST	1.02224	0.804547	-0.345486	1
NCU01771	DNA repair protein rhp57	OK	1.9652	4.50087	1.19552	0.481134
NCU01772	DNA-directed RNA polymerase III polypeptide	OK	2.51087	11.9475	2.25046	0.0550663
NCU01776	60S ribosomal protein L15	OK	663.069	367.613	-0.850969	0.762085
NCU01777	PSP1 domain-containing protein	OK	5.66157	10.1392	0.840666	0.617625
NCU01779	HIRA-interacting protein 5	OK	57.8199	83.418	0.528792	0.818815
NCU01780	hypothetical protein	OK	3.92318	5.75637	0.553136	0.814662
NCU01781	hypothetical protein	OK	5.33345	14.8586	1.47816	0.292506
NCU01782	Ras guanyl-nucleotide exchange factor RasGEF	OK	9.11875	11.6365	0.351748	0.886284
NCU01783	phosphatidylinositol N-acetylglucosaminyltransferase	OK	5.44575	13.1047	1.26688	0.399558
NCU01784	pseudouridylate synthase 3	OK	7.71552	30.7797	1.99614	0.101249
NCU01785	hypothetical protein	OK	5.91162	12.5531	1.08642	0.532565
NCU01786	ribose-phosphate pyrophosphokinase II	OK	20.1848	28.1994	0.482397	0.855205
NCU01788	hypothetical protein	OK	17.1528	14.35	-0.257388	0.921344
NCU01789	IDC1 protein	OK	6.39194	8.64895	0.436271	0.863532
NCU01791	SNF7 family protein	OK	46.2311	29.7287	-0.637005	0.770387
NCU01792	heat shock protein 90-associated, hsp90a	OK	1892.74	1517.37	-0.31891	0.927628
NCU01793	RNA binding domain-containing protein	OK	55.9212	54.7341	-0.0309552	0.993015
NCU01794	hypothetical protein	OK	37.5698	39.1466	0.0593138	0.986201
NCU01795	zinc finger containing protein	OK	46.391	53.6414	0.209503	0.945028
NCU01796	hypothetical protein	OK	1.81119	3.99426	1.14099	0.527088
NCU01797	nonrepressor of conidiation-2, nrc-2	OK	48.7107	25.5463	-0.931122	0.597104
NCU01798	hypothetical protein	OK	3.45136	2.23377	-0.627683	0.781462
NCU01799	hypothetical protein	OK	8.24361	17.0297	1.0467	0.900645
NCU01800	37S ribosomal protein S5	OK	43.6107	52.9089	0.278829	0.92166
NCU01801	hypothetical protein	OK	595.585	872.671	0.55113	0.81595
NCU01802	hypothetical protein	OK	20.0111	24.1836	0.273224	0.920202
NCU01803	arginine-tRNA-protein transferase 1	OK	3.09976	6.70101	1.11222	0.502879
NCU01804	nudix/MutT family protein	OK	8.2065	12.6742	0.627055	0.833104
NCU01805	hypothetical protein	OK	7.35374	9.57282	0.380466	0.925491
NCU01806	3' exoribonuclease	OK	4.31302	11.4604	1.40989	0.748199
NCU01807	hypothetical protein	OK	22.7639	27.8956	0.29329	0.921344
NCU01808	cytochrome c	OK	223.99	302.769	0.434783	0.8716
NCU01809	AAA family ATPase/60S ribosome export protein Rix7	OK	2.1019	12.78	2.60412	0.0195914
NCU01810	hypothetical protein	OK	7.55697	5.79996	-0.381766	0.879486
NCU01811	hypothetical protein	OK	3.57189	2.97167	-0.265416	0.937668
NCU01812	hypothetical protein	OK	1.52714	1.7378	0.186423	0.968173
NCU01813	high affinity glucose transporter	OK	14.8813	20.2862	0.446998	0.848791
NCU01814	hypothetical protein	OK	7.69188	11.0784	0.52634	0.849833
NCU01815	hypothetical protein	OK	5.83022	8.53521	0.549875	0.907999
NCU01816	allantoicase-l, alc-1	OK	13.0349	12.6057	-0.048307	0.989462
NCU01817	DIL and Ankyrin domain-containing protein	OK	9.14686	16.5933	0.859253	0.592028
NCU01818	hypothetical protein	OK	59.543	11.6786	-2.35006	0.0833907
NCU01819	hypothetical protein	OK	10.5113	3.58998	-1.54989	0.38771
NCU01820	exportin-1	OK	12.9468	16.3336	0.335243	0.901321
NCU01821	alanine-glyoxylate aminotransferase	OK	19.9093	18.6252	-0.0961929	0.978146
NCU01822	retrograde transporter	OK	4.98293	8.94654	0.844335	0.899464
NCU01823	two-component sensor protein histidine protein kinase	OK	4.41777	6.56587	0.571668	0.799174
NCU01824	UDP-galactopyranose mutase	OK	3.61003	2.99186	-0.270968	0.928168
NCU01826	DUF250 domain membrane protein	OK	21.2304	23.4094	0.140957	0.969732
NCU01827	60S ribosomal protein L27	OK	425.779	304.959	-0.481489	0.879345
NCU01828	hypothetical protein	OK	2.60975	2.26713	-0.203043	0.970752
NCU01829	hypothetical protein	OK	3.868	6.92208	0.839617	0.787083
NCU01830	4-hydroxyphenylpyruvate dioxygenase	OK	1.34098	2.8083	1.06642	0.625566
NCU01831	RNA polymerase TFIIH complex subunit Ssl1	OK	6.36294	7.17009	0.172297	0.960495
NCU01833	two-component histidine kinase CHK-1	OK	14.2125	12.3822	-0.19889	0.962707
NCU01834	hypothetical protein	OK	20.7165	14.8832	-0.477097	0.851118
NCU01835	hypothetical protein	OK	528.3	380.702	-0.472696	0.875493
NCU01837	hypothetical protein	OK	5.03768	5.10381	0.018817	0.99961
NCU01838	nitrilase	OK	122.639	127.702	0.0583599	0.987828
NCU01839	carboxylesterase	OK	1.4548	2.35051	0.692155	0.758443
NCU01840	hypothetical protein	OK	1.12713	3.96687	1.81535	0.202073
NCU01841	hypothetical protein	OK	0.78839	6.18359	2.97146	0.390504
NCU01842	hypothetical protein	OK	4.51425	7.26761	0.686996	0.725673
NCU01843	T-complex protein 1 subunit gamma	OK	2.1898	10.8039	2.30268	0.339958
NCU01844	hypothetical protein	OK	8.75065	11.4656	0.389848	0.909562
NCU01845	phosphoglycerate mutase family domain-containing protein	OK	24.7031	15.9652	-0.629759	0.757911
NCU01846	hypothetical protein	OK	258.906	88.77	-1.54429	0.566022
NCU01848	hypothetical protein	NOTEST	0	0.500387	1.79769e+308	1
NCU01849	extracellular dioxygenase	OK	0.911858	1.6346	0.842054	0.818815
NCU01850	peroxisomal membrane protein pex16	OK	17.138	15.2626	-0.167203	0.960495
NCU01851	hypothetical protein	OK	4.00148	1.73448	-1.20603	0.617625
NCU01852	arsenical-resistance protein	OK	3.96837	3.33478	-0.250956	0.944443
NCU01853	choline dehydrogenase	NOTEST	0	0.139746	1.79769e+308	1
NCU01854	hypothetical protein	OK	22.302	16.7266	-0.41503	0.859453
NCU01855	hypothetical protein	OK	72.0405	60.8245	-0.244154	0.93429
NCU01856	transcriptional activator hac1	OK	336.353	107.583	-1.64453	0.342578
NCU01857	DEAD/DEAH box RNA helicase	OK	3.38874	8.56383	1.33751	0.329507
NCU01858	chromosome segregation in meiosis protein 3	OK	2.42598	2.00559	-0.274539	0.934867
NCU01859	NADH:ubiquinone oxidoreductase 20.9kD subunit	OK	47.3452	53.0872	0.165146	0.960495
NCU01860	hypothetical protein	OK	1.45192	2.11864	0.545171	0.850501
NCU01861	short chain dehydrogenase/reductase family	OK	9.25072	4.53073	-1.02982	0.564766
NCU01862	SWIRM domain-containing protein FUN19	OK	33.184	19.058	-0.800089	0.656297
NCU01863	hypothetical protein	NOTEST	0.475616	0.459339	-0.0502352	1
NCU01865	hypothetical protein	OK	7.48528	9.88707	0.401486	0.870877
NCU01866	lactonohydrolase	NOTEST	1.42785	0.353426	-2.01436	1
NCU01867	endoglucanase II	OK	1.71972	2.10616	0.292446	0.942714
NCU01868	MFS maltose permease MalP	OK	1.80857	2.99187	0.726199	0.74603
NCU01869	hypothetical protein	OK	1.87448	2.81812	0.588244	0.843969
NCU01870	Eno3 protein	OK	4.56772	10.861	1.24961	0.415197
NCU01871	hypothetical protein	OK	61.6819	100.114	0.69872	0.842031
NCU01872	hypothetical protein	NOTEST	0.284627	0.471342	0.7277	1
NCU01873	hypothetical protein	OK	4.9514	5.60121	0.177902	0.960495
NCU01874	hypothetical protein	OK	9.39846	18.0238	0.93941	0.589568
NCU01875	hypothetical protein	NOTEST	0	0.205231	1.79769e+308	1
NCU01876	hypothetical protein	NOTEST	0.325753	0.314176	-0.0522057	1
NCU01877	hypothetical protein	NOTEST	0.349052	0.392876	0.17063	1
NCU01878	vesicle-mediated transporter	OK	4.45615	8.19598	0.87912	0.590541
NCU01879	hypothetical protein	OK	20.9916	17.2682	-0.281697	0.910663
NCU01880	hypothetical protein	NOTEST	0.613347	0.425471	-0.527641	1
NCU01881	hypothetical protein	OK	2.85505	2.73771	-0.060545	0.989462
NCU01882	purine transporter	OK	54.2312	23.9367	-1.1799	0.564766
NCU01883	SH3 domain signaling protein	OK	333.33	38.4595	-3.11554	0.0285269
NCU01884	hypothetical protein	NOTEST	2.42704	1.07563	-1.17402	1
NCU01889	hypothetical protein	OK	5.48496	4.27428	-0.359798	0.899464
NCU01891	hypothetical protein	OK	12.253	9.51581	-0.364734	0.893689
NCU01893	hypothetical protein	NOTEST	1.99454	1.45533	-0.454714	1
NCU01894	hypothetical protein	OK	22.4664	36.4452	0.697958	0.706086
NCU01895	response regulator	OK	43.4044	21.0518	-1.0439	0.68399
NCU01896	hypothetical protein	OK	4.55655	3.28745	-0.470976	0.847244
NCU01897	hypothetical protein	OK	57.358	32.5577	-0.816996	0.656297
NCU01898	hypothetical protein	OK	474.822	251.278	-0.918104	0.781462
NCU01900	xylosidase/arabinosidase	OK	3.68224	9.82069	1.41524	0.393339
NCU01901	hypothetical protein	OK	59.5824	33.7517	-0.819925	0.698757
NCU01902	glucosamine 6-phosphate N-acetyltransferase	OK	105.862	69.7527	-0.60186	0.765286
NCU01904	2-deoxy-D-gluconate 3-dehydrogenase	OK	16.4241	15.9919	-0.0384802	0.99961
NCU01905	sorbitol dehydrogenase	OK	4.76516	6.51412	0.451047	0.867691
NCU01908	hypothetical protein	OK	27.6335	15.5394	-0.830489	0.66093
NCU01910	hypothetical protein	OK	2.53083	3.52943	0.47982	0.836195
NCU01911	GDP/GTP exchange factor Sec2p	OK	119.441	36.651	-1.70437	0.29744
NCU01912	mannosyltransferase 1	OK	60.0922	50.3691	-0.254638	0.949466
NCU01916	mitochondrial carrier protein RIM2	OK	17.48	24.5249	0.488537	0.971362
NCU01917	hypothetical protein	NOTEST	0.687898	0.888373	0.368971	1
NCU01918	ARP2/3 complex 20 kDa subunit	OK	13.689	16.8938	0.303482	0.907999
NCU01919	ubiquitin C-terminal hydrolase	OK	25.6462	42.5947	0.73193	0.71033
NCU01920	hypothetical protein	OK	2.22283	7.67105	1.78703	0.83161
NCU01922	hypothetical protein	OK	35.9655	44.1262	0.29502	0.908844
NCU01923	hypothetical protein	OK	7.66223	4.57287	-0.744665	0.899464
NCU01924	hypothetical protein	OK	190.221	136.983	-0.47368	0.899464
NCU01926	hypothetical protein	OK	7.06455	11.1906	0.663617	0.798118
NCU01927	hypothetical protein	OK	2.36619	5.28419	1.15912	0.599763
NCU01928	UBX domain-containing protein	OK	3.82395	10.4956	1.45666	0.287584
NCU01929	PAB-dependent poly(A)-specific ribonuclease subunit pan-3	OK	4.99246	9.03142	0.855201	0.743365
NCU01930	U6 snRNP-associated protein Lsm7	OK	10.22	8.07108	-0.340556	0.935993
NCU01931	hypothetical protein	NOTEST	1.1048	1.40759	0.349446	1
NCU01932	set-domain histone methyltransferase-3, set-3	OK	3.43393	5.52104	0.685083	0.711556
NCU01935	palmitoyltransferase PFA5	OK	8.40715	7.41784	-0.180618	0.960495
NCU01936	sister chromatid cohesion protein Eso1	OK	2.84627	4.86857	0.774427	0.68041
NCU01938	hypothetical protein	OK	5.28708	9.18055	0.796109	0.661313
NCU01939	nonsense-mediated mRNA decay protein	OK	14.5009	21.0521	0.537823	0.810362
NCU01940	serine/threonine protein kinase	OK	12.7169	10.5311	-0.272088	0.91543
NCU01942	hypothetical protein	NOTEST	0.539052	0.0669061	-3.01022	1
NCU01943	hypothetical protein	NOTEST	0	0	0	1
NCU01944	hypothetical protein	OK	1.38933	4.85973	1.80649	0.202073
NCU01945	IMP-specific 5'-nucleotidase 1	OK	10.4016	22.5829	1.11842	0.454279
NCU01946	hypothetical protein	OK	4.75247	0	-1.79769e+308	0.527088
NCU01947	hypothetical protein	OK	3.26606	3.57948	0.132198	0.970752
NCU01948	ribosomal protein Srp1	OK	250.456	161.147	-0.636182	0.841011
NCU01949	40S ribosomal protein S9	OK	291.642	148.637	-0.972405	0.698256
NCU01950	pre-mRNA-splicing factor slu-7	OK	7.94472	14.8787	0.905184	0.960495
NCU01951	ultraviolet photoreactivation-1, upr-1	NOTEST	1.11411	1.39749	0.326948	1
NCU01953	AMI1 protein	OK	7.30037	6.83861	-0.0942675	0.976859
NCU01954	pre-mRNA-splicing factor cwc-24	OK	15.255	19.5429	0.357358	0.887288
NCU01955	autophagocytosis protein Aut1	OK	21.9235	19.1662	-0.193913	0.945746
NCU01956	cytoskeleton assembly control protein Sla2	OK	50.2254	24.4534	-1.03838	0.56698
NCU01957	AR2	OK	53.2545	4.93441	-3.43196	0.00157763
NCU01958	mating-type protein A-1	NOTEST	1.21601	0	-1.79769e+308	1
NCU01959	mating-type protein A-2	NOTEST	0	0	0	1
NCU01960	mating-type protein A-3	NOTEST	0	0	0	1
NCU01961	DNA lyase Apn2	OK	15.2672	12.2584	-0.316673	0.909562
NCU01962	hypothetical protein	OK	298.16	194.905	-0.613318	0.836195
NCU01963	anaphase-promoting complex subunit Apc5	OK	1.77364	2.42159	0.449241	0.984697
NCU01964	RING-9 protein	OK	34.531	38.7106	0.164836	0.962912
NCU01965	valyl-tRNA synthetase, cyt-20	OK	12.9881	30.9631	1.25336	0.38771
NCU01966	60S ribosomal protein L37	OK	634.441	361.679	-0.810777	0.781462
NCU01967	hypothetical protein	OK	3.12502	8.36607	1.42068	0.973457
NCU01968	MFS transporter	OK	7.98621	22.2365	1.47735	0.310278
NCU01969	hypothetical protein	OK	10.0301	7.5556	-0.408717	0.913938
NCU01970	DUF718 domain-containing protein	OK	11.835	20.8057	0.813922	0.810234
NCU01971	hypothetical protein	OK	1.68202	2.50651	0.575491	0.81595
NCU01972	hypothetical protein	OK	2.68512	1.00698	-1.41495	0.44595
NCU01973	set-domain histone methyltransferase-8, set-8	NOTEST	1.3839	1.18855	-0.219537	1
NCU01974	hypothetical protein	OK	8.62752	3.90609	-1.14322	0.502879
NCU01975	complex I intermediate associated protein 30, cia30	OK	6.29292	9.36188	0.573069	0.799174
NCU01976	hypothetical protein	NOTEST	1.36318	1.50938	0.146984	1
NCU01977	urea transporter	OK	66.3606	40.0585	-0.72822	0.775971
NCU01978	hypothetical protein	NOTEST	1.05368	0.730641	-0.528201	1
NCU01979	catechol dioxygenase	NOTEST	1.71944	1.04404	-0.719752	1
NCU01980	hypothetical protein	OK	11.7874	8.74921	-0.430026	0.867691
NCU01981	translation factor sui1	OK	176.707	263.786	0.578014	0.818815
NCU01982	hypothetical protein	OK	10.2936	11.3719	0.143725	0.990295
NCU01983	hypothetical protein	OK	5.29735	20.0409	1.91961	0.664433
NCU01984	hypothetical protein	OK	7.49883	8.03903	0.100355	0.982561
NCU01985	sulfate adenylyltransferase	OK	30.061	14.9782	-1.00503	0.590458
NCU01987	hypothetical protein	NOTEST	0.094224	0.384883	2.03025	1
NCU01988	hypothetical protein	NOTEST	0	1.06362	1.79769e+308	1
NCU01989	hypothetical protein	OK	15.0347	32.3914	1.10731	0.456017
NCU01990	UPF0016 domain-containing protein	OK	46.3059	19.1891	-1.27091	0.396985
NCU01991	hypothetical protein	OK	14.822	28.7956	0.958109	0.549369
NCU01992	coatomer subunit gamma	OK	21.1129	23.7321	0.168717	0.958985
NCU01993	ethanolaminephosphotransferase	OK	21.7604	37.9213	0.801303	0.774629
NCU01994	bZIP transcription factor	OK	23.8508	29.6576	0.314365	0.958759
NCU01995	hypothetical protein	NOTEST	0	0.049015	1.79769e+308	1
NCU01996	pH-response regulator protein palI/rim-9	OK	4.72739	4.28263	-0.142547	0.969839
NCU01997	ABC transporter	OK	2.63319	3.04044	0.207471	0.946744
NCU01998	septin	OK	2.23979	3.41511	0.608568	0.93429
NCU01999	hypothetical protein	OK	19.75	9.79218	-1.01215	0.563325
NCU02000	splicing factor 3B subunit 10	OK	33.9108	32.6827	-0.053216	0.990295
NCU02001	hypothetical protein	OK	3.88255	4.0526	0.0618431	0.991357
NCU02002	hypothetical protein	OK	3.23804	8.27523	1.35368	0.335297
NCU02003	translation elongation factor-1, tef-1	OK	2780.82	2594.1	-0.100278	0.984072
NCU02004	phosphoserine phosphatase	OK	48.643	33.9674	-0.51808	0.820596
NCU02005	phosphoadenosine phosphosulfate reductase	OK	80.9059	41.2794	-0.970822	0.610974
NCU02006	hypothetical protein	OK	4.07329	4.19451	0.0423073	0.999417
NCU02007	iron-sulfur cluster biosynthesis protein Isd11	OK	32.5461	62.9848	0.952518	0.552194
NCU02008	hypothetical protein	OK	8.59691	3.57785	-1.26473	0.646315
NCU02009	FreB	OK	36.6541	17.171	-1.094	0.490702
NCU02010	2-isopropylmalate synthase	OK	28.7782	49.8029	0.791254	0.664433
NCU02011	importin subunit beta-1	OK	47.9413	54.7798	0.192375	0.959615
NCU02012	hypothetical protein	OK	5.54253	16.1904	1.54652	0.231194
NCU02013	hypothetical protein	OK	24.2117	42.8803	0.82461	0.65323
NCU02014	hypothetical protein	OK	1.77695	3.65464	1.04032	0.900649
NCU02015	palmitoyltransferase ERF2	OK	23.4248	14.4374	-0.698224	0.713237
NCU02016	hypothetical protein	OK	169.479	100.964	-0.74727	0.713724
NCU02017	CBF/NF-Y family transcription factor, ada-2	OK	4.83047	8.97969	0.8945	0.927628
NCU02018	short chain dehydrogenase	OK	6.45819	15.866	1.29674	0.445679
NCU02019	FAD dependent oxidoreductase	OK	3.94694	3.58132	-0.140246	0.970752
NCU02020	metalloreductase transmembrane component	OK	5.74344	13.7861	1.26322	0.38614
NCU02021	hypothetical protein	OK	2.87634	5.20886	0.856734	0.795843
NCU02022	hypothetical protein	NOTEST	0.439931	0.428258	-0.0387968	1
NCU02023	MFS drug efflux pump	NOTEST	0.0684986	0.124859	0.866155	1
NCU02024	hypothetical protein	OK	1.43663	3.70112	1.36527	0.445134
NCU02025	hypothetical protein	OK	6.6077	11.9322	0.852643	0.850501
NCU02026	hypothetical protein	OK	16.1617	13.2664	-0.284808	0.928168
NCU02027	acyl-protein thioesterase 1	OK	26.2776	17.6067	-0.57771	0.781658
NCU02028	aromatic ring-opening dioxygenase LigB subunit	OK	21.7461	23.7327	0.126116	0.970752
NCU02029	hypothetical protein	OK	2.0387	1.94832	-0.0654171	0.989462
NCU02030	hypothetical protein	OK	0.522992	1.92937	1.88326	0.531954
NCU02031	hypothetical protein	NOTEST	2.03179	0.932147	-1.12412	1
NCU02032	glycosyl hydrolase family 76 protein	NOTEST	0.0401815	0.00968836	-2.05221	1
NCU02033	hypothetical protein	OK	2.21435	3.39313	0.615734	0.780193
NCU02034	RIP defective	NOTEST	0.597026	0.426011	-0.486902	1
NCU02035	helix-hairpin-helix domain-containing protein	OK	1.75124	5.96036	1.76702	0.228817
NCU02036	tRNA-splicing endonuclease	OK	0.692183	2.13042	1.62191	0.247958
NCU02037	hypothetical protein	NOTEST	0.116215	0.0280212	-2.05221	1
NCU02038	hypothetical protein	OK	2.55191	3.57197	0.485143	0.882389
NCU02039	hypothetical protein	OK	2.78069	3.90242	0.488928	0.848791
NCU02040	hypothetical protein	NOTEST	0.313724	0.0416025	-2.91475	1
NCU02041	anchored cell wall protein-11, acw-11	OK	198.883	120.265	-0.725707	0.747227
NCU02042	hypothetical protein	OK	4.42621	1.81207	-1.28844	0.488558
NCU02043	UPF0326 protein hag1	OK	8.84007	14.327	0.696605	0.710428
NCU02044	GTP-binding protein	OK	42.0604	31.5632	-0.414221	0.885347
NCU02046	hypothetical protein	OK	2.2231	2.62128	0.237699	0.94131
NCU02048	VPS9 domain-containing protein	OK	6.8522	11.6054	0.760152	0.668542
NCU02049	hypothetical protein	OK	2.89346	5.28783	0.869881	0.598135
NCU02051	hypothetical protein	OK	3.79347	0.989039	-1.93942	0.193424
NCU02052	transcription initiation factor TFIId 127kD subunit	OK	1.31061	2.27975	0.798631	0.687353
NCU02053	REV1	NOTEST	0.795582	1.0813	0.442684	1
NCU02054	hypothetical protein	OK	5.78046	12.2477	1.08326	0.586254
NCU02055	uridine nucleosidase Urh1	OK	4.44685	2.35679	-0.915963	0.837671
NCU02056	salicylaldehyde dehydrogenase	OK	3.83633	4.63427	0.272616	0.939801
NCU02057	autoinducer 2 sensor kinase/phosphatase luxQ	OK	6.66091	6.72385	0.0135673	0.99961
NCU02058	hypothetical protein	OK	2.52168	1.8513	-0.445844	0.967788
NCU02059	endothiapepsin	OK	46.4689	11.7583	-1.98259	0.172279
NCU02060	zinc metallopeptidase	OK	2.19002	2.3367	0.0935259	0.984008
NCU02061	hypothetical protein	OK	3.07395	0.0689803	-5.47776	0.23581
NCU02062	hypothetical protein	NOTEST	0.19449	0.0807538	-1.2681	1
NCU02063	mitochondrial intermediate peptidase	OK	2.11344	4.03799	0.934041	0.590541
NCU02064	hypothetical protein	OK	19.6676	21.1138	0.102367	0.976482
NCU02065	DUF726 domain-containing protein	NOTEST	0.840305	1.571	0.902697	1
NCU02066	ribosome assembly protein Noc2	OK	14.7162	32.2334	1.13115	0.499515
NCU02067	mitochondrial inheritance component mdm12	OK	1.31439	4.81823	1.87411	0.322083
NCU02068	hypothetical protein	OK	2.06195	3.70241	0.844459	0.677823
NCU02070	peroxisomal biogenesis factor 2	OK	17.9526	11.7361	-0.613242	0.757214
NCU02071	hypothetical protein	OK	3.75394	2.02044	-0.893732	0.708804
NCU02073	hypothetical protein	OK	3.29569	1.47704	-1.15787	0.566005
NCU02074	endoplasmic oxidoreductin-1	OK	107.597	72.5294	-0.568998	0.833268
NCU02075	heat shock protein 70	OK	420.64	308.975	-0.445094	0.903184
NCU02076	eukaryotic translation initiation factor 4E	OK	34.3487	53.0093	0.625991	0.760393
NCU02077	hypothetical protein	NOTEST	0.448724	0.994031	1.14746	1
NCU02078	hypothetical protein	OK	5.28655	7.04459	0.414188	0.864995
NCU02079	cyclin-dependent kinase regulatory subunit	OK	43.0367	48.0124	0.157839	0.96141
NCU02080	hypothetical protein	OK	10.2276	26.0489	1.34875	0.38614
NCU02081	hypothetical protein	NOTEST	0	0.951474	1.79769e+308	1
NCU02082	cft-1	OK	5.36144	10.6265	0.986976	0.52739
NCU02083	1-phosphatidylinositol-3-phosphate 5-kinase	OK	3.67791	5.90967	0.684192	0.709016
NCU02084	arginase	OK	164.34	33.7528	-2.28361	0.0769376
NCU02085	hypothetical protein	OK	8.55785	1.46527	-2.54608	0.0724661
NCU02086	hypothetical protein	OK	16.4937	13.0492	-0.337962	0.899464
NCU02087	hypothetical protein	OK	3.71412	1.77765	-1.06305	0.582146
NCU02088	hypothetical protein	NOTEST	0.320191	0.401933	0.328023	1
NCU02089	hypothetical protein	OK	1.14451	2.37203	1.05139	0.56698
NCU02090	adenine phosphoribosyltransferase	OK	24.6248	12.476	-0.980957	0.585703
NCU02091	ER glycosyl hydrolase	OK	2.97052	3.48941	0.232264	0.939936
NCU02092	hypothetical protein	OK	6.58764	2.13602	-1.62483	0.292711
NCU02094	vegetative asexual development-2, vad-2	OK	8.87954	7.85414	-0.177031	0.968401
NCU02095	hypothetical protein	OK	7.41949	3.79288	-0.968025	0.585703
NCU02096	flavohemoglobin	OK	7.74141	6.90032	-0.165933	0.960495
NCU02097	short chain dehydrogenase	OK	10.1693	4.03509	-1.33354	0.951326
NCU02100	LMBR1 domain-containing protein 1	OK	47.0211	28.5628	-0.719169	0.722246
NCU02101	hypothetical protein	NOTEST	1.96068	1.28203	-0.612921	1
NCU02103	DNA-directed RNA polymerase II largest subunit	OK	30.3632	31.1553	0.037157	0.991533
NCU02104	WD domain-containing protein	OK	3.25893	2.62534	-0.311893	0.9157
NCU02105	tRNA(His) guanylyltransferase	OK	3.43509	8.54252	1.31431	0.439612
NCU02106	hypothetical protein	OK	8.23923	24.4127	1.56705	0.271434
NCU02107	AMP-binding enzyme	OK	3.43644	2.43388	-0.497659	0.848791
NCU02108	BolA domain-containing protein	OK	4.66627	5.03477	0.109658	0.99964
NCU02109	UDP-N-acetylglucosamine pyrophosphorylase	OK	242.685	283.787	0.225724	0.953593
NCU02110	NADPH oxidase-1, nox-1	OK	8.21447	6.33975	-0.373742	0.889835
NCU02111	myosin-5	OK	24.5823	11.6783	-1.07379	0.50573
NCU02112	hypothetical protein	OK	7.24877	5.42041	-0.419334	0.865039
NCU02113	ubiquitin-conjugating enzyme E2 13	OK	93.2269	80.6231	-0.209553	0.946744
NCU02114	G1/S-specific cyclin Cln1	OK	30.6103	23.6366	-0.372995	0.888532
NCU02115	hypothetical protein	OK	2.74915	5.28849	0.943869	0.564766
NCU02116	metallo-beta-lactamase	OK	0.594931	2.05884	1.79104	0.473183
NCU02117	sym-1	OK	4.43612	7.26452	0.711568	0.757911
NCU02118	palmitoyltransferase PFA4	OK	36.7598	18.9195	-0.958254	0.560352
NCU02119	capsule protein	OK	6.84885	2.50481	-1.45116	0.315942
NCU02120	hypothetical protein	OK	6.15893	6.02761	-0.0310946	0.992518
NCU02121	transcriptional regulator	OK	10.739	5.40551	-0.990354	0.984008
NCU02122	HCO3	OK	231.686	140.842	-0.71809	0.772292
NCU02123	mitochondrial GTPase	OK	37.3182	30.2375	-0.303539	0.909562
NCU02124	dienelactone hydrolase	OK	95.2842	38.0143	-1.3257	0.51901
NCU02125	hypothetical protein	OK	5.17283	5.75725	0.154426	0.969839
NCU02126	isovaleryl-CoA dehydrogenase	OK	11.0518	6.50944	-0.763671	0.749426
NCU02127	methylcrotonoyl-CoA carboxylase subunit beta	OK	12.3777	8.30736	-0.575278	0.797257
NCU02128	D-arabinitol dehydrogenase	OK	18.532	4.92974	-1.91044	0.428436
NCU02129	hypothetical protein	NOTEST	1.30631	0.890008	-0.553606	1
NCU02130	hypothetical protein	OK	2.96386	2.40936	-0.29883	0.919899
NCU02131	rho guanyl nucleotide exchange factor	OK	2.92953	4.78927	0.709138	0.698757
NCU02132	hypothetical protein	OK	1.7792	1.91086	0.102993	0.9855
NCU02133	superoxide dismutase	OK	250.417	144.653	-0.791741	0.698757
NCU02134	transcription factor	OK	6.27529	3.66256	-0.776829	0.699232
NCU02136	transaldolase	OK	152.174	118.098	-0.365736	0.94527
NCU02137	phosphatidylinositol:UDP-GlcNAc transferase PIG-C	OK	180.296	48.7398	-1.88719	0.436126
NCU02138	hypothetical protein	OK	149.297	34.3017	-2.12183	0.128098
NCU02139	annexin ANXC4	OK	50.2074	15.9482	-1.65451	0.24628
NCU02142	hypothetical protein	OK	9.2906	9.32088	0.00469515	0.99964
NCU02143	hypothetical protein	NOTEST	0	1.08363	1.79769e+308	1
NCU02144	hypothetical protein	NOTEST	0	0	0	1
NCU02145	hypothetical protein	NOTEST	0.954014	0.901396	-0.08185	1
NCU02146	hypothetical protein	NOTEST	0.0754185	0.0370873	-1.02399	1
NCU02147	ankyrin repeat and zinc finger domain-containing protein 1	OK	3.0442	4.85287	0.672775	0.743365
NCU02148	triacylglycerol lipase	OK	10.9732	14.5466	0.406701	0.865039
NCU02149	cytochrome c oxidase assembly protein	OK	8.82332	11.0467	0.324227	0.907999
NCU02150	Ser/Thr protein phosphatase	OK	1.64446	2.47073	0.587322	0.869792
NCU02151	WD repeat containing protein 23	OK	2.34228	5.46341	1.22189	0.428369
NCU02152	RRM domain-containing protein	OK	14.2789	10.9283	-0.385809	0.893689
NCU02153	hypothetical protein	OK	12.9289	14.56	0.171413	0.995252
NCU02155	hypothetical protein	OK	67.0545	61.4105	-0.126848	0.971362
NCU02156	dsDNA-binding protein PDCD5	OK	24.5789	58.665	1.25508	0.570266
NCU02157	COQ4	OK	19.6619	14.9264	-0.397542	0.917193
NCU02158	hypothetical protein	OK	2.24009	1.8053	-0.311316	0.96141
NCU02159	hypothetical protein	OK	8.49746	13.1114	0.625717	0.775971
NCU02160	small GTPase RAC	OK	42.7183	36.0785	-0.243715	0.926036
NCU02161	hypothetical protein	NOTEST	0.379866	0.51052	0.426478	1
NCU02162	SURF-family protein	OK	9.61526	8.2332	-0.223871	0.943569
NCU02163	hypothetical protein	OK	32.6193	3.08917	-3.40043	0.847495
NCU02164	hypothetical protein	OK	511.853	81.3104	-2.65422	0.0699024
NCU02165	hypothetical protein	OK	3.97993	2.41994	-0.717772	0.723722
NCU02167	Krev-1-like, krev-1	OK	25.5555	13.5081	-0.919807	0.564766
NCU02168	PQ loop repeat protein	OK	5.36414	5.69565	0.0865161	0.983445
NCU02171	hypothetical protein	NOTEST	1.14792	0.577211	-0.99185	1
NCU02172	hypothetical protein	OK	3.32064	3.13848	-0.0813947	0.984008
NCU02173	C6 zinc finger protein	OK	4.30457	2.58103	-0.737919	0.698757
NCU02174	hypothetical protein	OK	27.7038	8.6379	-1.68133	0.215795
NCU02175	phosphatidyl inositol-specific phospholipase C	OK	30.1103	3.90201	-2.94797	0.00428283
NCU02176	hypothetical protein	OK	1.77937	2.11438	0.248871	0.949466
NCU02177	hypothetical protein	OK	4.85009	6.52026	0.426918	0.875493
NCU02178	suppressor of ascus-dominance-1, sad-1	NOTEST	0.400531	0.469513	0.22925	1
NCU02179	D-lactate dehydrogenase	OK	9.11179	5.43773	-0.744731	0.705293
NCU02181	40S ribosomal protein S4	OK	459.11	268.806	-0.772275	0.787083
NCU02182	hypothetical protein	OK	37.3727	34.9058	-0.0985193	0.976859
NCU02183	hypothetical protein	OK	25.9263	11.1387	-1.21884	0.698757
NCU02184	hypothetical protein	OK	8.34356	3.18632	-1.38877	0.436126
NCU02187	hypothetical protein	OK	200.804	165.809	-0.276267	0.928168
NCU02188	sugar transporter	NOTEST	0	0.438181	1.79769e+308	1
NCU02189	hypothetical protein	NOTEST	0	0	0	1
NCU02190	oxysterol binding protein	OK	19.0328	5.29209	-1.84658	0.19404
NCU02191	hypothetical protein	OK	77.0826	43.5283	-0.824454	0.666487
NCU02192	hypothetical protein	NOTEST	1.40852	1.25791	-0.163143	1
NCU02193	cellular filament polypeptide, cfp	OK	1054.22	312.124	-1.75598	0.488679
NCU02194	hypothetical protein	OK	2.29522	4.58622	0.998671	0.577332
NCU02195	high affinity methionine permease	OK	1.76692	2.43232	0.461092	0.951099
NCU02196	taurine catabolism dioxygenase TauD	OK	4.68876	4.83429	0.0440968	0.990295
NCU02197	riboflavin aldehyde-forming enzyme	NOTEST	0.965137	0.713882	-0.435048	1
NCU02198	hypothetical protein	NOTEST	0.343319	0.447335	0.381808	1
NCU02199	hypothetical protein	NOTEST	0.133757	0.274476	1.03707	1
NCU02200	phosphatidylinositol transfer protein sfh-5	OK	27.2725	13.6514	-0.998396	0.531662
NCU02201	laccase	OK	14.2999	5.60617	-1.35092	0.38614
NCU02202	serine/threonine kinase IREI	OK	96.8853	43.4867	-1.1557	0.524647
NCU02203	C2H2 finger domain-containing protein	OK	13.7757	15.7729	0.195317	0.945066
NCU02204	SWIB/MDM2 domain-containing protein	OK	3.7338	3.70184	-0.0124021	0.99961
NCU02205	hypothetical protein	NOTEST	0	0	0	1
NCU02206	hypothetical protein	NOTEST	0.767395	1.62179	1.07954	1
NCU02207	T-complex protein 1 subunit beta	OK	7.53512	25.0335	1.73216	0.181225
NCU02208	eukaryotic translation initiation factor 3	OK	19.3506	33.9382	0.810532	0.698757
NCU02209	delta-12 fatty acid desaturase	OK	40.8193	54.1624	0.408042	0.879853
NCU02211	hypothetical protein	OK	13.96	15.6307	0.163084	0.959615
NCU02212	hypothetical protein	NOTEST	0.811401	0.781211	-0.0547034	1
NCU02213	hypothetical protein	OK	5.85591	4.0308	-0.538827	0.823668
NCU02214	tall aerial hyphae-2, tah-2	OK	1.92774	2.84293	0.560468	0.813339
NCU02215	hypothetical protein	NOTEST	0.410052	0.6413	0.645195	1
NCU02216	cell wall glycosyl hydrolase Dfg5	OK	12.4616	4.36141	-1.51462	0.274654
NCU02217	cytochrome c oxidase-assembly factor cox-23	OK	2.07681	4.63774	1.15906	0.61743
NCU02218	hypothetical protein	OK	1.76975	4.30141	1.28127	0.419208
NCU02219	hypothetical protein	OK	8.89653	5.97945	-0.573228	0.781658
NCU02220	hypothetical protein	NOTEST	0.572211	0.382819	-0.579882	1
NCU02221	hypothetical protein	NOTEST	2.35239	1.406	-0.742531	1
NCU02222	hypothetical protein	OK	2.17353	3.188	0.552613	0.855205
NCU02223	hypothetical protein	OK	4.80746	10.8348	1.17232	0.434493
NCU02224	26S proteasome non-ATPase regulatory subunit 3	OK	14.7225	22.9015	0.637418	0.788455
NCU02225	hypothetical protein	OK	1.51516	5.28228	1.80169	0.639212
NCU02226	methylthioribose-1-phosphate isomerase	OK	13.2484	29.5	1.15489	0.431572
NCU02227	acetylornithine deacetylase	OK	20.9216	15.5238	-0.430515	0.896348
NCU02228	geranylgeranyl transferase type I beta subunit	OK	12.0518	10.6548	-0.177751	0.973248
NCU02229	hypothetical protein	OK	32.4214	69.7539	1.10532	0.454336
NCU02230	DNA mismatch repair protein msh-2	OK	1.76197	3.28948	0.900671	0.617625
NCU02231	tRNA (guanine-N(1)-)-methyltransferase	OK	3.68208	7.4106	1.00907	0.728857
NCU02232	DNA primase small subunit	OK	3.2804	6.04957	0.882959	0.765286
NCU02233	glycosyl hydrolase	OK	2.36325	5.46485	1.20941	0.426284
NCU02234	MAP kinase kinase kinase	OK	3.95245	5.89995	0.577954	0.83613
NCU02235	class I alpha-mannosidase 1A	OK	0.532946	1.7378	1.70521	0.335297
NCU02236	hypothetical protein	OK	5.59649	16.3365	1.54551	0.274654
NCU02237	GRC3	NOTEST	0.772575	1.20916	0.646258	1
NCU02238	pantothenate transporter liz1	OK	0.989385	2.2538	1.18776	0.755248
NCU02239	hypothetical protein	NOTEST	0.207138	0.751486	1.85915	1
NCU02240	endoglucanase II	NOTEST	1.42878	0.724507	-0.979712	1
NCU02241	DNA replication regulator sld-2	NOTEST	0.582147	1.302	1.16127	1
NCU02242	RING finger domain-containing protein	OK	2.56079	5.41709	1.08093	0.517474
NCU02243	hypothetical protein	OK	2.01586	2.54209	0.33462	0.907999
NCU02244	C2 domain-containing protein	OK	11.544	5.46936	-1.0777	0.506514
NCU02245	protein kinase domain-containing protein	OK	4.48109	4.37241	-0.0354226	0.991487
NCU02246	hypothetical protein	NOTEST	0.756823	1.24499	0.718101	1
NCU02247	DNA methyltransferase Dim-2	NOTEST	1.0152	1.04051	0.0355233	1
NCU02248	hypothetical protein	OK	1.06267	2.79115	1.39316	0.408231
NCU02249	histone acetyltransferase	OK	3.74416	5.85629	0.645344	0.747227
NCU02250	oligomycin-resistant, oli	OK	478.794	297.35	-0.687242	0.816034
NCU02251	hypothetical protein	OK	0.421723	2.04851	2.2802	0.757214
NCU02252	phosphoglycerate mutase	OK	226.827	87.3669	-1.37643	0.485871
NCU02253	hypothetical protein	NOTEST	0	1.36189	1.79769e+308	1
NCU02254	tubulin folding cofactor C	OK	1.45068	3.52355	1.28031	0.564766
NCU02255	N-acetylglucosaminyl transferase component Gpi1	OK	6.83978	11.3174	0.726525	0.692317
NCU02256	exosome complex exonuclease Rrp6	OK	5.62277	16.0025	1.50894	0.255555
NCU02257	protein-tyrosine phosphatase 2	OK	2.31185	3.17909	0.459568	0.861346
NCU02260	26S protease regulatory subunit 6B	OK	11.769	27.9197	1.24629	0.383114
NCU02261	hypothetical protein	OK	24.4546	23.4578	-0.0600412	0.986201
NCU02262	hypothetical protein	OK	1.36152	2.7168	0.996694	0.950099
NCU02263	Sec14 cytosolic factor	OK	28.7278	22.277	-0.36689	0.899464
NCU02264	prefoldin subunit 3	OK	5.50947	7.63435	0.470592	0.863774
NCU02265	frequency	OK	15.3187	25.9126	0.758367	0.751429
NCU02267	mitochondrial protein Fmp25	OK	15.1374	32.9907	1.12394	0.489672
NCU02268	hypothetical protein	OK	5.65533	12.4186	1.13482	0.539227
NCU02269	mitochondrial carnitine/acylcarnitine carrier protein	OK	2.76143	10.8107	1.96897	0.490974
NCU02270	hypothetical protein	OK	4.81593	8.20402	0.768516	0.828307
NCU02271	YagE family protein	OK	9.48144	15.5337	0.712219	0.801325
NCU02272	hypothetical protein	OK	4.90889	4.72438	-0.0552721	0.986632
NCU02273	PEP4 homolog, pep4	OK	215.302	106.872	-1.01047	0.608057
NCU02274	serine hydroxymethyltransferase	OK	52.3948	61.3054	0.226592	0.947822
NCU02275	hypothetical protein	NOTEST	0	0	0	1
NCU02276	transcriptional activator spt7	OK	6.27194	7.16596	0.192249	0.947683
NCU02277	VanZ domain-containing protein	OK	2.94442	4.04835	0.459352	0.892027
NCU02278	hypothetical protein	OK	1.11539	1.92839	0.78984	0.859801
NCU02280	NADH:ubiquinone oxidoreductase 21.3kD subunit B	OK	42.7563	39.3433	-0.120017	0.971507
NCU02281	hypothetical protein	OK	1.45235	3.92954	1.43597	0.313892
NCU02282	aureobasidin-resistance protein	OK	13.3023	11.3109	-0.233956	0.930018
NCU02283	calcium/calmodulin-dependent protein kinase type I	OK	4.08203	6.63476	0.700757	0.738166
NCU02284	nucleolar ATPase Kre33	OK	4.8078	20.4176	2.08636	0.0762898
NCU02285	hypothetical protein	OK	4.71661	3.71079	-0.346023	0.910663
NCU02286	hypothetical protein	OK	5.44582	8.098	0.572416	0.780976
NCU02287	acyl-CoA dehydrogenase	OK	13.2723	10.8115	-0.295846	0.913643
NCU02289	ubiquitin-conjugating enzyme E2	OK	607.944	382.968	-0.666716	0.797016
NCU02291	glutaryl-CoA dehydrogenase	OK	13.3017	15.5263	0.223111	0.935713
NCU02292	hypothetical protein	NOTEST	1.05431	1.39607	0.405075	1
NCU02293	hypothetical protein	OK	7.06064	18.3697	1.37945	0.40309
NCU02294	hypothetical protein	OK	3.40042	3.81777	0.167019	0.997353
NCU02295	phosphatidylinositol-4-phosphate 5-kinase its3	OK	93.4991	24.0101	-1.96131	0.209983
NCU02296	allantoinase	OK	108.087	52.5602	-1.04015	0.564766
NCU02297	hypothetical protein	OK	3.90471	1.6382	-1.25311	0.626325
NCU02298	hypothetical protein	NOTEST	0.545188	0	-1.79769e+308	1
NCU02299	NADP-dependent leukotriene B4 12-hydroxydehydrogenase	OK	18.3826	10.2419	-0.843858	0.655588
NCU02300	hypothetical protein	NOTEST	0	0.105262	1.79769e+308	1
NCU02301	hypothetical protein	NOTEST	0.570018	0.669629	0.232355	1
NCU02302	phosphatidylserine decarboxylase	NOTEST	1.07861	1.52258	0.497344	1
NCU02303	hypothetical protein	NOTEST	1.08023	0.883696	-0.289714	1
NCU02304	hypothetical protein	OK	4.36606	5.42532	0.313377	0.921344
NCU02305	decaprenyl-diphosphate synthase subunit 1	OK	11.1375	19.2472	0.789228	0.65637
NCU02306	hypothetical protein	OK	1.3155	3.06767	1.22153	0.983016
NCU02307	hypothetical protein	OK	9.61018	9.01987	-0.0914576	0.978823
NCU02308	hypothetical protein	NOTEST	0.721463	0.268284	-1.42716	1
NCU02309	hypothetical protein	OK	5.26508	5.06156	-0.0568712	0.991357
NCU02310	hypothetical protein	OK	3.38171	6.36658	0.912766	0.629952
NCU02311	hypothetical protein	NOTEST	0	0.0445901	1.79769e+308	1
NCU02314	hypothetical protein	NOTEST	0.395856	1.12533	1.50729	1
NCU02315	hypothetical protein	OK	1.29909	5.16819	1.99216	0.240602
NCU02316	hypothetical protein	OK	2.71258	4.05199	0.578967	0.815671
NCU02317	hypothetical protein	OK	3.37976	0.998759	-1.75871	0.447917
NCU02318	hypothetical protein	OK	1.67516	3.72704	1.15373	0.493154
NCU02319	aminopeptidase	OK	11.8461	6.01947	-0.976703	0.618959
NCU02320	hypothetical protein	NOTEST	1.70182	1.58505	-0.102556	1
NCU02321	hypothetical protein	NOTEST	1.27457	0.806858	-0.659629	1
NCU02322	mannose-6-phosphate isomerase	OK	15.9542	15.0896	-0.0803761	0.984008
NCU02323	hypothetical protein	NOTEST	0.476642	0.326146	-0.547386	1
NCU02324	hypothetical protein	NOTEST	0.0898409	0.0878375	-0.032535	1
NCU02325	GMP synthase	OK	39.9706	73.6447	0.881644	0.687353
NCU02326	hypothetical protein	OK	2.0067	3.66116	0.867481	0.720223
NCU02327	hypothetical protein	NOTEST	0.915771	1.39901	0.611345	1
NCU02328	O-methyltransferase	OK	1.78656	4.58584	1.36	0.408231
NCU02329	hypothetical protein	OK	3.58468	0.473006	-2.92191	0.193424
NCU02331	hypothetical protein	NOTEST	0	0	0	1
NCU02333	arginase	OK	43.3878	30.3817	-0.514087	0.865039
NCU02334	hypothetical protein	OK	5.9413	10.7295	0.852737	0.648791
NCU02335	short chain dehydrogenase	OK	11.1815	14.6352	0.388324	0.889224
NCU02336	capsule associated protein	OK	46.9962	12.2583	-1.93878	0.172279
NCU02337	mitochondrial carrier protein	OK	36.5565	52.6516	0.526351	0.81443
NCU02338	secreted protein	OK	1.62262	3.34954	1.04564	0.596119
NCU02339	hypothetical protein	NOTEST	0	0.0520306	1.79769e+308	1
NCU02340	hypothetical protein	NOTEST	0	0.518766	1.79769e+308	1
NCU02341	hypothetical protein	OK	0.490122	3.48591	2.83032	0.265163
NCU02342	hypothetical protein	OK	10.5271	36.0342	1.77526	0.162715
NCU02343	alpha-L-arabinofuranosidase 2	OK	2.47939	3.31646	0.419656	0.878905
NCU02344	fungal cellulose binding domain-containing protein	OK	2.26983	1.67993	-0.434182	0.896538
NCU02345	hypothetical protein	NOTEST	0.0645121	1.27439	4.30409	1
NCU02346	hypothetical protein	NOTEST	1.16686	0.479508	-1.28301	1
NCU02347	Sec7 domain-containing protein	OK	2.15332	4.08016	0.922062	0.564766
[truncated: 7,601 more rows]

## Sheet: WT x KO 45oC
Gene	Annotation	Test Status	Mean 1	Mean 2	log2(foldchange)	Pad
NCU00003	hypothetical protein	OK	9.39987	10.2414	0.123696	0.993487
NCU00004	universal stress protein family domain-containing protein	OK	11.8312	13.0826	0.145049	0.98742
NCU00005	hypothetical protein	OK	16.7914	13.7872	-0.284399	0.911041
NCU00006	hypothetical protein	OK	11.6727	12.3344	0.0795534	0.996393
NCU00007	pH-response regulator protein palH/rim-21	OK	20.2866	14.8324	-0.451779	0.668618
NCU00008	longevity-assurance protein 1	OK	7.39536	9.93998	0.426621	0.809607
NCU00009	hypothetical protein	NOTEST	0	0	0	1
NCU00010	heavy metal tolerance protein	OK	10.5369	15.2563	0.533953	0.517108
NCU00011	hypothetical protein	NOTEST	1.23229	0	-1.79769e+308	1
NCU00013	hypothetical protein	NOTEST	0	0	0	1
NCU00014	hypothetical protein	OK	17.3973	19.0974	0.134509	0.993243
NCU00015	hypothetical protein	OK	21.3165	27.1406	0.348478	0.906374
NCU00017	hypothetical protein	NOTEST	0.712553	1.97178	1.46843	1
NCU00018	cell division control protein Cdc48	OK	144.57	187.228	0.373026	0.835732
NCU00019	FKH1	OK	2.94694	3.60283	0.289913	0.962493
NCU00021	hypothetical protein	OK	3.71817	3.51867	-0.0795647	0.998638
NCU00022	hypothetical protein	OK	3.3186	2.93334	-0.178032	0.987572
NCU00023	ferric reductase	OK	36.5687	41.2134	0.172503	0.972583
NCU00024	yippee zinc-binding protein	OK	79.9837	70.9864	-0.172163	0.987776
NCU00025	integral membrane protein	OK	51.5491	52.0537	0.0140547	0.999191
NCU00026	hypothetical protein	OK	26.6184	26.4158	-0.0110198	0.999191
NCU00027	hypothetical protein	NOTEST	0.998592	2.22904	1.15846	1
NCU00030	mitochondrial nuclease	OK	27.6576	34.0578	0.300311	0.868739
NCU00031	hypothetical protein	NOTEST	0.562267	0.897317	0.674361	1
NCU00032	hypothetical protein	OK	28.3853	17.3558	-0.70973	0.25066
NCU00033	integral membrane protein	OK	4.97675	2.45488	-1.01955	0.77231
NCU00034	prenyl cysteine carboxyl methyltransferase Ste14	OK	50.6746	41.1834	-0.299198	0.928034
NCU00035	diacylglycerol O-acyltransferase	OK	18.0675	17.0685	-0.0820563	0.999191
NCU00037	polyadenylation factor subunit 2	OK	8.93376	12.2573	0.456299	0.771071
NCU00038	C2H2 transcription factor	OK	9.56376	3.52875	-1.43842	0.197592
NCU00039	hypothetical protein	NOTEST	0.256122	0.295296	0.205332	1
NCU00040	eukaryotic translation initiation factor 3 110 kDa subunit	OK	82.1699	91.8337	0.160415	0.976545
NCU00041	guanine nucleotide-binding protein subunit gamma, gng-1	OK	160.833	126.374	-0.347865	0.799351
NCU00042	selenoprotein domain-containing protein	OK	21.7069	20.4728	-0.084449	0.996301
NCU00043	protein phosphatase-3, pph-3	OK	64.4334	76.1304	0.240665	0.923754
NCU00045	PHD finger domain-containing protein	OK	3.20807	2.61057	-0.297343	0.958204
NCU00046	leucine Rich Repeat domain-containing protein	OK	35.4079	21.212	-0.739195	0.321421
NCU00047	hypothetical protein	NOTEST	2.79719	3.2079	0.197651	1
NCU00048	hypothetical protein	NOTEST	0	0	0	1
NCU00050	pyruvate dehydrogenase X component	OK	55.2423	60.9886	0.142766	0.980926
NCU00051	hypothetical protein	OK	21.8282	36.6583	0.747949	0.244745
NCU00052	alpha-methylacyl-CoA racemase	NOTEST	0.906582	0.518528	-0.806015	1
NCU00054	hypothetical protein	OK	4.57886	4.20985	-0.121217	0.996393
NCU00055	catechol 1,2-dioxygenase 1	OK	6.54034	4.14493	-0.658016	0.747599
NCU00056	3-oxoacyl-[acyl-carrier-protein]-synthase	OK	10.6054	14.6563	0.466718	0.745967
NCU00057	ubiquinol cytochrome-c reductase assembly protein Cbp3	OK	28.1901	28.8999	0.0358781	0.999191
NCU00059	hypothetical protein	OK	3.37832	3.37769	-0.000268507	0.999774
NCU00060	WW domain-containing protein	OK	11.204	15.003	0.421237	0.917904
NCU00061	hypothetical protein	OK	3.77133	3.55116	-0.0867839	0.999191
NCU00064	hypothetical protein	OK	47.3945	42.8493	-0.14545	0.980926
NCU00065	tRNA-dihydrouridine synthase 1	OK	8.08197	9.08276	0.168424	0.993487
NCU00066	pre-mRNA-splicing factor cwc-22	OK	17.5611	16.168	-0.119238	0.989826
NCU00067	dolichyl-phosphate mannosyltransferase polypeptide 2	OK	153.496	119.884	-0.35656	0.899547
NCU00068	hypothetical protein	OK	17.4802	17.6504	0.013973	0.999191
NCU00069	hypothetical protein	OK	8.65304	5.82535	-0.570862	0.898674
NCU00070	hypothetical protein	OK	10.8085	11.5453	0.095147	0.993132
NCU00071	hypothetical protein	NOTEST	0	0	0	1
NCU00072	hypothetical protein	OK	88.517	69.352	-0.352017	0.789878
NCU00073	hypothetical protein	OK	15.8913	24.5893	0.629792	0.381937
NCU00074	hypothetical protein	OK	13.862	14.1702	0.0317193	0.999191
NCU00075	mitochondrial import inner membrane translocase subunit tim-14	OK	85.327	74.9222	-0.187609	0.977173
NCU00078	hypothetical protein	OK	18.9155	15.0323	-0.331504	0.898674
NCU00079	hypothetical protein	OK	11.092	10.7678	-0.0427988	0.999191
NCU00080	DUF1295 domain-containing protein	OK	149.412	110.882	-0.430275	0.677843
NCU00081	DNA topoisomerase 3-beta	OK	6.35096	4.9356	-0.36375	0.880489
NCU00082	hypothetical protein	NOTEST	0.130237	0.381234	1.54954	1
NCU00083	hypothetical protein	OK	24.0263	20.1834	-0.251447	0.923497
NCU00084	hypothetical protein	OK	3.54885	1.98681	-0.836899	0.663432
NCU00085	hypothetical protein	OK	3.31485	3.48144	0.0707382	0.999191
NCU00086	glycosyl hydrolase	NOTEST	1.51566	0.648921	-1.22384	1
NCU00087	6-phosphogluconolactonase	OK	22.0882	22.3401	0.0163573	0.999191
NCU00088	4-nitrophenylphosphatase	OK	13.9403	13.7517	-0.0196469	0.999191
NCU00089	MYND domain-containing protein	OK	6.60688	3.93688	-0.746916	0.764056
NCU00090	pH-response transcription factor pacC/RIM101	OK	16.1685	17.6373	0.125443	0.987572
NCU00091	hypothetical protein	OK	8.50723	8.9609	0.0749549	0.998638
NCU00092	rRNA-processing protein efg-1	OK	3.29107	2.63905	-0.318538	0.982839
NCU00093	hypothetical protein	NOTEST	1.5853	1.04413	-0.602455	1
NCU00095	tetratricopeptide repeat protein 1	OK	20.4396	19.3874	-0.0762523	0.995779
NCU00096	hypothetical protein	NOTEST	0.869409	0.281975	-1.62447	1
NCU00097	hypothetical protein	OK	4.85438	1.67965	-1.53113	0.61643
NCU00099	hypothetical protein	OK	14.144	0	-1.79769e+308	0.724215
NCU00100	hypothetical protein	OK	8.69678	17.2719	0.989871	0.0612345
NCU00103	hypothetical protein	OK	32.9686	36.44	0.144432	0.995779
NCU00104	heat shock protein 98, hsp98	OK	61.7719	76.7107	0.312479	0.856221
NCU00105	60S ribosome subunit biogenesis protein NIP7	OK	16.6883	24.2456	0.538886	0.923497
NCU00106	glutamate 5-kinase	OK	33.223	33.7744	0.0237492	0.999191
NCU00107	mitochondrial inner membrane protease ATP-23	OK	17.7632	14.4127	-0.301546	0.958442
NCU00108	serine/threonine-protein kinase 6	OK	6.4419	10.1632	0.657804	0.714173
NCU00109	TipA protein	OK	6.10427	6.99324	0.196143	0.981584
NCU00110	hypothetical protein	OK	9.52045	9.64589	0.0188848	0.999191
NCU00111	hypothetical protein	OK	73.9414	81.4088	0.138802	0.993487
NCU00112	aminopeptidase P	OK	39.9222	31.3769	-0.347489	0.886339
NCU00114	30S ribosomal protein S10	OK	53.7297	72.6071	0.43439	0.728681
NCU00115	rRNA-processing protein FCF2	OK	10.9968	9.4928	-0.212176	0.981584
NCU00116	am alpha binding protein-1, aab-1	OK	47.1442	60.8781	0.368844	0.855114
NCU00117	exocyst complex component Sec15	OK	21.7133	22.1187	0.0266908	0.999191
NCU00118	hypothetical protein	NOTEST	0.841474	1.29982	0.627323	1
NCU00119	Sad1/UNC domain-containing protein	OK	20.9273	14.1082	-0.568856	0.456658
NCU00120	hypothetical protein	OK	10.032	6.52466	-0.620633	0.464606
NCU00121	CLC channel protein	OK	90.3636	24.9761	-1.85519	0.0189428
NCU00122	aspartyl aminopeptidase	OK	68.9755	87.9725	0.350969	0.92253
NCU00123	hypothetical protein	NOTEST	0	0	0	1
NCU00124	hypothetical protein	OK	9.11455	7.23098	-0.33398	0.923754
NCU00125	hypothetical protein	OK	5.59315	4.35755	-0.360143	0.972583
NCU00126	hypothetical protein	OK	24.6626	18.6396	-0.40395	0.745967
NCU00127	hypothetical protein	OK	102.165	67.0778	-0.606992	0.387013
NCU00128	hypothetical protein	NOTEST	1.11965	0.931616	-0.265238	1
NCU00130	beta-glucosidase	OK	3.308	8.58988	1.37668	0.0840892
NCU00132	hypothetical protein	OK	28.1175	34.6509	0.301425	0.885335
NCU00133	FACT complex subunit pob-3	OK	25.9132	32.7637	0.33841	0.815923
NCU00134	exportin-T	OK	8.63413	10.4671	0.277744	0.941562
NCU00135	phosphatidyl synthase	OK	63.8234	35.0943	-0.862849	0.130248
NCU00136	mitochondrial translation optimization protein	OK	8.92631	6.85446	-0.381022	0.867391
NCU00137	ssDNA binding protein	OK	158.882	179.631	0.177076	0.981277
NCU00138	pheromone receptor, pre-1	NOTEST	1.06945	1.09578	0.0350956	1
NCU00142	hypothetical protein	OK	8.50762	9.53482	0.16445	0.980926
NCU00143	hypothetical protein	FAIL	0.255708	0	0	1
NCU00144	hypothetical protein	FAIL	59.2861	36.2762	0	1
NCU00145	histone H3	OK	25.6475	28.4085	0.147503	0.981543
NCU00146	ER-associated proteolytic system protein Der1	OK	33.553	25.8986	-0.373565	0.970437
NCU00147	ARD/ARD family protein	OK	136.207	129.999	-0.067298	0.998638
NCU00148	short chain dehydrogenase/reductase	OK	23.2483	21.612	-0.105289	0.996047
NCU00151	hypothetical protein	OK	3.12491	2.88306	-0.116211	0.999191
NCU00152	GTP binding protein	OK	19.4544	12.8624	-0.596932	0.495127
NCU00153	pyridine nucleotide-disulfide oxidoreductase, ndi-1	NOTEST	2.1108	0.88509	-1.2539	1
NCU00154	xaa-Pro dipeptidase	OK	20.871	30.8522	0.563875	0.699032
NCU00155	C6 transcription factor	OK	7.85588	7.37226	-0.091666	0.993487
NCU00157	COP9 signalosome-1, csn-1	OK	12.5879	25.6712	1.02811	0.105243
NCU00158	potassium channel regulatory factor	OK	7.63386	9.89022	0.373591	0.970515
NCU00159	Sin3-associated polypeptide Sap18	OK	8.59437	8.66162	0.0112442	0.999191
NCU00160	NADH:ubiquinone oxidoreductase 6.6kD subunit, nuo6.6	OK	675.192	721.222	0.0951456	0.991811
NCU00161	hypothetical protein	OK	7.52456	6.71211	-0.16484	0.981141
NCU00162	hypothetical protein	OK	18.7143	21.1403	0.17586	0.974317
NCU00163	dolichyl pyrophosphate Glc1Man9GlcNAc2 alpha-1,3-glucosyltransferase	OK	17.1597	18.7686	0.129294	0.988924
NCU00164	DDT domain-containing protein	OK	10.2323	11.6967	0.192965	0.965862
NCU00167	hypothetical protein	OK	30.023	27.672	-0.117641	0.992929
NCU00168	1-acylglycerol-3-phosphate O-acyltransferase	OK	36.5614	24.5188	-0.576432	0.87186
NCU00169	translocation complex componenet	OK	70.5598	58.5073	-0.27023	0.929741
NCU00170	DNAJ domain-containing protein	OK	10.7734	15.4828	0.523187	0.557984
NCU00171	calmodulin	OK	44.6119	47.3972	0.0873734	0.993243
NCU00172	MesA	OK	13.362	14.2447	0.0922861	0.999191
NCU00173	esterase D	OK	84.1775	79.784	-0.0773351	0.998638
NCU00175	hypothetical protein	OK	106.669	106.239	-0.00582633	0.999191
NCU00176	hypothetical protein	OK	8.43105	12.3457	0.550223	0.932476
NCU00177	phosphoribosylformylglycinamidine cyclo-ligase	OK	29.9213	36.4632	0.285269	0.906374
NCU00178	RNA polymerase II elongator complex subunit	OK	7.00475	9.48106	0.436716	0.970515
NCU00179	hypothetical protein	NOTEST	0	0	0	1
NCU00180	hypothetical protein	NOTEST	1.42118	2.06845	0.54146	1
NCU00181	peptidyl-prolyl cis-trans isomerase-like 2	OK	6.61993	9.58273	0.533622	0.699032
NCU00182	integral membrane protein	OK	50.5853	56.6746	0.163984	0.974317
NCU00183	DUF185 domain-containing protein	OK	14.4974	19.244	0.408614	0.761534
NCU00184	hypothetical protein	OK	20.6965	18.3072	-0.176975	0.976545
NCU00185	hypothetical protein	NOTEST	1.70453	1.65076	-0.0462468	1
NCU00186	hypothetical protein	OK	5.32004	4.62491	-0.202014	0.985348
NCU00187	carboxyvinyl-carboxyphosphonate phosphorylmutase	OK	13.405	11.9192	-0.169486	0.985348
NCU00188	ATG1 protein	OK	10.4892	11.6559	0.152166	0.97954
NCU00189	hypothetical protein	NOTEST	0.697239	0.633092	-0.139239	1
NCU00192	hypothetical protein	NOTEST	0	0	0	1
NCU00193	GPI mannosyltransferase 3	OK	9.88917	14.7253	0.574373	0.573015
NCU00194	ornithine aminotransferase	OK	6.79868	7.63342	0.167074	0.98742
NCU00195	MFS transporter	OK	6.77116	7.26622	0.101803	0.996301
NCU00196	rho GTPase activator	OK	7.07539	9.71412	0.457275	0.879253
NCU00197	hypothetical protein	NOTEST	0.897114	0	-1.79769e+308	1
NCU00198	translocase of inner mitochondrial membrane 9, tim9	OK	144.71	147.807	0.0305469	0.999191
NCU00199	hypothetical protein	OK	9.98235	12.9989	0.380935	0.752692
NCU00200	anthranilate synthase component II	OK	22.3015	28.9873	0.378277	0.743964
NCU00201	hypothetical protein	NOTEST	1.2355	0.78028	-0.663032	1
NCU00202	coronin-6	OK	63.1881	71.848	0.185296	0.967606
NCU00203	SIR2 family histone deacetylase	NOTEST	0.0762293	0	-1.79769e+308	1
NCU00204	hypothetical protein	OK	88.8066	37.5218	-1.24294	0.00351024
NCU00205	hypothetical protein	NOTEST	2.65603	2.93212	0.142678	1
NCU00206	cellobiose dehydrogenase	NOTEST	1.49298	1.10281	-0.437005	1
NCU00207	oxidoreductase	OK	36.6337	35.1609	-0.0591973	0.998638
NCU00208	hypothetical protein	NOTEST	0.134023	0.252249	0.912375	1
NCU00209	hypothetical protein	OK	25.9753	24.2695	-0.0979976	0.989826
NCU00210	nuclear cap binding protein subunit 2	OK	40.5529	45.5244	0.166834	0.987572
NCU00211	mitochondrial ribosomal protein subunit L31	OK	60.5942	69.942	0.20698	0.977173
NCU00212	histone h4	OK	466.433	558.585	0.260106	0.940441
NCU00213	nuclear protein bimA	OK	7.34685	5.32351	-0.464749	0.751554
NCU00214	hypothetical protein	OK	31.4982	28.6409	-0.137195	0.996301
NCU00215	hypothetical protein	OK	47.3084	46.6495	-0.0202334	0.999191
NCU00216	NADH-cytochrome b5 reductase 1	OK	205.536	176.94	-0.216131	0.952624
NCU00218	ADP-ribosylation factor family protein	OK	10.0022	11.7926	0.237555	0.976313
NCU00219	hypothetical protein	OK	13.2079	14.0673	0.090941	0.9909
NCU00220	hypothetical protein	OK	17.7571	12.5295	-0.503061	0.714173
NCU00221	hypothetical protein	NOTEST	0.162138	0.148835	-0.1235	1
NCU00222	hypothetical protein	OK	14.4809	15.7278	0.119161	0.987737
NCU00223	bZIP transcription factor	OK	19.4865	28.584	0.552732	0.52661
NCU00224	hypothetical protein	NOTEST	0	0	0	1
NCU00225	hypothetical protein	OK	394.735	532.108	0.430836	0.747497
NCU00226	MFS transporter	OK	32.448	24.4495	-0.408325	0.725522
NCU00227	mitochondrial cation transporter	OK	10.7592	7.24796	-0.56992	0.736395
NCU00229	hypothetical protein	NOTEST	0.71937	1.88038	1.38622	1
NCU00230	protein kinase lkh1	OK	18.1268	19.458	0.102233	0.989826
NCU00231	hypothetical protein	NOTEST	0.0704579	0.0724735	0.0406922	1
NCU00232	hypothetical protein	OK	4.3623	3.8343	-0.186123	0.982058
NCU00233	glycoside hydrolase	NOTEST	1.55438	0.831792	-0.902044	1
NCU00234	hypothetical protein	OK	25.5873	16.8112	-0.606009	0.41742
NCU00236	flavoprotein oxygenase	OK	74.6502	28.6493	-1.38165	0.00420432
NCU00237	cAMP-specific phosphodiesterase	OK	23.3242	7.59663	-1.6184	0.000336675
NCU00238	hypothetical protein	NOTEST	2.3632	1.42873	-0.726009	1
NCU00239	AMP binding domain-containing protein	OK	15.6048	15.3477	-0.0239671	0.999191
NCU00240	hypothetical protein	OK	13.6757	19.9936	0.547922	0.851259
NCU00241	hypothetical protein	OK	13.4353	22.594	0.749917	0.422069
NCU00242	V-SNARE	OK	59.5691	27.1995	-1.13098	0.00917291
NCU00243	microtubule-associated protein RP/EB family member 1	OK	55.6404	53.0018	-0.0700921	0.996393
NCU00244	glycosyl transferase	OK	27.9918	11.4496	-1.2897	0.129485
NCU00245	hypothetical protein	OK	27.8222	19.0977	-0.542837	0.698699
NCU00246	hypothetical protein	OK	8.40086	2.16383	-1.95695	0.0310619
NCU00247	hypothetical protein	NOTEST	2.33599	0.884659	-1.40084	1
NCU00248	hypothetical protein	OK	8.41516	18.8287	1.16187	0.106509
NCU00249	hypothetical protein	OK	13.402	8.35724	-0.681348	0.449048
NCU00250	hypothetical protein	NOTEST	2.43906	0.42462	-2.52208	1
NCU00251	hypothetical protein	OK	4.36313	2.7164	-0.683669	0.567151
NCU00252	hypothetical protein	OK	3.88408	5.42944	0.483231	0.87186
NCU00253	hypothetical protein	OK	21.9955	21.1	-0.0599685	0.999191
NCU00254	hypothetical protein	NOTEST	0	0.000998635	1.79769e+308	1
NCU00257	dynactin Arp1 p62 subunit RO2	OK	3.53283	3.67824	0.0581944	0.999191
NCU00258	cytoplasmic ribosomal protein-15, crp-15	OK	424.628	534.166	0.331091	0.870477
NCU00259	hypothetical protein	OK	22.425	19.3776	-0.210714	0.987737
NCU00260	oxidoreductase	OK	387.604	429.245	0.14722	0.981584
NCU00261	CTP synthase	OK	21.2831	21.4943	0.0142462	0.999191
NCU00262	hypothetical protein	OK	7.03888	1.67559	-2.07068	0.111952
NCU00263	serin endopeptidase	OK	7.86871	9.10264	0.210159	0.971298
NCU00264	hypothetical protein	OK	9.18756	9.81121	0.0947496	0.998638
NCU00265	hypothetical protein	OK	71.0336	110.78	0.641118	0.40429
NCU00267	hypothetical protein	NOTEST	2.29453	2.62847	0.196022	1
NCU00268	hypothetical protein	OK	5.99845	7.80713	0.380204	0.853034
NCU00269	set-domain histone methyltransferase-2, set-2	NOTEST	1.50793	2.53528	0.749574	1
NCU00270	hypothetical protein	OK	13.1236	18.8058	0.519011	0.580648
NCU00271	hypothetical protein	NOTEST	0	0	0	1
NCU00272	ubiquitin ligase subunit CulD	OK	13.6004	14.5412	0.0964967	0.990196
NCU00273	hypothetical protein	OK	12.5969	13.6586	0.116737	0.987572
NCU00274	hypothetical protein	OK	5.0398	4.03603	-0.320432	0.906374
NCU00275	hypothetical protein	OK	9.86677	7.07191	-0.480478	0.901495
NCU00276	MIP1-like DNA polymerase, mip-1	OK	6.46141	4.65388	-0.473416	0.737498
NCU00277	hypothetical protein	OK	11.4769	10.1154	-0.182172	0.972818
NCU00278	hypothetical protein	OK	51.2633	48.5379	-0.078815	0.995272
NCU00279	hypothetical protein	NOTEST	2.30849	2.22955	-0.0501968	1
NCU00280	hypothetical protein	OK	18.0263	13.2493	-0.44419	0.764056
NCU00281	UDP-glucose,sterol transferase	OK	15.2874	3.14925	-2.27926	0.00646833
NCU00282	hypothetical protein	OK	6.63912	6.46734	-0.0378189	0.999191
NCU00283	hypothetical protein	OK	11.2772	8.09859	-0.477665	0.714173
NCU00284	hypothetical protein	OK	2.95307	1.91813	-0.622515	0.92884
NCU00285	hypothetical protein	OK	8.82432	4.99683	-0.820472	0.425282
NCU00287	hypothetical protein	OK	15.4298	15.996	0.0519863	0.999191
NCU00288	hypothetical protein	NOTEST	1.12646	1.65886	0.558394	1
NCU00289	tall aerial hyphae-1, tah-1	OK	22.5345	15.1232	-0.575376	0.629597
NCU00290	ABC transporter	OK	2.88584	0.279404	-3.36856	0.109119
NCU00291	hypothetical protein	OK	15.3122	14.1914	-0.109668	0.992237
NCU00292	cholinesterase	OK	5.36864	1.21129	-2.14801	0.0636945
NCU00295	hypothetical protein	OK	25.4427	46.9181	0.882891	0.0824955
NCU00296	hypothetical protein	NOTEST	0.20555	0.50335	1.29207	1
NCU00297	hypothetical protein	NOTEST	0.411784	0	-1.79769e+308	1
NCU00298	MFS monocarboxylate transporter	NOTEST	2.2729	1.61605	-0.492064	1
NCU00299	peroxisomal D3,D2-enoyl-CoA isomerase	OK	12.1707	13.598	0.15999	0.993487
NCU00300	PQ loop repeat protein	OK	19.7027	8.00951	-1.29861	0.0299505
NCU00301	Sas10/Utp3 family protein	OK	9.59292	8.93411	-0.102647	0.993487
NCU00302	3-ketodihydrosphingosine reductase tsc-10	OK	27.0429	25.6573	-0.0758821	0.996393
NCU00305	short chain dehydrogenase	OK	16.441	20.8789	0.344745	0.858448
NCU00306	MFS multidrug transporter	OK	10.4892	3.47754	-1.59276	0.0267145
NCU00307	hypothetical protein	NOTEST	0	0	0	1
NCU00308	NOL1/NOP2/Sun domain family	NOTEST	1.85031	1.88403	0.0260531	1
NCU00309	WSC domain-containing protein	OK	7.43525	11.6878	0.652545	0.474951
NCU00310	hypothetical protein	NOTEST	2.32349	2.11049	-0.138715	1
NCU00311	VTS1	OK	52.6603	52.7517	0.0025021	0.999191
NCU00312	hypothetical protein	OK	0.878881	11.8621	3.75455	0.0201344
NCU00313	hypothetical protein	NOTEST	0.055189	0	-1.79769e+308	1
NCU00314	hypothetical protein	OK	3.42419	3.95227	0.206916	0.99324
NCU00315	60S ribosomal protein L29	OK	753.477	1024.7	0.443563	0.722996
NCU00316	peroxisomal adenine nucleotide transporter 1	OK	15.0581	20.6383	0.454788	0.725522
NCU00317	calpain-like protease palB/rim-13	OK	5.07452	6.71716	0.404581	0.840761
NCU00318	hypothetical protein	NOTEST	0.129745	0.127034	-0.0304655	1
NCU00319	hypothetical protein	NOTEST	1.04545	1.29248	0.306023	1
NCU00320	hypothetical protein	OK	6.53399	6.48091	-0.0117669	0.999191
NCU00321	hypothetical protein	OK	13.4747	12.7008	-0.0853443	0.993833
NCU00322	hypothetical protein	OK	76.5261	63.1487	-0.277197	0.905087
NCU00324	hypothetical protein	OK	16.9406	18.4818	0.125623	0.985348
NCU00325	hypothetical protein	OK	13.318	13.2915	-0.0028713	0.999191
NCU00326	calcium homeostasis protein Regucalcin	OK	61.9507	54.2728	-0.190893	0.977244
NCU00327	hypothetical protein	NOTEST	0.160402	1.40266	3.1284	1
NCU00329	vegetative asexual development-1, vad-1	NOTEST	0.903434	0.311595	-1.53575	1
NCU00330	hypothetical protein	OK	9.46416	5.25073	-0.849956	0.368787
NCU00331	hypothetical protein	NOTEST	1.23107	1.27961	0.0557931	1
NCU00332	hypothetical protein	OK	112.892	65.7123	-0.78071	0.165765
NCU00333	ADP-ribosylation factor family protein	OK	6.65639	6.59019	-0.0144186	0.999191
NCU00334	3' exoribonuclease	OK	21.1479	20.0888	-0.0741258	0.998638
NCU00335	pre-mRNA-splicing factor cwc15	OK	37.1367	32.433	-0.195384	0.965862
NCU00336	U3 small nucleolar RNA-associated protein 10	NOTEST	2.1042	2.18313	0.0531272	1
NCU00337	nuclear export protein Noc3	OK	3.5232	1.50152	-1.23046	0.447528
NCU00338	aspartic proteinase	OK	4.82191	4.35267	-0.147704	0.993487
NCU00339	hypothetical protein	NOTEST	0	0	0	1
NCU00340	protoperithecium-1	OK	31.1729	31.9583	0.0358996	0.999191
NCU00343	hypothetical protein	NOTEST	0.220086	0.439517	0.997849	1
NCU00344	hypothetical protein	OK	13.0942	13.5027	0.0443302	0.999191
NCU00345	hypothetical protein	OK	7.45664	7.52606	0.0133694	0.999191
NCU00346	EBDP2	OK	18.4991	23.3552	0.336295	0.856221
NCU00347	peroxin-26 Pex26-Penicillium chrysogenum	OK	22.043	22.8852	0.054092	0.999191
NCU00348	pre-mRNA splicing factor	OK	34.8943	30.7143	-0.184081	0.989826
NCU00349	hypothetical protein	OK	9.0531	11.9677	0.402668	0.975293
NCU00350	epoxide hydrolase	OK	47.2464	60.6427	0.360128	0.820894
NCU00351	cript family protein	OK	17.6794	17.4027	-0.0227655	0.999191
NCU00352	phospholipid-transporting ATPase	OK	19.669	21.6636	0.139348	0.981543
NCU00353	hypothetical protein	NOTEST	0.750231	0	-1.79769e+308	1
NCU00354	hypothetical protein	OK	2.73145	24.6555	3.17417	0.905087
NCU00355	catalase-3	OK	18.0889	22.6576	0.324888	0.868739
NCU00356	nucleoside transporter	OK	29.6301	9.54302	-1.63455	0.0401346
NCU00357	hypothetical protein	OK	21.4776	14.1535	-0.601675	0.634977
NCU00358	hypothetical protein	NOTEST	1.50082	0.719601	-1.06048	1
NCU00359	YEATS family protein	OK	13.1767	8.92429	-0.562179	0.613798
NCU00360	NAD dependent epimerase/dehydratase	OK	33.052	12.8816	-1.35942	0.0827659
NCU00361	pre-mRNA-splicing factor syf-2	OK	46.6483	36.0476	-0.371919	0.880489
NCU00362	hypothetical protein	OK	5.09254	4.05844	-0.327461	0.94594
NCU00363	hypothetical protein	NOTEST	1.51937	0.546969	-1.47394	1
NCU00366	eukaryotic translation initiation factor 5	OK	63.1491	67.9857	0.106469	0.98923
NCU00367	hypothetical protein	NOTEST	0.0754682	0	-1.79769e+308	1
NCU00370	hypothetical protein	OK	2.84135	2.0805	-0.449647	0.981543
NCU00371	mitochondrial import inner membrane translocase subunit tim23	OK	25.4838	24.847	-0.0365057	0.999191
NCU00372	hypothetical protein	OK	2.87914	5.75604	0.99944	0.126873
NCU00373	hypothetical protein	OK	37.7716	36.1301	-0.0640997	0.998638
NCU00375	hypothetical protein	OK	5.20975	1.80876	-1.52622	0.394271
NCU00376	GTR/RAG family GTPase Gtr2	OK	12.9468	16.3433	0.336106	0.893134
NCU00377	LMBR1 domain-containing protein	OK	29.8871	22.744	-0.394041	0.745345
NCU00378	aldehyde dehydrogenase	OK	26.0796	51.382	0.978342	0.0435497
NCU00379	hypothetical protein	OK	30.1938	31.0464	0.0401734	0.999191
NCU00380	hypothetical protein	NOTEST	0.275876	0.090886	-1.60189	1
NCU00382	hypothetical protein	OK	12.3672	16.4768	0.413915	0.724215
NCU00384	hypothetical protein	NOTEST	0.793006	0.859742	0.116573	1
NCU00385	ATP synthase subunit delta	OK	767.038	925.448	0.270855	0.908299
NCU00386	hypothetical protein	OK	3.06207	1.61519	-0.922803	0.668618
NCU00387	3-oxo-5-alpha-steroid 4-dehydrogenase	OK	6.35479	4.82225	-0.398139	0.906374
NCU00388	hypothetical protein	OK	25.035	26.5744	0.08609	0.993487
NCU00389	developmentally regulated GTP-binding protein 1	OK	13.8273	22.5872	0.707994	0.350751
NCU00391	hypothetical protein	NOTEST	0	0	0	1
NCU00392	hypothetical protein	OK	3.51347	4.52906	0.366318	0.923497
NCU00395	mRNA processing protein	OK	37.5066	43.121	0.201247	0.958646
NCU00396	pre-mRNA-splicing factor rse-1	OK	25.4946	25.5572	0.00353601	0.999191
NCU00397	hypothetical protein	OK	311.119	270.264	-0.203098	0.960647
NCU00398	hypothetical protein	OK	12.994	14.0471	0.112425	0.999191
NCU00399	cell wall protein PhiA	OK	3374.3	1938.97	-0.799303	0.368424
NCU00400	hypothetical protein	OK	5.27633	4.16678	-0.3406	0.908299
NCU00401	hypothetical protein	OK	15.9752	11.9956	-0.413327	0.758661
NCU00403	dTDP-D-glucose 4,6-dehydratase	OK	15.7181	14.3954	-0.126814	0.989826
NCU00404	RNA processing factor 1	OK	10.22	9.32863	-0.131664	0.989826
NCU00405	glycyl-tRNA synthetase 1	OK	50.5689	60.3363	0.254777	0.918256
NCU00406	protein kinase CHM1	OK	29.6642	39.4445	0.411103	0.71004
NCU00407	hypothetical protein	OK	3.93715	6.00646	0.609364	0.681152
NCU00408	hypothetical protein	OK	9.61153	8.14342	-0.239131	0.983657
NCU00409	chorismate mutase/prephenate dehydratase	OK	4.61021	5.92385	0.361701	0.963148
NCU00410	eukaryotic release factor 1	OK	56.4359	54.5385	-0.0493361	0.999191
NCU00411	hypothetical protein	OK	36.2932	31.328	-0.212246	0.974317
NCU00412	hypothetical protein	OK	10.0416	10.6419	0.0837715	0.999191
NCU00413	60S ribosomal protein L2	OK	1198.73	1361.26	0.183433	0.976545
NCU00414	adenosine kinase	OK	170.134	172.754	0.0220403	0.999191
NCU00415	hypothetical protein	OK	9.44109	9.35247	-0.0136059	0.999191
NCU00416	C2H2 type zinc finger domain-containing protein	OK	14.2285	10.9985	-0.371469	0.967606
NCU00417	cell cycle control protein cwf14	OK	41.9277	43.2994	0.0464429	0.999191
NCU00418	NADH:ubiquinone oxidoreductase 14.8kD subunit	OK	495.065	558.933	0.175056	0.972818
NCU00419	DNA-directed RNA polymerase I and III polypeptide	OK	7.88025	6.28728	-0.325805	0.999191
NCU00420	hypothetical protein	OK	34.1746	27.4621	-0.315483	0.855384
NCU00421	SWI-SNF complex subunit	OK	11.4668	12.8253	0.16153	0.980926
NCU00422	curved DNA-binding protein	OK	146.966	197.608	0.427153	0.820667
NCU00423	hypothetical protein	OK	13.6147	12.854	-0.082943	0.993487
NCU00424	Spo76 protein	OK	12.4296	12.2351	-0.0227478	0.999191
NCU00425	hypothetical protein	NOTEST	0	0	0	1
NCU00426	hypothetical protein	OK	5.62176	12.4105	1.14247	0.149963
NCU00427	hypothetical protein	OK	8.37668	5.47619	-0.613206	0.588653
NCU00428	DNA repair and recombination protein pif1	OK	4.60401	6.28718	0.449522	0.799881
NCU00430	Na(+)/H(+) antiporter 2	OK	12.0036	15.6957	0.386904	0.754308
NCU00431	mitochondrial import receptor subunit Tom22	OK	93.4483	98.299	0.0730081	0.996301
NCU00432	hypothetical protein	OK	10.8429	10.9287	0.0113639	0.999191
NCU00434	protein phosphatase 2C isoform beta	OK	37.7836	24.7386	-0.610995	0.365313
NCU00435	SNF7 family protein	OK	48.3391	39.7351	-0.282776	0.885365
NCU00436	GTPase FZO1	OK	28.4818	28.7408	0.0130614	0.999191
NCU00437	nitrilase	OK	4.29097	3.16887	-0.437336	0.964105
NCU00438	adenosine deaminase	OK	4.9753	7.18977	0.531161	0.870477
NCU00439	hypothetical protein	NOTEST	0	0	0	1
NCU00440	guanine nucleotide binding protein beta-1	OK	54.2525	49.9943	-0.117924	0.98742
NCU00441	phosducin	OK	28.0118	16.4685	-0.766327	0.208246
NCU00442	hypothetical protein	OK	12.7774	18.915	0.56593	0.471064
NCU00443	ran-specific GTPase-activating protein 1	OK	344.01	387.739	0.172635	0.976226
NCU00444	transcription initiation factor TFIID subunit 14	OK	22.3277	25.2317	0.176404	0.972583
NCU00445	hypothetical protein	OK	11.7279	12.8682	0.133865	0.983657
NCU00446	acetoacetyl-CoA synthase	OK	11.1698	9.06219	-0.301673	0.906374
NCU00447	serine palmitoyltransferase 2	OK	70.4972	53.5143	-0.397641	0.724215
NCU00448	hypothetical protein	OK	5.85708	5.08836	-0.20298	0.976545
NCU00449	hypothetical protein	NOTEST	1.62006	0.62766	-1.36799	1
NCU00450	sucrose transporter	OK	107.023	79.265	-0.433164	0.695772
NCU00451	hypothetical protein	OK	95.119	73.1272	-0.379324	0.772597
NCU00453	sodium/hydrogen exchanger 3	OK	27.8747	27.3306	-0.0284412	0.999191
NCU00454	hypothetical protein	OK	14.1143	11.3431	-0.315337	0.886906
NCU00455	mapkkk cascade protein kinase regulator ste50	OK	25.7089	28.5822	0.15285	0.976545
NCU00456	hypothetical protein	OK	59.6532	105.929	0.828424	0.139697
NCU00457	translation initiation factor 4B	OK	41.0883	51.0954	0.314467	0.844101
NCU00458	hypothetical protein	OK	19.8845	37.8741	0.929567	0.245307
NCU00459	hypothetical protein	OK	4.05609	4.12949	0.0258749	0.999191
NCU00461	NAD-specific glutamate dehydrogenase	OK	58.9899	41.1192	-0.520656	0.557984
NCU00462	hypothetical protein	NOTEST	0.217714	0.867591	1.99458	1
NCU00463	kynureninase	OK	16.6838	17.6606	0.0820872	0.996301
NCU00464	60S ribosomal protein L32	OK	1726.1	1951.68	0.1772	0.976545
NCU00465	chaperone dnaJ	OK	48.9114	46.182	-0.0828408	0.995173
NCU00466	glutamyl-tRNA synthetase	OK	13.5674	17.2872	0.34956	0.945009
NCU00467	CSN-5	OK	34.1418	36.4354	0.0938038	0.996301
NCU00468	prephenate dehydrogenase	OK	16.9724	19.444	0.196129	0.981543
NCU00469	alpha-tubulin suppressor protein Aats1	NOTEST	0.0356603	0.44986	3.65709	1
NCU00470	DNA repair protein Rad9	OK	14.587	16.819	0.205409	0.974036
NCU00471	hypothetical protein	OK	5.53103	5.06343	-0.127432	0.995272
NCU00472	CDC37	OK	24.0265	31.8503	0.406676	0.725522
NCU00473	hypothetical protein	OK	19.1921	21.9617	0.194476	0.970025
NCU00474	hypothetical protein	NOTEST	0.0719495	0	-1.79769e+308	1
NCU00475	40S ribosomal protein S18	OK	1236.87	1371.33	0.14888	0.987572
NCU00476	UPF0023 family protein	OK	112.009	155.058	0.469194	0.976545
NCU00477	carboxypeptidase Y	OK	441.262	409.171	-0.108933	0.989826
NCU00478	hypothetical protein	OK	3.66589	2.41647	-0.601267	0.855114
NCU00480	ubiquitin C-terminal hydrolase	OK	16.6382	18.4087	0.145885	0.979568
NCU00481	a-pheromone processing metallopeptidase Ste23	OK	10.2914	16.4756	0.67889	0.306918
NCU00483	hypothetical protein	OK	5.40222	6.56551	0.281354	0.958646
NCU00484	NADH:ubiquinone oxidoreductase 18.4kD subunit, nuo18.4	OK	215.35	256.049	0.249738	0.922529
NCU00485	hypothetical protein	NOTEST	0	0	0	1
NCU00488	protein phosphatase PP2A regulatory subunit A	OK	47.8482	62.228	0.379101	0.752409
NCU00489	cytoplasmic ribosomal protein-10, crp-10	OK	946.155	1096.09	0.212214	0.972583
NCU00490	DUF803 domain membrane protein	OK	21.9658	26.301	0.25986	0.999191
NCU00491	hypothetical protein	NOTEST	0.73886	0	-1.79769e+308	1
NCU00492	hypothetical protein	OK	13.4622	11.4101	-0.238597	0.929997
NCU00493	coatomer subunit delta	OK	128.744	114.164	-0.173389	0.972583
NCU00494	hypothetical protein	OK	4.00103	6.17845	0.626873	0.652527
NCU00495	SipA3	OK	10.9191	9.85321	-0.148194	0.980926
NCU00496	hypothetical protein	NOTEST	2.39221	3.24976	0.441991	1
NCU00497	hypothetical protein	OK	15.6264	7.2323	-1.11146	0.438904
NCU00498	molybdenum cofactor biosynthesis protein 1 B	OK	9.55434	10.6307	0.154011	0.981543
NCU00500	hypothetical protein	OK	2.85361	0.306803	-3.21741	0.441706
NCU00501	nucleolar complex protein 4	OK	5.73662	4.55063	-0.334135	0.944646
NCU00502	ATP synthase subunit 4	OK	436.481	546.32	0.323829	0.863408
NCU00503	nonselective cation channel protein	OK	9.05499	9.67869	0.0960984	0.993487
NCU00504	hypothetical protein	OK	4.75781	4.57148	-0.0576389	0.999191
NCU00505	small nuclear ribonucleoprotein Sm D1	OK	58.9591	65.6678	0.155473	0.980926
NCU00506	ER membrane protein	OK	75.5994	62.3395	-0.278228	0.887531
NCU00509	hypothetical protein	OK	2.14491	4.70865	1.1344	0.640829
NCU00510	hypothetical protein	NOTEST	0.958414	0.935168	-0.0354223	1
NCU00512	hypothetical protein	OK	6.7468	4.22457	-0.675398	0.859166
NCU00513	phosphotransferase enzyme family domain-containing protein	OK	28.0693	38.3287	0.44943	0.728081
NCU00515	hypothetical protein	OK	36.2415	18.0139	-1.00854	0.125908
NCU00516	hypothetical protein	NOTEST	1.11148	1.02809	-0.112521	1
NCU00517	cell cycle checkpoint protein RAD17	OK	18.3892	13.9971	-0.393729	0.747599
NCU00518	MGS207 protein	OK	88.8067	76.7804	-0.20993	0.952741
NCU00519	ribulose-phosphate 3-epimerase	OK	86.1185	96.6664	0.166691	0.974317
NCU00520	oxidoreductase	OK	164.099	105.728	-0.634211	0.36446
NCU00521	hypothetical protein	OK	56.3562	43.2999	-0.380211	0.969405
NCU00522	cystathionine beta-lyase	OK	165.366	97.1601	-0.767228	0.328525
NCU00523	NAD-dependent deacetylase sirtuin-2	OK	16.3071	10.7136	-0.606052	0.576801
NCU00524	hypothetical protein	NOTEST	1.36583	1.04992	-0.379498	1
NCU00525	hypothetical protein	NOTEST	0	0	0	1
NCU00526	Lcc1	NOTEST	0.138612	0.151123	0.12467	1
NCU00527	mitochondrial genome maintenance protein Mgr2	OK	48.4867	55.1428	0.185584	0.968418
NCU00528	FHA domain-containing protein	OK	17.0234	13.0396	-0.384621	0.75743
NCU00529	hypothetical protein	NOTEST	0	0	0	1
NCU00530	hypothetical protein	NOTEST	0	0	0	1
NCU00531	hypothetical protein	NOTEST	0	0	0	1
NCU00532	hypothetical protein	NOTEST	0	0	0	1
NCU00533	hypothetical protein	NOTEST	0	0	0	1
NCU00534	hypothetical protein	NOTEST	1.21329	1.20572	-0.0090327	1
NCU00535	alanyl-tRNA synthetase	OK	7.47168	8.48171	0.182923	0.98742
NCU00536	homoserine O-acetyltransferase	OK	27.7017	21.1162	-0.391622	0.75743
NCU00537	hypothetical protein	OK	92.4	54.7155	-0.755943	0.195071
NCU00538	PAP/25A associated domain family	OK	8.28241	4.70339	-0.816348	0.202862
NCU00541	hypothetical protein	OK	126.569	76.5999	-0.72451	0.351974
NCU00542	DUF914 domain membrane protein	OK	28.515	19.7258	-0.531639	0.548472
NCU00545	hypothetical protein	OK	25.0364	18.381	-0.445809	0.656396
NCU00547	hypothetical protein	NOTEST	0.901245	0.583384	-0.627473	1
NCU00548	MutT/nudix family protein	OK	14.6754	14.8861	0.0205589	0.999191
NCU00549	glutathione transferase omega-1	OK	78.4792	87.8896	0.163383	0.975245
NCU00550	hypothetical protein	OK	9.49617	6.25055	-0.603362	0.71004
NCU00551	myosin type-2 heavy chain 2	OK	22.9305	17.5642	-0.384632	0.74523
NCU00552	albino-1, al-1	OK	714.273	39.7167	-4.16866	0
NCU00553	rho GTPase activator	OK	44.729	30.484	-0.55316	0.468548
NCU00554	aspartate-semialdehyde dehydrogenase	OK	66.0423	50.9842	-0.373339	0.775585
NCU00557	hypothetical protein	NOTEST	0.392509	1.1304	1.52604	1
NCU00558	hypothetical protein	OK	3.14126	2.05879	-0.609547	0.886906
NCU00559	hypothetical protein	OK	5.58803	3.22848	-0.791488	0.453956
NCU00560	WD domain-containing protein	OK	14.4861	8.02316	-0.852424	0.334153
NCU00561	hypothetical protein	OK	11.9965	5.81958	-1.04362	0.183907
NCU00562	hypothetical protein	OK	36.8575	43.1285	0.226682	0.938748
NCU00563	hypothetical protein	NOTEST	0.672492	0.550208	-0.289539	1
NCU00564	mitochondrial 40S ribosomal protein MRP2	OK	145.84	169.085	0.213363	0.970437
NCU00565	lipoic acid synthetase	OK	22.7816	19.2951	-0.23963	0.984317
NCU00566	synaptobrevin	OK	180.32	206.925	0.198547	0.962493
NCU00567	arginine-6, arg-6	OK	18.9774	23.3777	0.300852	0.9387
NCU00568	hypothetical protein	OK	15.3221	10.7905	-0.505851	0.706385
NCU00569	SOH1 family protein	OK	17.4559	15.4404	-0.17701	0.989826
NCU00570	DNA-directed RNA polymerase III polypeptide	OK	18.9445	30.5764	0.690642	0.690805
NCU00571	hypothetical protein	OK	62.7227	58.5689	-0.0988534	0.989826
NCU00572	thaumatin family protein	OK	3.12072	2.19231	-0.509426	0.933002
NCU00573	hypothetical protein	OK	99.4365	126.506	0.34736	0.833063
NCU00574	hypothetical protein	OK	10.023	2.50547	-2.00016	0.712255
NCU00575	glucokinase	OK	75.9017	80.6376	0.0873214	0.993487
NCU00576	hypothetical protein	OK	19.0747	18.1007	-0.0756114	0.99715
NCU00577	hypothetical protein	OK	14	10.1488	-0.464113	0.787273
NCU00578	peptidyl-prolyl cis-trans isomerase-like 1	OK	6.03621	8.74452	0.534736	0.923995
NCU00579	oxysterol binding protein 1	OK	35.3189	28.0156	-0.334213	0.877548
NCU00580	acyl-CoA thioesterase	OK	9.91056	11.1885	0.174982	0.981584
NCU00581	phosphopantetheinyl transferase	OK	30.2629	30.4002	0.00653058	0.999191
NCU00582	cryptochrome DASH	OK	152.065	7.45153	-4.35101	0
NCU00583	hypothetical protein	OK	5.3568	0.919083	-2.5431	0.984972
NCU00584	hypothetical protein	OK	84.0975	29.6025	-1.50634	0.000300866
NCU00585	albino-2, al-2	OK	355.247	44.7467	-2.98897	0
NCU00586	non-anchored cell wall protein-6, ncw-6	OK	79.8444	17.1587	-2.21825	2.33896e-05
NCU00587	osmotic sensitive-5, os-5	OK	37.3417	23.5217	-0.6668	0.394672
NCU00589	auxin Efflux Carrier superfamily	OK	63.3514	38.0955	-0.733758	0.468721
NCU00590	hypothetical protein	OK	58.5458	53.6666	-0.125541	0.993487
NCU00591	methylcrotonoyl-CoA carboxylase subunit alpha	OK	22.4686	13.117	-0.776467	0.519806
NCU00592	pre-mRNA-splicing factor cwc-25	OK	14.9512	13.2954	-0.169336	0.989826
NCU00593	COP9 signalosome-2, csn-2	OK	22.0157	22.1523	0.0089274	0.999191
NCU00594	hypothetical protein	NOTEST	2.01006	1.92471	-0.0625973	1
NCU00595	ubiquitin thiolesterase	OK	30.638	17.9329	-0.772713	0.159763
NCU00596	lipoyltransferase	OK	53.0041	30.1155	-0.815598	0.122489
NCU00597	deoxyribose-phosphate aldolase 2	OK	7.73392	4.81329	-0.684177	0.728329
NCU00600	small Rho-type GTPase	OK	99.6686	87.8112	-0.182735	0.969883
NCU00602	siroheme synthase	OK	7.87909	10.0577	0.352202	0.856673
NCU00603	hypothetical protein	NOTEST	0	0	0	1
NCU00604	hypothetical protein	OK	4.34484	1.78573	-1.28279	0.375636
NCU00605	ThiF domain-containing protein	OK	10.0372	7.05794	-0.508035	0.745967
NCU00606	short-chain alcohol dehydrogenase	NOTEST	1.43324	0.678697	-1.07845	1
NCU00607	hypothetical protein	OK	7.6751	3.98519	-0.945538	0.804248
NCU00608	AMP-binding enzyme	OK	18.3568	19.3665	0.0772472	0.996301
NCU00609	initiation-specific alpha-1,6-mannosyltransferase	OK	42.8905	26.9791	-0.668815	0.306918
NCU00611	hypothetical protein	OK	8.16926	8.87775	0.119987	0.989826
NCU00614	DUF1620 domain-containing protein	OK	34.6997	35.0758	0.0155523	0.999191
NCU00616	hypothetical protein	OK	6.60179	7.91181	0.261151	0.972583
NCU00617	phosducin family protein	OK	25.2434	29.3921	0.21952	0.955787
NCU00618	40S ribosomal protein S27	OK	1991.3	1966.21	-0.0182962	0.999191
NCU00619	hypothetical protein	OK	35.3721	34.1541	-0.0505544	0.999191
NCU00620	hypothetical protein	OK	8.4094	5.58261	-0.591061	0.74434
NCU00621	TORC1 growth control complex subunit Kog1	OK	8.50465	10.5373	0.309177	0.858448
NCU00622	cell polarity protein	OK	23.7926	19.9238	-0.256023	0.907122
NCU00623	integral membrane protein	OK	39.3639	35.3077	-0.15689	0.977267
NCU00624	ER to Golgi transporter Yif1	OK	37.1857	32.5632	-0.191505	0.967606
NCU00627	hypothetical protein	OK	159.978	132.53	-0.271555	0.908299
NCU00628	hypothetical protein	OK	32.6589	18.271	-0.837916	0.130524
NCU00629	6-phosphofructokinase	OK	183.724	88.893	-1.04739	0.0497332
NCU00630	hypothetical protein	OK	8.06382	4.99998	-0.689542	0.985434
NCU00631	RING-13 protein	OK	14.8473	11.9664	-0.311213	0.853865
NCU00632	type I phosphodiesterase/nucleotide pyrophosphatase	OK	17.5962	16.4139	-0.100344	0.989826
NCU00633	hypothetical protein	OK	49.8526	32.7931	-0.604273	0.423485
NCU00634	ribosomal protein L14	OK	847.209	886.712	0.0657472	0.998638
NCU00635	nascent polypeptide-associated complex subunit alpha	OK	652.248	786.128	0.269342	0.922932
NCU00636	ATP synthase subunit D	OK	293.084	292.621	-0.0022824	0.999191
NCU00638	hypothetical protein	NOTEST	1.51583	0.818054	-0.889842	1
NCU00640	hypothetical protein	OK	22.1419	21.8715	-0.017725	0.999191
NCU00641	cytochrome c oxidase-assembly factor cox-16	OK	49.5628	56.7834	0.196211	0.988924
NCU00642	beta-galactosidase	OK	66.1986	44.5307	-0.572	0.441706
NCU00643	L-arabinitol 4-dehydrogenase	OK	32.2004	38.9488	0.274498	0.906374
NCU00644	ATP synthase subunit G	OK	110.775	128.827	0.217804	0.946292
NCU00645	hypothetical protein	NOTEST	0	0	0	1
NCU00646	methyltransferase LaeA	NOTEST	1.99455	2.80423	0.491539	1
NCU00648	choline transporter	NOTEST	1.58826	1.78367	0.167406	1
NCU00649	Npt1p	OK	26.688	29.4851	0.143796	0.985434
NCU00650	Wdr1p	OK	7.7115	5.5909	-0.46393	0.922932
NCU00651	peptide N-glycanase-1	OK	16.6913	12.1308	-0.460426	0.815978
NCU00652	hypothetical protein	OK	3.53135	3.10397	-0.186103	0.983657
NCU00653	hypothetical protein	NOTEST	2.4447	1.37439	-0.830861	1
NCU00654	hypothetical protein	OK	24.346	10.3472	-1.23444	0.0289719
NCU00655	mitochondrial enoyl reductase	OK	54.5006	65.7824	0.271428	0.917037
NCU00656	phosphoinositide 3-kinase	OK	19.2205	17.304	-0.15154	0.993487
NCU00657	hypothetical protein	OK	8.6669	11.5704	0.416852	0.803292
NCU00658	hypothetical protein	NOTEST	0.531384	0.343711	-0.628558	1
NCU00659	hypothetical protein	OK	22.7965	11.4504	-0.99341	0.60676
NCU00660	glutamyl-tRNA amidotransferase	OK	29.481	24.2553	-0.281486	0.925792
NCU00662	RNA binding protein	OK	4.74163	5.67443	0.259091	0.970257
NCU00663	hypothetical protein	OK	45.1075	32.1282	-0.489526	0.722191
NCU00664	pre-mRNA-splicing factor isy-1	OK	6.79192	7.75427	0.191171	0.993487
NCU00665	Ser/Thr protein phosphatase	OK	58.4743	56.0793	-0.0603358	0.998638
NCU00666	hypothetical protein	OK	6.36368	4.85746	-0.389659	0.916191
NCU00667	vacuolar membrane ATPase-11, vma-11	OK	182.909	118.603	-0.624987	0.344141
NCU00668	rho guanyl nucleotide exchange factor	OK	29.6853	26.802	-0.147408	0.977244
NCU00669	oligosaccharyl transferase subunit	OK	77.3473	74.3284	-0.0574365	0.998638
NCU00670	NADH:ubiquinone oxidoreductase 9.5, nuo9.5	OK	373.948	385.604	0.0442837	0.999191
NCU00671	beige/BEACH domain-containing protein	OK	15.1292	15.089	-0.00383544	0.999191
NCU00673	serine protease p2	OK	666.589	494.864	-0.429766	0.758536
NCU00674	hypothetical protein	NOTEST	1.1457	0.84012	-0.44756	1
NCU00675	efr-3	OK	3.69037	4.11193	0.15605	0.985658
NCU00676	F1-ATP synthase assembly protein	OK	4.88018	6.86909	0.493186	0.821544
NCU00677	phenylacetyl-CoA ligase	OK	17.6412	13.4357	-0.39287	0.803292
NCU00678	glutamate decarboxylase	OK	17.5214	11.6547	-0.5882	0.517665
NCU00679	hypothetical protein	NOTEST	0.584699	0.555534	-0.0738192	1
NCU00680	2-methylcitrate dehydratase	OK	73.3819	100.467	0.453222	0.726195
NCU00681	GTPase activating protein	OK	7.36648	8.94871	0.280705	0.98776
NCU00682	serine/threonine-protein kinase PRKX	OK	38.2506	32.5712	-0.231885	0.92944
NCU00684	endonuclease/Exonuclease/phosphatase	OK	28.1816	37.1312	0.39788	0.839111
NCU00685	casein kinase I isoform delta	OK	186.888	153.629	-0.282722	0.926607
NCU00687	hypothetical protein	OK	78.3796	37.2147	-1.07461	0.0164838
NCU00688	hypothetical protein	NOTEST	2.35006	2.47531	0.0749121	1
NCU00689	hypothetical protein	OK	10.6378	11.5331	0.116581	0.989826
NCU00690	ribonuclease P complex subunit Pop1	OK	7.28034	7.04422	-0.0475669	0.999191
NCU00691	hypothetical protein	OK	14.4478	4.35279	-1.73083	0.000532323
NCU00692	chaperone dnaK	OK	26.8048	27.2407	0.0232687	0.999191
NCU00693	exosome complex exonuclease RRP40	OK	7.61063	11.5643	0.603588	0.910868
NCU00694	hypothetical protein	OK	20.7611	26.8511	0.371099	0.814415
NCU00695	hypothetical protein	NOTEST	0	0	0	1
NCU00696	SH3 domain-containing protein	OK	36.6013	61.7918	0.75552	0.213263
NCU00697	hypothetical protein	NOTEST	0.683481	1.05619	0.627901	1
NCU00698	hypothetical protein	NOTEST	1.81567	0.324003	-2.48642	1
NCU00699	hypothetical protein	OK	3.96771	6.03807	0.605782	0.780317
NCU00700	hypothetical protein	OK	6.39852	4.87848	-0.391306	0.923497
NCU00701	lysozyme	OK	18.5452	16.8811	-0.135633	0.989826
NCU00704	hypothetical protein	NOTEST	0.20957	0	-1.79769e+308	1
NCU00705	hypothetical protein	OK	6.53165	3.91182	-0.739606	0.871074
NCU00706	60S ribosomal protein L44	OK	1646.4	1784.74	0.116398	0.989826
NCU00707	hypothetical protein	OK	11.1445	8.54562	-0.383075	0.879359
NCU00708	hypothetical protein	NOTEST	0.366001	0	-1.79769e+308	1
NCU00709	beta-xylosidase	NOTEST	0.662025	0.480149	-0.463403	1
NCU00710	acetyl xylan esterase	NOTEST	1.65486	1.46373	-0.177055	1
NCU00711	multidrug resistance protein fnx1	OK	6.1161	3.13549	-0.963921	0.376082
NCU00712	3-hydroxy-3-methylglutaryl-coenzyme A reductase	OK	114.521	103.27	-0.149188	0.980926
NCU00713	isochorismatase family hydrolase	OK	37.6146	30.9164	-0.28292	0.882837
NCU00714	heat shock protein STI1	OK	57.2283	66.3849	0.214126	0.9481
NCU00715	betaine aldehyde dehydrogenase	OK	23.1284	16.4597	-0.490725	0.984972
NCU00716	non-anchored cell wall protein-5, ncw-5	OK	766.793	233.889	-1.71301	0.000846772
NCU00717	DUF1212 domain membrane protein	OK	6.92195	2.38198	-1.53902	0.00946393
NCU00718	hypothetical protein	NOTEST	2.65012	3.38136	0.351549	1
NCU00719	hypothetical protein	NOTEST	1.27558	1.20113	-0.0867627	1
NCU00720	L-lactate dehydrogenase	OK	48.049	59.9816	0.320015	0.836296
NCU00721	proline-specific permease	OK	10.1676	16.6983	0.715721	0.316236
NCU00722	amidohydrolase	OK	9.30305	14.5156	0.641834	0.584255
NCU00723	Znf1p	OK	9.49464	8.0823	-0.232347	0.970025
NCU00724	hypothetical protein	NOTEST	0.430029	0.494252	0.20081	1
NCU00725	epsin-3	OK	68.8315	65.2875	-0.0762611	0.995779
NCU00726	cyclosporin-resistant-1, csr-1	OK	1543.2	1863.03	0.271726	0.929741
NCU00727	hypothetical protein	OK	2.93849	6.2528	1.08943	0.996301
NCU00728	hypothetical protein	NOTEST	2.69187	2.45614	-0.132213	1
NCU00729	hypothetical protein	OK	326.798	231.162	-0.499492	0.584908
NCU00730	hypothetical protein	NOTEST	2.20513	3.2285	0.550004	1
NCU00732	trichothecene C-15 hydroxylase	OK	2.28786	5.27445	1.20502	0.476295
NCU00733	hypothetical protein	OK	4.42706	4.85448	0.132966	0.998638
NCU00734	Ulp1 protease	OK	30.5689	30.1398	-0.0203961	0.999191
NCU00735	hypothetical protein	NOTEST	2.5687	4.14431	0.69009	1
NCU00736	molybdenum cofactor biosynthetic protein	NOTEST	0.996243	1.83059	0.877739	1
NCU00737	presequence translocated-associated motor subunit pam-17	OK	32.299	60.7464	0.911309	0.0711483
NCU00738	hypothetical protein	OK	12.2251	11.5062	-0.0874311	0.998638
NCU00739	hypothetical protein	NOTEST	0	0	0	1
NCU00740	hypothetical protein	OK	3.18769	2.7137	-0.232253	0.980926
NCU00741	gliotoxin biosynthesis protein GliK	OK	24.4986	16.7057	-0.552366	0.659856
NCU00742	glycerol-3-phosphate dehydrogenase	OK	20.0862	18.31	-0.133573	0.995173
NCU00743	glycogen debranching enzyme	OK	51.0851	61.1877	0.260338	0.0491632
NCU00744	hypothetical protein	OK	43.182	33.809	-0.353021	0.792643
NCU00745	hypothetical protein	NOTEST	0.428876	0.541531	0.336484	1
NCU00746	hypothetical protein	NOTEST	0.0975605	0	-1.79769e+308	1
NCU00747	hypothetical protein	NOTEST	2.45413	1.73551	-0.499846	1
NCU00748	hypothetical protein	OK	159.757	80.2873	-0.992636	0.03631
NCU00749	hypothetical protein	OK	19.943	26.3643	0.402705	0.75743
NCU00751	hypothetical protein	OK	6.87531	6.78226	-0.019659	0.999191
NCU00752	hypothetical protein	OK	23.4325	18.7163	-0.324214	0.976545
NCU00753	hypothetical protein	OK	27.9808	25.4711	-0.135578	0.984317
NCU00754	multidrug resistant protein	OK	164.1	14.9085	-3.46037	0
NCU00755	hypothetical protein	OK	7.24549	3.43757	-1.07569	0.210623
NCU00756	hypothetical protein	NOTEST	0	0	0	1
NCU00757	hypothetical protein	NOTEST	0.674888	1.6873	1.322	1
NCU00758	formate/nitrite transporter	OK	2.42192	4.89848	1.01618	0.332246
NCU00759	hypothetical protein	OK	15.5414	12.0163	-0.371118	0.80462
NCU00760	hypothetical protein	NOTEST	0	0	0	1
NCU00761	triacylglycerol lipase	OK	4.70393	1.50916	-1.64012	0.0863134
NCU00762	endoglucanase 3	NOTEST	0.793495	1.32532	0.740051	1
NCU00763	hypothetical protein	NOTEST	0	0.135708	1.79769e+308	1
NCU00764	hypothetical protein	NOTEST	0	0.457313	1.79769e+308	1
NCU00765	amino acid permease 2	NOTEST	1.40319	0.857242	-0.710933	1
NCU00766	hypothetical protein	OK	60.5266	46.8093	-0.370775	0.810148
NCU00768	mRNA binding post-transcriptional regulator	OK	56.1846	58.43	0.0565341	0.998638
NCU00770	hypothetical protein	OK	9.46874	12.1958	0.36514	0.781894
NCU00771	UBX domain-containing protein 7	OK	22.263	17.9314	-0.312166	0.858448
NCU00772	serine/threonine-protein kinase 24	OK	11.3201	11.8178	0.0620792	0.999191
NCU00773	hypothetical protein	OK	7.32908	6.96789	-0.0729094	0.999191
NCU00774	hypothetical protein	OK	52.6897	76.7259	0.542194	0.508423
NCU00775	isocitrate dehydrogenase subunit 1	OK	135.582	143.563	0.0825235	0.993487
NCU00776	tyrosinase	NOTEST	0.0326941	0.0865102	1.40384	1
NCU00777	methyltransferase	OK	3.18797	2.81057	-0.181775	0.987572
NCU00778	sed5 vesicle protein	OK	9.95522	8.34981	-0.253709	0.970257
NCU00779	hypothetical protein	OK	13.5241	8.15176	-0.730352	0.728573
NCU00780	D-lactate dehydrogenase	OK	3.5124	3.8518	0.133075	0.998638
NCU00781	hypothetical protein	NOTEST	0	0	0	1
NCU00782	pantothenate transporter liz1	OK	3.76574	6.37852	0.760287	0.644538
NCU00783	hypothetical protein	OK	10.7642	4.18047	-1.36451	0.845763
NCU00784	hypothetical protein	OK	13.9744	15.7399	0.17164	0.975293
NCU00786	G-protein coupled receptor	NOTEST	0.847577	0.388463	-1.12557	1
NCU00787	hypothetical protein	NOTEST	1.86004	0.599222	-1.63417	1
NCU00788	hypothetical protein	OK	6.84438	3.78262	-0.855535	0.41742
NCU00789	DUF221 domain-containing protein	OK	39.2221	35.1981	-0.156169	0.976545
NCU00792	branched-chain-amino-acid aminotransferase	OK	58.914	88.6359	0.589279	0.41742
NCU00793	trehalose phosphate synthase	OK	45.6319	73.2505	0.682796	0.0429178
NCU00794	ribosome biogenesis protein Rsa4	OK	4.70204	5.49132	0.223867	0.976545
NCU00795	membrane bound cation transporter	NOTEST	2.27777	2.06031	-0.144761	1
NCU00796	hydantoinase	OK	30.681	20.829	-0.558753	0.464606
NCU00799	homocysteine S-methyltransferase	OK	16.089	21.7437	0.434521	0.681152
NCU00800	hypothetical protein	NOTEST	0.188337	0.208915	0.149598	1
NCU00801	MFS lactose permease	OK	31.1999	21.6375	-0.528004	0.536267
NCU00802	hypothetical protein	OK	9.33415	10.4433	0.16198	0.987776
NCU00803	MFS transporter	OK	6.31186	4.29365	-0.55586	0.9378
NCU00804	hypothetical protein	NOTEST	1.65371	0	-1.79769e+308	1
NCU00805	bZIP transcription factor	OK	78.9053	39.6568	-0.992555	0.0299849
NCU00806	hypothetical protein	NOTEST	0	0	0	1
NCU00807	hypothetical protein	NOTEST	0.428038	0	-1.79769e+308	1
NCU00810	beta-galactosidase	OK	26.6497	28.7864	0.11127	0.988924
NCU00811	hypothetical protein	OK	313.378	303.735	-0.0450903	0.999191
NCU00812	exosome complex exonuclease RRP41	OK	8.82973	12.0051	0.443207	0.98742
NCU00813	disulfide isomerase	OK	221.567	161.382	-0.457263	0.704449
NCU00814	hypothetical protein	OK	23.3425	22.8571	-0.0303155	0.999191
NCU00817	hypothetical protein	NOTEST	0	0	0	1
NCU00818	hypothetical protein	NOTEST	1.23564	0.899087	-0.45873	1
NCU00819	hypothetical protein	NOTEST	1.00375	1.75319	0.80459	1
NCU00821	sugar transporter	OK	3.70101	6.72734	0.862118	0.454407
NCU00822	hypothetical protein	NOTEST	0.033246	0	-1.79769e+308	1
NCU00823	26S proteasome regulatory subunit RPN11	OK	37.4667	56.5726	0.594494	0.41833
NCU00824	histone deacetylase RPD3	OK	1.99084	5.66774	1.50939	0.0336554
NCU00825	hypothetical protein	NOTEST	2.38299	1.98756	-0.261772	1
NCU00826	hypothetical protein	NOTEST	0.603512	0.77552	0.361782	1
NCU00827	hypothetical protein	OK	4.09494	4.3315	0.0810234	0.999191
NCU00828	peroxisomal membrane protein	OK	26.3522	20.0655	-0.393206	0.868739
NCU00829	ferric reductase	OK	12.3555	17.8858	0.533659	0.634977
NCU00830	ctr copper transporter, tcu-1	OK	23.1957	21.4629	-0.112012	0.989826
NCU00831	extracellular serine carboxypeptidase	OK	31.0092	32.5722	0.0709454	0.996393
NCU00832	hypothetical protein	OK	3.76417	3.45047	-0.125539	0.996301
NCU00833	hypothetical protein	OK	8.93171	7.29379	-0.292268	0.877548
NCU00834	hypothetical protein	NOTEST	1.82767	2.49256	0.447624	1
NCU00835	hypothetical protein	OK	7.39011	14.9208	1.01366	0.114441
NCU00836	hypothetical protein	NOTEST	0.258931	0.286433	0.145631	1
NCU00837	6-phosphogluconate dehydrogenase	OK	15.3115	10.6331	-0.526058	0.722996
NCU00838	3-dehydroshikimate dehydratase	OK	62.64	39.4815	-0.665907	0.313713
NCU00839	hypothetical protein	NOTEST	1.86847	0.242429	-2.94622	1
NCU00840	hypothetical protein	NOTEST	0.325616	0.0744177	-2.12945	1
NCU00841	hypothetical protein	NOTEST	0	0	0	1
NCU00842	hypothetical protein	NOTEST	1.51206	0	-1.79769e+308	1
NCU00843	phosphoribosylglycinamide formyltransferase	OK	44.3046	32.164	-0.462011	0.65351
NCU00844	hypothetical protein	NOTEST	0.533564	0.298796	-0.8365	1
NCU00845	hypothetical protein	NOTEST	1.87576	2.42801	0.372301	1
NCU00846	hypothetical protein	NOTEST	0.71563	2.41491	1.75468	1
NCU00847	hypothetical protein	OK	62.7738	64.4964	0.0390556	0.999191
NCU00848	integral membrane protein TmpA	OK	230.172	75.7894	-1.60264	5.57873e-05
NCU00849	hypothetical protein	OK	30.7686	31.8319	0.0490124	0.999191
NCU00850	hypothetical protein	OK	69.9088	44.2786	-0.658865	0.60908
NCU00851	hypothetical protein	NOTEST	0.433048	1.20539	1.4769	1
NCU00852	endo-arabinase	NOTEST	1.43843	0.616215	-1.22299	1
NCU00853	hypothetical protein	OK	12.8155	6.53013	-0.97271	0.218386
NCU00854	hypothetical protein	OK	5.75736	3.29943	-0.803187	0.730837
NCU00855	hypothetical protein	OK	112.182	21.4158	-2.38909	6.51e-05
NCU00857	hypothetical protein	OK	5.48209	8.08935	0.561297	0.706361
NCU00859	hypothetical protein	OK	78.0963	15.9298	-2.29352	0.00216584
NCU00860	ZIP family zinc transporter	OK	14.8442	16.8416	0.182137	0.976545
NCU00861	hypothetical protein	NOTEST	0.340426	0.372702	0.130682	1
NCU00862	hypothetical protein	OK	3.65847	3.9329	0.104352	0.999191
NCU00863	transcriptional regulator	OK	17.3362	21.1486	0.286769	0.987981
NCU00864	TIM-barrel enzyme family protein	OK	131.541	155.497	0.24137	0.976545
NCU00865	oxalate decarboxylase oxdC	OK	58.3913	72.4613	0.311457	0.972818
NCU00866	DUF1275 domain-containing protein	NOTEST	0.80934	0.207403	-1.96431	1
NCU00867	hypothetical protein	OK	201.584	125.089	-0.688422	0.321331
NCU00868	hypothetical protein	OK	33.3532	26.9945	-0.305157	0.889237
NCU00869	hypothetical protein	OK	9.12924	5.93478	-0.6213	0.573015
NCU00870	hypothetical protein	OK	10.3816	11.1636	0.104784	0.991811
NCU00871	hypothetical protein	NOTEST	1.08199	0.998702	-0.115558	1
NCU00872	hypothetical protein	NOTEST	2.19994	3.64141	0.727035	1
NCU00873	hypothetical protein	OK	3.26685	3.10519	-0.0732194	0.999191
NCU00874	hypothetical protein	OK	3.71162	3.59399	-0.0464624	0.999191
NCU00875	hypothetical protein	OK	4.17798	4.14803	-0.0103783	0.999191
NCU00876	ferric reductase transmembrane component	OK	39.1394	36.0766	-0.117558	0.98742
NCU00877	hypothetical protein	OK	13.3594	7.66054	-0.802333	0.629597
NCU00878	hypothetical protein	OK	844.563	277.157	-1.6075	0.000298953
NCU00879	WD domain-containing protein	OK	52.9178	38.9767	-0.441141	0.668618
NCU00880	phospholipase A-2-activating protein	OK	32.9877	35.1338	0.0909312	0.990755
NCU00881	hypothetical protein	OK	82.3003	70.793	-0.217291	0.970257
NCU00882	hypothetical protein	NOTEST	0.865985	1.29191	0.577097	1
NCU00883	hypothetical protein	OK	5.76604	6.75752	0.228914	0.990169
NCU00884	NAD dependent epimerase/dehydratase	OK	201.306	176.11	-0.192911	0.969405
NCU00885	hypothetical protein	NOTEST	0.299488	0.121935	-1.29639	1
NCU00886	hypothetical protein	OK	4.61487	2.46417	-0.905185	0.684853
NCU00887	hypothetical protein	OK	2.65385	5.15407	0.957628	0.962658
NCU00889	RAB family GTPase	OK	30.2743	15.2791	-0.986531	0.0693856
NCU00890	beta-mannosidase	NOTEST	0.347541	0.89537	1.3653	1
NCU00891	xylitol dehydrogenase	OK	12.2022	17.5337	0.522994	0.570716
NCU00892	methionine-6, met-6	OK	5.64953	6.59024	0.2222	0.999191
NCU00895	RAB GTPase Ypt5	OK	138.556	135.195	-0.0354264	0.999191
NCU00896	synaptojanin-1	OK	16.4679	24.7819	0.589636	0.60773
NCU00897	Sin3 complex subunit	OK	12.1268	8.24585	-0.556459	0.837513
NCU00898	hypothetical protein	OK	21.0251	16.8887	-0.316051	0.868739
NCU00899	hypothetical protein	OK	23.4875	37.9551	0.692398	0.284696
NCU00900	hypothetical protein	OK	17.8271	22.4883	0.335105	0.906374
NCU00901	ultraviolet-sensitive-6, uvs-6	OK	10.4654	7.87351	-0.410555	0.908299
NCU00902	white collar-2	OK	24.5652	21.9526	-0.162222	0.975293
NCU00903	hypothetical protein	OK	181.421	195.619	0.108702	0.993487
NCU00904	D-lactate dehydrogenase	OK	43.4137	68.5737	0.659506	0.780317
NCU00905	N-acylethanolamine amidohydrolase	OK	19.9661	26.5608	0.411747	0.722191
NCU00906	hypothetical protein	OK	1.98304	4.76455	1.26463	0.267974
NCU00907	hypothetical protein	NOTEST	0	0	0	1
NCU00911	polysaccharide synthase Cps1p	OK	68.7381	163.082	1.24642	0.00748668
NCU00912	hypothetical protein	OK	5.81949	6.31268	0.117362	0.995779
NCU00913	GPI-anchored wall transfer protein 1	OK	34.9579	33.5302	-0.0601572	0.999191
NCU00914	serine/threonine protein kinase	OK	18.0413	17.5235	-0.0420114	0.999191
NCU00915	aspartyl-tRNA synthetase	OK	126.192	114.577	-0.139302	0.981584
NCU00916	membrane bound cation transporter	OK	21.7207	20.1334	-0.109477	0.993258
NCU00917	hypothetical protein	OK	14.8637	11.8021	-0.33275	0.917734
NCU00918	hypothetical protein	OK	60.6364	55.988	-0.115065	0.990169
NCU00921	hypothetical protein	OK	10.2997	5.80701	-0.826735	0.333604
NCU00922	hypothetical protein	NOTEST	0.356702	0	-1.79769e+308	1
NCU00923	hypothetical protein	OK	35.0422	23.0867	-0.602034	0.411358
NCU00924	glycosylphosphatidylinositol transamidase-2, gpit-2	OK	30.7103	28.7194	-0.0966963	0.990382
NCU00925	pescadillo	OK	12.8156	9.49374	-0.432853	0.787979
NCU00926	hypothetical protein	OK	4.61438	3.53736	-0.383464	0.906374
NCU00927	kinesin	OK	8.3485	7.21216	-0.211086	0.962658
NCU00928	UPF0183 domain-containing protein	OK	11.1079	10.4799	-0.0839598	0.996393
NCU00929	hypothetical protein	OK	6.93684	6.54729	-0.0833806	0.999191
NCU00930	translocase of inner mitochondrial membrane 10, tim10	OK	105.29	99.119	-0.0871354	0.996393
NCU00931	lysyl-tRNA synthetase	OK	4.72824	4.94062	0.0633873	0.999191
NCU00932	hypothetical protein	NOTEST	0.0410809	0.0816836	0.991577	1
NCU00934	hypothetical protein	NOTEST	0.166843	1.18227	2.82499	1
NCU00935	hypothetical protein	OK	164.675	124.857	-0.399346	0.815036
NCU00936	succinate semialdehyde dehydrogenase	OK	37.4791	54.1203	0.530083	0.874884
NCU00937	beta-glucuronidase	OK	7.50145	9.75736	0.379321	0.977173
NCU00938	hypothetical protein	OK	60.7807	43.5968	-0.479391	0.664004
NCU00939	hypothetical protein	OK	34.9964	24.991	-0.485801	0.592175
NCU00940	hypothetical protein	NOTEST	0	0	0	1
NCU00941	hypothetical protein	OK	2.13152	4.78413	1.16637	0.0782444
NCU00944	l-allo-threonine aldolase	OK	19.2105	21.9516	0.192431	0.970515
NCU00945	fungal specific transcription factor, col-20	NOTEST	2.41087	3.06354	0.345647	1
NCU00946	hypothetical protein	NOTEST	0	0	0	1
NCU00947	hypothetical protein	NOTEST	0.542189	0.580128	0.0975744	1
NCU00948	hypothetical protein	OK	3.24534	2.25046	-0.528152	0.989826
NCU00949	hypothetical protein	NOTEST	0.356422	0.265893	-0.422744	1
NCU00950	tRNA dihydrouridine synthase	OK	6.57297	5.19733	-0.338773	0.92944
NCU00951	inorganic pyrophosphatase	OK	258.617	291.98	0.175053	0.975293
NCU00952	mitochondrial ribosomal protein L44	OK	25.0514	28.1706	0.1693	0.980926
NCU00953	hypothetical protein	OK	13.373	11.6864	-0.194489	0.982853
NCU00954	protein phosphatase methylesterase 1	OK	13.2472	16.4291	0.310564	0.941589
NCU00955	monooxygenase	OK	14.1924	10.2118	-0.47488	0.675646
NCU00956	hypothetical protein	OK	10.758	10.3531	-0.0553416	0.999191
NCU00957	anchored cell wall protein-2, acw-2	OK	390.458	381.151	-0.0348049	0.999191
NCU00958	5-azacytidine resistance protein azr1	OK	26.1382	26.506	0.0201612	0.999191
NCU00959	succinate dehydrogenase iron-sulfur protein	OK	60.7571	66.5475	0.131331	0.989186
NCU00960	hypothetical protein	NOTEST	1.9775	0.375797	-2.39565	1
NCU00961	hypothetical protein	NOTEST	0.263753	1.07759	2.03054	1
NCU00962	hypothetical protein	OK	5.14506	5.24805	0.0285938	0.999191
NCU00963	methylenetetrahydrofolate dehydrogenase	OK	7.91509	11.3624	0.521587	0.764056
NCU00964	hypothetical protein	OK	7.27046	8.83311	0.280874	0.980926
NCU00965	hypothetical protein	OK	76.4124	73.9559	-0.0471413	0.999191
NCU00966	DUF850 domain-containing protein	OK	70.4475	59.707	-0.238648	0.928034
NCU00967	hypothetical protein	OK	7.3496	9.78537	0.412961	0.904984
NCU00968	SIL1	OK	20.9338	24.7139	0.23949	0.974036
NCU00969	NADH:ubiquinone oxidoreductase 17.8kD subunit	OK	393.155	410.179	0.0611537	0.998638
NCU00970	hypothetical protein	NOTEST	1.0769	1.17016	0.11982	1
NCU00971	ribosomal protein S12	OK	694.332	730.347	0.0729567	0.998638
NCU00972	arabinogalactan endo-1,4-beta-galactosidase	NOTEST	1.17786	3.38231	1.52185	1
NCU00973	hypothetical protein	NOTEST	0.624309	0.279433	-1.15976	1
NCU00976	hypothetical protein	NOTEST	0.779984	1.03277	0.405005	1
NCU00977	aconitate hydratase	OK	26.1919	33.598	0.359253	0.810148
NCU00978	checkpoint protein kinase	OK	8.45756	9.81926	0.215372	0.958442
NCU00979	60S acidic ribosomal protein P2	OK	1591.82	1931.95	0.279385	0.927465
NCU00980	hypothetical protein	OK	17.4117	14.7518	-0.239166	0.943761
NCU00981	ribosome biogenesis protein nsa-2	OK	54.925	58.1069	0.0812485	0.994265
NCU00983	integral membrane protein	OK	37.5871	26.7411	-0.491181	0.595175
NCU00984	von Willebrand domain-containing protein	OK	4.36314	5.09938	0.224955	0.975655
NCU00985	hydrolase	NOTEST	1.81645	0.35157	-2.36924	1
NCU00987	pisatin demethylase	NOTEST	2.12888	2.64535	0.313368	1
NCU00988	MFS quinate transporter	OK	5.62094	8.11127	0.529117	0.80462
NCU00989	hypothetical protein	NOTEST	1.18736	0.919083	-0.369489	1
NCU00990	hypothetical protein	OK	3.18521	4.33739	0.445438	0.940441
NCU00992	hypothetical protein	OK	38.065	39.8715	0.0668929	0.998638
NCU00993	hypothetical protein	NOTEST	0.522602	0.915086	0.808195	1
NCU00994	endothiapepsin	NOTEST	0.551411	0.185822	-1.56921	1
NCU00995	hypothetical protein	OK	83.727	100.11	0.257822	0.916316
NCU00998	RNA polymerase II mediator complex subunit Nut1	OK	14.7274	11.5711	-0.347978	0.808718
NCU00999	hypothetical protein	OK	431.975	108.151	-1.9979	2.08584e-08
NCU01000	X-Pro dipeptidyl-peptidase protein	OK	9.16147	9.4251	0.0409287	0.999191
NCU01001	hypothetical protein	OK	43.2297	48.1684	0.156065	0.988924
NCU01002	coatomer subunit epsilon	OK	94.0952	76.717	-0.294575	0.863408
NCU01003	hypothetical protein	NOTEST	0	0	0	1
NCU01004	phosphatidylserine decarboxylase proenzyme	OK	28.2512	33.2458	0.234861	0.942659
NCU01005	hypothetical protein	OK	8.08473	8.89114	0.13717	0.999191
NCU01006	complex I intermediate associated protein 84, cia84	OK	14.5613	19.6133	0.429694	0.893884
NCU01007	hypothetical protein	OK	47.0102	61.6038	0.390044	0.859399
NCU01008	U3 small nucleolar ribonucleoprotein IMP3	OK	26.4216	43.0865	0.705518	0.331079
NCU01009	hypothetical protein	NOTEST	1.3122	1.46932	0.163171	1
NCU01010	hypothetical protein	OK	19.6898	29.6273	0.589477	0.4922
NCU01011	hypothetical protein	NOTEST	0	0	0	1
NCU01012	hypothetical protein	NOTEST	0.137089	0.142337	0.0542046	1
NCU01013	delta-aminolevulinic acid dehydratase	OK	17.9302	12.9598	-0.468348	0.698699
NCU01014	acyltransferase	NOTEST	0.0290763	0.0851132	1.54954	1
NCU01015	hypothetical protein	OK	9.30973	9.77691	0.0706388	0.998638
NCU01016	hypothetical protein	OK	6.06204	8.67782	0.517529	0.813891
NCU01017	hypothetical protein	OK	16.1369	19.9392	0.305247	0.957449
NCU01019	hypothetical protein	OK	21.1688	23.1104	0.126605	0.996393
NCU01021	eukaryotic translation initiation factor 3 subunit EifCf	OK	78.6183	93.4229	0.248912	0.958204
NCU01022	DUF1253 domain-containing protein	NOTEST	2.11418	2.31193	0.128999	1
NCU01023	50S ribosomal protein L17	OK	39.9813	41.1924	0.0430553	0.999191
NCU01024	hypothetical protein	OK	72.1483	45.8066	-0.655408	0.304258
NCU01025	hypothetical protein	NOTEST	0	0	0	1
NCU01026	hypothetical protein	OK	7.19756	9.12921	0.342982	0.884816
NCU01027	hypothetical protein	NOTEST	0.306793	0.2632	-0.221105	1
NCU01032	hypothetical protein	OK	4.43957	4.99509	0.170092	0.98742
NCU01033	hypothetical protein	NOTEST	0.0663023	0.161894	1.28792	1
NCU01034	hypothetical protein	NOTEST	0.515365	0	-1.79769e+308	1
NCU01036	DUF907 domain-containing protein	OK	41.8995	41.4606	-0.0151909	0.999191
NCU01038	hypothetical protein	OK	11.6003	3.02074	-1.94119	0.0215101
NCU01039	hypothetical protein	OK	3.47338	3.48091	0.00312314	0.999191
NCU01041	mitochondrial metalloendopeptidase OMA1	OK	18.1592	11.6666	-0.638315	0.447528
NCU01042	hypothetical protein	NOTEST	0.974993	0	-1.79769e+308	1
NCU01043	hypothetical protein	NOTEST	0	0	0	1
NCU01044	spray, sp	OK	11.6907	10.6574	-0.133502	0.984972
NCU01045	ribonuclease T1	OK	56.3638	50.8023	-0.149874	0.988924
NCU01047	hypothetical protein	OK	11.1126	12.2108	0.13596	0.983657
NCU01048	hypothetical protein	NOTEST	0.285901	0	-1.79769e+308	1
NCU01049	hypothetical protein	NOTEST	0	0	0	1
NCU01050	endoglucanase II	NOTEST	0	0	0	1
NCU01051	hypothetical protein	NOTEST	2.78853	1.4019	-0.992125	1
NCU01052	hypothetical protein	NOTEST	1.03206	2.56701	1.31456	1
NCU01053	hypothetical protein	OK	4.25061	8.00038	0.912397	0.252131
NCU01054	hypothetical protein	NOTEST	0.247496	0	-1.79769e+308	1
NCU01055	chromate ion transporter	NOTEST	0.290717	0.742712	1.35319	1
NCU01056	hypothetical protein	NOTEST	0.436901	0.747014	0.773831	1
NCU01057	taurine catabolism dioxygenase TauD	NOTEST	2.82414	1.54976	-0.86577	1
NCU01058	hypothetical protein	NOTEST	0.776139	0.508126	-0.611128	1
NCU01059	glycosyl hydrolase family 47 protein	OK	6.00969	3.74474	-0.682425	0.706385
NCU01060	hypothetical protein	OK	74.7564	19.0522	-1.97224	3.64853e-05
NCU01061	dienelactone hydrolase	NOTEST	1.90777	2.24007	0.231653	1
NCU01063	hypothetical protein	OK	92.9357	57.3997	-0.695189	0.2762
NCU01066	l-amino acid oxidase, lao	NOTEST	0.453227	0.638827	0.495191	1
NCU01067	hypothetical protein	OK	10.1558	12.2759	0.273526	0.940441
NCU01068	BAR domain-containing protein	OK	47.5324	64.1306	0.432101	0.677549
NCU01069	amphiphysin-like lipid raft protein	OK	32.073	43.0075	0.423228	0.70111
NCU01070	hypothetical protein	OK	9.64901	11.3537	0.234706	0.980926
NCU01071	hypothetical protein	NOTEST	0.056048	0	-1.79769e+308	1
NCU01072	class II aldolase/adducin domain-containing protein	OK	14.4355	18.5815	0.364242	0.868739
NCU01073	hypothetical protein	OK	3.2265	1.10475	-1.54625	0.510123
NCU01074	hypothetical protein	NOTEST	1.80935	1.70416	-0.0864101	1
NCU01075	hypothetical protein	NOTEST	0	0	0	1
NCU01076	hypothetical protein	NOTEST	0	0	0	1
NCU01079	hypothetical protein	NOTEST	0	0	0	1
NCU01080	glucanase B	OK	33.4826	34.0905	0.0259623	0.999191
NCU01081	hypothetical protein	OK	4.74758	3.42281	-0.472012	0.899547
NCU01082	hypothetical protein	OK	3.31496	4.14703	0.323089	0.975778
NCU01083	spermidine-2, spe-2	OK	9.58748	16.2707	0.763049	0.312322
NCU01084	cytosolic Fe-S cluster assembling factor cfd-1	OK	6.47169	7.20934	0.155726	0.989826
NCU01085	hypothetical protein	OK	12.171	9.47004	-0.362011	0.829973
NCU01086	benzoate 4-monooxygenase	OK	118.701	171.85	0.53382	0.531812
NCU01087	hypothetical protein	NOTEST	0	0	0	1
NCU01088	hypothetical protein	OK	113.956	30.8886	-1.88333	3.46968e-05
NCU01089	flavin-containing amine oxidasedehydrogenase	OK	13.0835	6.0468	-1.11351	0.350962
NCU01090	hypothetical protein	NOTEST	0	0	0	1
NCU01091	hypothetical protein	NOTEST	0	0	0	1
NCU01092	3-oxoacyl-(acyl-carrier-protein) reductase	OK	19.6994	30.6514	0.637804	0.543985
NCU01093	Ser/Thr protein phosphatase	NOTEST	0	0	0	1
NCU01094	isoamyl alcohol oxidase	NOTEST	1.87046	1.76397	-0.0845651	1
NCU01095	MFS drug transporter	NOTEST	0	0	0	1
NCU01096	hypothetical protein	NOTEST	0	0	0	1
NCU01097	hypothetical protein	OK	3.85379	8.11359	1.07406	0.103736
NCU01098	hypothetical protein	NOTEST	1.01257	0.945633	-0.0986701	1
NCU01099	GTP-binding protein GTR1	NOTEST	0.0811585	0	-1.79769e+308	1
NCU01100	hypothetical protein	OK	31.4418	35.2968	0.166853	0.974036
NCU01101	mitochondrial import 1, mim1	OK	58.259	62.2236	0.0949822	0.990382
NCU01102	mitochondrial export translocase Oxa1	OK	17.7344	24.6875	0.477231	0.663432
NCU01103	carbonic anhydrase	NOTEST	0.187028	0.209775	0.165589	1
NCU01104	ATP-dependent RNA helicase MSS116	OK	2.78605	4.48527	0.686975	0.693477
NCU01105	hypothetical protein	NOTEST	0.236072	0.469249	0.991126	1
NCU01106	L-amino acid oxidase	OK	3.78983	1.58807	-1.25486	0.365119
NCU01107	short-chain dehydrogenase	OK	311.387	262.636	-0.245648	0.925792
NCU01108	hypothetical protein	OK	39.7298	26.4045	-0.589435	0.548902
NCU01109	hypothetical protein	OK	18.7837	9.44272	-0.992208	0.447528
NCU01111	erythromycin esterase	NOTEST	1.71868	0.424864	-2.01622	1
NCU01112	lipid binding protein	OK	12.9173	8.56119	-0.593422	0.744799
NCU01113	hypothetical protein	NOTEST	0.284467	0.454337	0.675504	1
NCU01114	DUF858 domain-containing protein	OK	7.70179	7.63521	-0.012526	0.999191
NCU01115	tRNA-splicing endonuclease subunit SEN2	OK	4.65515	4.52419	-0.0411679	0.999191
NCU01116	ceramide glucosyltransferase	OK	14.9549	9.66616	-0.629607	0.520577
NCU01118	hypothetical protein	OK	10.1272	15.4735	0.611557	0.507524
NCU01119	lanosterol synthase	OK	29.4503	28.0903	-0.0682108	0.99715
NCU01120	meiosis-specific topoisomerase Spo11	NOTEST	0.272009	0.506081	0.895715	1
NCU01121	hypothetical protein	OK	10.102	15.4603	0.613929	0.675646
NCU01122	hypothetical protein	OK	7.36709	9.26224	0.330268	0.906374
NCU01123	hypothetical protein	OK	11.7504	12.2772	0.0632706	0.999191
NCU01124	hypothetical protein	OK	27.4849	11.3658	-1.27393	0.0552311
NCU01127	DUF636 domain-containing protein	OK	27.6379	15.3827	-0.845343	0.289819
NCU01132	MFS monosaccharide transporter	OK	4.74153	2.1532	-1.13887	0.573308
NCU01134	hypothetical protein	NOTEST	0	0	0	1
NCU01135	hypothetical protein	OK	4.42322	2.69521	-0.714699	0.669251
NCU01136	hypothetical protein	OK	11.8552	16.3319	0.462168	0.758661
NCU01138	CipA protein	OK	11.8688	9.58777	-0.307912	0.958204
NCU01140	NAD(P) transhydrogenase	OK	37.1025	34.191	-0.117902	0.987572
NCU01141	CDP-diacylglycerol-glycerol-3-phosphate 3-phosphatidyltransferase	OK	6.97461	7.8498	0.170543	0.985658
NCU01142	NADH:ubiquinone oxidoreductase 13.4kD subunit, nuo13.4	OK	222.133	243.904	0.134889	0.987981
NCU01143	DEAD/DEAH box helicase	OK	12.5017	11.9116	-0.0697502	0.999191
NCU01144	hypothetical protein	OK	5.50746	4.57382	-0.267988	0.993487
NCU01145	hypothetical protein	OK	71.5359	66.2967	-0.109732	0.990382
NCU01146	signal sequence receptor alpha chain	OK	200.989	173.532	-0.211919	0.954485
NCU01147	tyrosine decarboxylase	OK	3.48016	2.89706	-0.264564	0.977173
NCU01148	methyltransferase	NOTEST	2.51138	3.6212	0.527987	1
NCU01149	cupin domain-containing protein	OK	15.3882	11.6036	-0.407251	0.868739
NCU01150	UBA domain-containing protein 3	OK	19.8644	20.5956	0.0521516	0.999191
NCU01151	calpain-B	NOTEST	0.112248	0	-1.79769e+308	1
NCU01153	hypothetical protein	NOTEST	2.00148	0	-1.79769e+308	1
NCU01154	submerged protoperithecia-1	OK	27.0317	14.8633	-0.862895	0.358314
NCU01156	hypothetical protein	OK	3.48427	1.64645	-1.08149	0.43368
NCU01157	glutamate-cysteine ligase catalytic subunit	OK	11.0501	9.90821	-0.157363	0.980926
NCU01158	hypothetical protein	NOTEST	1.62102	1.64085	0.0175426	1
NCU01159	hypothetical protein	OK	2.1657	4.95546	1.19419	0.990382
NCU01160	ATP-dependent RNA helicase dbp-5	OK	52.9763	51.8202	-0.0318337	0.999191
NCU01161	actin polymerization protein Bzz1	OK	18.7333	23.6684	0.337357	0.816888
NCU01162	glycolipid-anchored surface protein 5	OK	28.8167	14.6519	-0.975815	0.0682356
NCU01163	GAF domain nucleotide-binding protein	OK	30.7094	42.5941	0.471975	0.713449
NCU01164	transcription elongation complex subunit	OK	28.5837	29.4608	0.0435999	0.999191
NCU01165	LEM3/CDC50 family protein	OK	77.809	76.2426	-0.02934	0.999191
NCU01166	microcycle blastoconidiation, mcb	OK	52.5687	53.6245	0.0286859	0.999191
NCU01167	hypothetical protein	OK	27.4238	33.6559	0.295428	0.975293
NCU01169	NADH:ubiquinone oxidoreductase 24	OK	121.053	158.909	0.392564	0.899547
NCU01170	hypothetical protein	OK	84.7506	88.9224	0.0693225	0.998638
NCU01171	DNA replication licensing factor mcm5	OK	6.383	9.01963	0.498835	0.976545
NCU01172	GARP complex component	OK	13.8905	12.7583	-0.122659	0.98742
NCU01173	hypothetical protein	NOTEST	0.247462	0.613691	1.3103	1
NCU01174	anaphase-promoting complex subunit CDC23	OK	9.97798	10.6205	0.0900312	0.999191
NCU01175	farnesyl-pyrophosphate synthetase, fpp	OK	151.227	147.653	-0.0345093	0.999191
NCU01176	hypothetical protein	OK	8.64905	6.18158	-0.484565	0.690896
NCU01177	NAD dependent epimerase/dehydratase	OK	22.9996	26.4132	0.199651	0.965862
NCU01178	6-phosphofructo-2-kinase/fructose-2,6-bisphosphatase	OK	31.3064	24.8401	-0.333785	0.829006
NCU01179	translocase of outer mitochondrial membrane 40	OK	36.4156	44.3415	0.2841	0.879359
NCU01180	ubiquitin C-terminal hydrolase	OK	16.0799	8.3593	-0.943806	0.0892028
NCU01181	acyl-CoA dehydrogenase family member 11	OK	217.809	112.196	-0.957045	0.0580834
NCU01182	hypothetical protein	OK	4.67735	5.04169	0.108217	0.999191
NCU01183	GTP-binding protein 1	OK	29.7213	29.9791	0.012459	0.999191
NCU01184	pre-mRNA splicing factor cwc2	OK	9.87299	11.0696	0.165044	0.981584
NCU01185	urease accessory protein UreF	OK	3.99353	8.0431	1.01009	0.700925
NCU01186	hypothetical protein	OK	14.2148	11.0605	-0.361973	0.817966
NCU01187	cross pathway control-3, cpc-3	OK	10.5001	12.6281	0.266234	0.905087
NCU01188	ubiquitin conjugating enzyme	OK	22.8762	16.077	-0.508849	0.655764
NCU01189	hypothetical protein	OK	9.97538	11.4891	0.20382	0.96254
NCU01190	DUF410 domain-containing protein	OK	27.3054	43.3349	0.666344	0.425529
NCU01191	hypothetical protein	OK	9.48389	11.6463	0.296316	0.984972
NCU01192	DNA polymerase delta catalytic subunit	OK	6.5549	8.89286	0.440074	0.745967
NCU01193	hypothetical protein	OK	12.6783	22.951	0.85619	0.10467
NCU01195	amination-deficient, am	OK	425.651	322.792	-0.399067	0.821914
NCU01196	hypothetical protein	NOTEST	0.912782	1.18146	0.372226	1
NCU01197	cell wall biogenesis protein phosphatase Ssd1, gul-1	OK	50.2291	78.8956	0.651422	0.358871
NCU01198	hypothetical protein	OK	7.40262	7.79675	0.0748359	0.999191
NCU01199	SNARE domain-containing protein	OK	28.5455	27.928	-0.0315509	0.999191
NCU01202	hypothetical protein	OK	79.4959	88.7632	0.159082	0.97594
NCU01203	hypothetical protein	OK	4.13781	6.81775	0.720429	0.993487
NCU01204	tropomyosin	OK	377.402	329.586	-0.195448	0.970257
NCU01205	hypothetical protein	OK	6.25945	6.05982	-0.0467627	0.999191
NCU01206	set-domain histone methyltransferase-1, set-1	OK	6.59672	6.03634	-0.128075	0.987572
NCU01207	vacuolar membrane ATPase-1	OK	189.258	214.401	0.179954	0.976545
NCU01208	hypothetical protein	OK	20.0098	23.9054	0.256625	0.995272
NCU01209	hypothetical protein	NOTEST	0.941076	1.79567	0.932142	1
NCU01210	para-aminobenzoic acid synthetase	NOTEST	1.25189	0.355348	-1.8168	1
NCU01211	hypothetical protein	OK	9.62725	10.8014	0.166021	0.981277
NCU01212	hypothetical protein	OK	3.73176	3.513	-0.0871539	0.999191
NCU01213	superoxide dismutase-2, sod-2	OK	81.2149	69.2995	-0.228898	0.933754
NCU01214	hypothetical protein	OK	4.63096	2.59063	-0.838005	0.686384
NCU01215	thioesterase	OK	7.15759	11.7141	0.710699	0.410665
NCU01216	ubiquitin ligase complex F-box protein GRR1	OK	20.8782	15.2627	-0.451987	0.660345
NCU01218	hypothetical protein	OK	55.9118	58.7586	0.071647	0.999191
NCU01219	glutaredoxin	OK	209.08	166.627	-0.327429	0.911621
NCU01220	BAG domain-containing protein	OK	16.5002	12.0988	-0.447619	0.675646
NCU01221	60S ribosomal protein L16	OK	982.871	1141.2	0.215473	0.965496
NCU01223	hypothetical protein	OK	11.8962	4.70088	-1.3395	0.981543
NCU01224	26S protease regulatory subunit 4	OK	91.1353	106.46	0.224227	0.943761
NCU01225	ubiquitin conjugating enzyme	OK	34.4939	38.6761	0.165102	0.996393
NCU01227	succinyl-CoA ligase alpha-chain	OK	131.456	149.771	0.188175	0.975293
NCU01229	elongator complex protein 3	OK	10.8035	17.0581	0.658957	0.398032
NCU01230	serum paraoxonase/arylesterase	OK	17.0123	14.9071	-0.190576	0.976545
NCU01231	carboxylic acid transporter	OK	5.35951	3.968	-0.433691	0.879253
NCU01235	splicing factor 3a subunit 3	OK	37.3754	32.7759	-0.189451	0.965862
NCU01236	GIY-YIG catalytic domain-containing protein	OK	8.79074	6.03487	-0.54266	0.764056
NCU01238	PHD transcription factor	OK	20.2548	12.1006	-0.743184	0.194099
NCU01240	hypothetical protein	OK	57.1158	66.5618	0.220803	0.956124
NCU01241	mitochondrial carrier protein	OK	14.2832	17.8922	0.325008	0.839111
NCU01242	G2/mitotic-specific cyclin	OK	9.72098	9.49894	-0.0333358	0.999191
NCU01243	C6 finger domain-containing protein	OK	40.3104	41.8483	0.0540151	0.998638
NCU01245	hypothetical protein	OK	5.97018	7.33221	0.296474	0.944807
NCU01246	urease accessory protein UreD	NOTEST	2.4796	2.46545	-0.00825799	1
NCU01247	hypothetical protein	OK	18.1946	17.6791	-0.0414619	0.999191
NCU01248	hypothetical protein	OK	5.92613	6.22537	0.0710691	0.999191
NCU01249	importin alpha subunit	OK	78.1956	85.4836	0.128561	0.984972
NCU01250	cystinosin	OK	39.6535	34.0636	-0.21922	0.947473
NCU01252	MYND domain-containing protein	OK	6.95515	7.34941	0.0795471	0.996393
NCU01253	hypothetical protein	OK	27.6542	16.0794	-0.782286	0.187761
NCU01254	cation efflux family protein family	OK	39.9259	33.0663	-0.271963	0.971298
NCU01255	mitochondrial dynamin GTPase	OK	38.7273	27.3107	-0.503882	0.745421
NCU01256	glutamine amidotransferase	OK	21.6579	14.3918	-0.589649	0.495127
NCU01257	hypothetical protein	OK	11.4437	6.94055	-0.721434	0.537717
NCU01258	cyanase	OK	220.065	190.055	-0.211513	0.956124
NCU01259	hypothetical protein	OK	12.7891	8.60401	-0.571839	0.745967
NCU01260	hypothetical protein	NOTEST	2.47073	2.23138	-0.147004	1
NCU01261	hypothetical protein	NOTEST	0.49731	0.384946	-0.369489	1
NCU01262	hypothetical protein	NOTEST	0	0	0	1
NCU01266	phosphoinositide-specific phospholipase C	NOTEST	1.08102	1.70214	0.654958	1
NCU01267	palmitoyltransferase PFA3	OK	11.3558	13.7233	0.273208	0.913314
NCU01268	ubiquitin-conjugating enzyme E2 6	OK	15.4886	21.3187	0.460911	0.711861
NCU01269	cell cycle regulatory protein	OK	5.25544	6.0797	0.210189	0.973878
NCU01270	ribose-phosphate pyrophosphokinase II	NOTEST	2.53262	1.78006	-0.50871	1
NCU01271	spermidine-1, spe-1	OK	38.0756	49.6056	0.381636	0.747704
NCU01272	mitochondrial presequence protease	OK	31.2956	36.5415	0.223577	0.940441
NCU01273	beta-taxilin	OK	25.7446	22.6622	-0.18398	0.970515
NCU01274	hypothetical protein	OK	9.6855	8.40784	-0.20409	0.970515
NCU01275	oxidoreductase	OK	31.0524	36.6575	0.239403	0.92944
NCU01276	N-acetyltransferase 5	OK	11.0482	15.9167	0.526737	0.745967
NCU01277	hypothetical protein	OK	7.69072	13.4807	0.8097	0.236088
NCU01278	hypothetical protein	OK	13.284	17.3528	0.38548	0.771844
NCU01279	ER membrane protein	OK	12.4841	14.3029	0.196219	0.968418
NCU01281	hypothetical protein	OK	5.38171	2.35161	-1.19441	0.706385
NCU01282	vacuolar-sorting protein snf-7	OK	67.2353	50.3743	-0.41653	0.698566
NCU01283	hypothetical protein	OK	36.1092	40.1888	0.154427	0.982058
NCU01284	hypothetical protein	OK	12.8242	15.488	0.272281	0.987572
NCU01285	hypothetical protein	OK	59.278	47.3904	-0.322901	0.86843
NCU01288	hypothetical protein	OK	7.11237	7.6707	0.109027	0.990382
NCU01289	hypothetical protein	OK	10.0834	9.79849	-0.0413489	0.999191
NCU01290	centromere/microtubule-binding protein CBF5	OK	29.4926	27.7942	-0.0855722	0.993487
NCU01291	hypothetical protein	OK	105.568	70.0464	-0.591785	0.416558
NCU01292	hypothetical protein	OK	5.09901	6.73949	0.402423	0.954619
NCU01294	hydrolase	OK	37.8536	23.2614	-0.70249	0.240473
NCU01296	hypothetical protein	OK	109.826	106.669	-0.0420858	0.999191
NCU01297	hypothetical protein	OK	43.376	69.8515	0.687395	0.592175
NCU01298	hypothetical protein	OK	2.56857	5.5371	1.10816	0.857701
NCU01301	60S ribosomal subunit assembly/export protein loc-1	OK	5.9884	6.15171	0.0388154	0.999191
NCU01302	hydrolase	OK	7.58819	7.34303	-0.0473798	0.999191
NCU01303	hypothetical protein	OK	5.85683	8.08443	0.465026	0.746459
NCU01304	mitochondrial mRNA processing protein PET127	OK	8.65982	8.13568	-0.0900743	0.996301
NCU01305	rhomboid family membrane protein	OK	20.1971	32.3491	0.679581	0.307162
NCU01306	hypothetical protein	OK	6.97558	11.4731	0.717865	0.70111
NCU01307	hypothetical protein	OK	25.9144	30.6277	0.241078	0.965862
NCU01308	hypothetical protein	NOTEST	0.411784	0	-1.79769e+308	1
NCU01309	hypothetical protein	OK	6.2285	6.48707	0.0586833	0.999191
NCU01310	hypothetical protein	OK	31.7372	32.1421	0.0182892	0.999191
NCU01311	hypothetical protein	NOTEST	0.482143	0.775434	0.685543	1
NCU01312	regulator of conidiation in Aspergillus-1, rca-1	OK	8.07347	4.2877	-0.912985	0.546672
NCU01313	hypothetical protein	NOTEST	0	0	0	1
NCU01314	hypothetical protein	NOTEST	0.638942	0	-1.79769e+308	1
NCU01315	UDP-N-acetylglucosaminyltransferase	OK	22.2886	28.798	0.369662	0.788877
NCU01317	60S ribosomal protein L12	OK	1202.37	1233.55	0.0369396	0.999191
NCU01318	protein transporter sec-23	OK	80.4858	95.2509	0.242998	0.925399
NCU01319	hypothetical protein	OK	21.888	23.3568	0.0937028	0.996301
NCU01320	glutathione S-transferase	OK	65.1571	75.6755	0.215904	0.984972
NCU01321	high-affinity nickel transporter	OK	4.03851	2.91516	-0.470249	0.870172
NCU01322	transcription factor TFIIE complex alpha subunit	OK	8.4929	6.34792	-0.419973	0.962493
NCU01323	cohesin complex subunit	OK	15.9068	12.2706	-0.374433	0.823774
NCU01324	hypothetical protein	OK	22.3352	9.44511	-1.24168	0.0272487
NCU01325	hypothetical protein	NOTEST	0.122266	0.472355	1.94985	1
NCU01326	hypothetical protein	NOTEST	0.0807716	0	-1.79769e+308	1
NCU01327	hypothetical protein	OK	21.9894	21.5803	-0.0270953	0.999191
NCU01328	transketolase	OK	239.519	283.142	0.241387	0.943761
NCU01329	hypothetical protein	NOTEST	1.42643	2.12223	0.573171	1
NCU01330	SacI domain-containing protein	OK	12.9877	9.56377	-0.441495	0.719381
NCU01331	snRNP and snoRNP protein	OK	118.524	118.321	-0.00248009	0.999191
NCU01332	vacuolar membrane ATPase-3	OK	279.52	290.774	0.0569475	0.999191
NCU01333	Delta(24(24(1)))-sterol reductase	OK	65.2012	46.297	-0.49398	0.933754
NCU01334	hypothetical protein	NOTEST	1.28246	0.840574	-0.609468	1
NCU01335	cell division control protein 15	OK	10.4119	12.5425	0.268594	0.90355
NCU01336	hypothetical protein	OK	9.20473	10.0966	0.133415	0.988924
NCU01337	dihydrofolate synthetase Fol3	OK	10.8142	11.4813	0.0863606	0.998638
NCU01338	DUF218 domain-containing protein	OK	24.6048	26.6545	0.11544	0.993487
NCU01339	hypothetical protein	OK	9.41237	14.5546	0.628844	0.714173
NCU01340	hypothetical protein	OK	10.5802	13.6079	0.363082	0.972583
NCU01341	U1 small nuclear ribonucleoprotein C	OK	20.1274	23.6052	0.229944	0.970257
NCU01344	hypothetical protein	OK	13.3341	13.9476	0.064887	0.998638
NCU01345	ascospore lethal-1	OK	50.75	30.229	-0.747472	0.23594
NCU01346	hypothetical protein	OK	2.86943	0	-1.79769e+308	0.855114
NCU01347	hypothetical protein	OK	14.1985	12.1537	-0.224342	0.97036
NCU01348	agmatinase	OK	10.9752	6.34809	-0.789847	0.511752
NCU01349	hypothetical protein	OK	2.95306	2.97861	0.0124282	0.999191
NCU01350	hypothetical protein	NOTEST	0	0	0	1
NCU01351	hypothetical protein	NOTEST	0.0595712	0	-1.79769e+308	1
NCU01353	mixed-linked glucanase	OK	48.7525	42.8382	-0.186579	0.966
NCU01355	hypothetical protein	NOTEST	1.81183	1.65313	-0.132249	1
NCU01356	hypothetical protein	OK	9.78095	9.85221	0.0104727	0.999191
NCU01357	hypothetical protein	OK	3.66916	0.803651	-2.19081	0.474315
NCU01358	hypothetical protein	OK	4.69937	2.9765	-0.658849	0.835197
NCU01360	NADH:ubiquinone oxidoreductase 11.5kD subunit, nuo11.5	OK	227.389	240.685	0.0819796	0.993487
NCU01361	hypothetical protein	OK	8.6526	8.32438	-0.0557903	0.999191
NCU01362	INO80 chromatin remodeling complex	OK	16.4006	11.8309	-0.471186	0.785048
NCU01364	oxidoreductase	OK	18.2129	15.6188	-0.221674	0.977225
NCU01365	ATP dependent DNA ligase domain-containing protein	OK	6.60808	5.52401	-0.258517	0.972583
NCU01366	hypothetical protein	OK	10.5691	8.62301	-0.293586	0.922932
NCU01367	small nucleolar ribonucleoprotein complex subunit	OK	12.0915	10.4326	-0.212901	0.966
NCU01368	proteasome component C11	OK	166.047	236.314	0.509113	0.634977
NCU01369	ATP-dependent RNA helicase ded-1	OK	58.3522	50.1794	-0.217693	0.94525
NCU01370	hypothetical protein	OK	5.29663	3.25575	-0.702086	0.704449
NCU01371	UPF0660 protein	OK	4.11138	6.53692	0.668987	0.962493
NCU01373	hypothetical protein	NOTEST	1.07907	0.415828	-1.37573	1
NCU01374	CutC family protein	OK	6.69725	9.12209	0.445795	0.876008
NCU01375	hypothetical protein	OK	5.57665	13.3283	1.25703	0.815627
NCU01376	phosphorus-2, pho-2	OK	2.251	5.20436	1.20916	0.245197
NCU01377	anaphase-promoting complex subunit Cut9	OK	3.97208	4.22477	0.088978	0.999191
NCU01378	acetoacetyl-CoA synthase	OK	21.5713	23.7278	0.137469	0.984972
NCU01379	histone acetylase complex subunit Paf400	OK	9.45646	8.48906	-0.155695	0.976545
NCU01380	hypothetical protein	OK	5.53874	3.56393	-0.636091	0.809607
NCU01381	hypothetical protein	OK	89.0336	84.5472	-0.0745932	0.996301
NCU01382	hypothetical protein	NOTEST	0.810426	1.25661	0.632784	1
NCU01383	hypothetical protein	OK	4.45441	0	-1.79769e+308	0.76109
NCU01385	hypothetical protein	NOTEST	0.94558	1.38397	0.54954	1
NCU01386	hypothetical protein	OK	9.06521	6.22235	-0.542881	0.670591
NCU01387	hypothetical protein	OK	6.2612	5.69196	-0.137512	0.989186
NCU01388	alpha-1,2-mannosyltransferase	OK	52.2723	49.8163	-0.0694302	0.996393
NCU01389	mitogen-activated protein kinase organizer 1	OK	21.2435	21.2204	-0.00156776	0.999257
NCU01390	cell cycle control protein cwf16	OK	13.4907	13.3599	-0.0140597	0.999191
NCU01391	hypothetical protein	OK	92.7014	220.474	1.24994	0.0119182
NCU01392	hypothetical protein	NOTEST	0	0	0	1
NCU01393	class III chitinase	OK	13.7704	14.4804	0.072531	0.998638
NCU01394	hypothetical protein	NOTEST	2.13417	0.747653	-1.51323	1
NCU01395	WSC domain-containing protein	OK	16.8518	9.40012	-0.84215	0.207086
NCU01396	hypothetical protein	NOTEST	2.73246	2.15538	-0.342255	1
NCU01397	hypothetical protein	NOTEST	0.171922	0.215885	0.328507	1
NCU01398	thiol methyltransferase	OK	6.58772	8.35744	0.343283	0.894352
NCU01399	short chain dehydrogenase/reductase family	OK	29.1251	27.2749	-0.0946918	0.996047
NCU01400	hypothetical protein	OK	39.7585	31.321	-0.344131	0.949609
NCU01401	mitochondrial outer membrane protein	OK	10.6745	8.03009	-0.410678	0.915372
NCU01402	indoleamine 2,3-dioxygenase	NOTEST	0.531445	0.298709	-0.83118	1
NCU01403	GPI anchored protein	OK	11.1584	11.0398	-0.0154266	0.999191
NCU01404	RNA methyltransferase	OK	2.68772	4.55909	0.76236	0.634977
NCU01407	hypothetical protein	NOTEST	0.455463	0.105909	-2.1045	1
NCU01408	COP9 signalosome-3, csn-3	OK	15.7073	25.2845	0.686813	0.305483
NCU01409	ran-binding protein	OK	24.011	17.9863	-0.416791	0.709511
NCU01410	DUF1711 domain-containing protein	OK	21.6994	17.4807	-0.311897	0.879253
NCU01411	MFS multidrug resistance transporter	NOTEST	2.41893	1.84035	-0.394391	1
NCU01412	gamma-glutamyl phosphate reductase	OK	16.1813	18.3992	0.185316	0.976545
NCU01413	hypothetical protein	OK	10.684	11.1035	0.0555598	0.999191
NCU01414	Ascospore maturation-1, Asm-1	OK	27.6223	51.0369	0.885707	0.0802723
NCU01415	hypothetical protein	NOTEST	0.189221	0	-1.79769e+308	1
NCU01416	hypothetical protein	NOTEST	1.21939	2.74211	1.16913	1
NCU01417	propionate-CoA ligase	OK	13.1994	19.9871	0.598602	0.442769
NCU01418	clock-controlled gene-6, ccg-6	OK	2688.74	2102.52	-0.354812	0.880505
NCU01419	quinone oxidoreductase	OK	24.6276	21.6011	-0.189176	0.995779
NCU01420	hypothetical protein	OK	84.841	97.2314	0.196661	0.970515
NCU01421	hypothetical protein	OK	5.1572	8.61178	0.739723	0.970437
NCU01422	multiprotein-bridging factor 1	OK	184.417	153.946	-0.26055	0.916191
NCU01423	hypothetical protein	NOTEST	1.50271	1.00023	-0.587224	1
NCU01424	DUF636 domain-containing protein	OK	402.165	500.51	0.315614	0.922932
NCU01425	hypothetical protein	OK	136.808	122.689	-0.157146	0.993487
NCU01426	hypothetical protein	OK	47.1549	25.1716	-0.90561	0.337961
NCU01427	albino-3, al-3	OK	68.3433	25.1639	-1.44144	0.0215101
NCU01428	hydroxyisourate hydrolase	OK	95.7262	123.378	0.366099	0.836602
NCU01429	phosphoserine aminotransferase	OK	32.2391	34.0357	0.0782348	0.998638
NCU01430	hypothetical protein	OK	42.7108	26.4747	-0.689989	0.659937
NCU01431	cytokinesis protein sepA	OK	24.3896	22.3067	-0.12879	0.984317
NCU01432	hypothetical protein	OK	25.4322	28.7815	0.178486	0.976545
NCU01433	phosphoprotein phosphatase-1, ppt-1	OK	15.9103	17.0861	0.102867	0.990389
NCU01434	hypothetical protein	OK	5.77665	6.01186	0.0575786	0.999191
NCU01435	serine/threonine-protein kinase bur-1	OK	11.713	10.3053	-0.18472	0.974317
NCU01436	questionable protein	OK	464.815	468.957	0.0128	0.999191
NCU01438	nucleosome assembly protein	OK	270.929	277.865	0.0364699	0.999191
NCU01439	D-3-phosphoglycerate dehydrogenase 1	OK	42.853	58.3548	0.445454	0.660345
NCU01440	myosin-2	OK	18.8451	28.772	0.610477	0.380291
NCU01441	inosine triphosphate pyrophosphatase	OK	32.2262	34.771	0.109652	0.995173
NCU01442	DUF1671 domain-containing protein	OK	8.41813	9.00803	0.097712	0.998638
NCU01443	seryl-tRNA synthetase	OK	73.8788	88.0579	0.253291	0.953359
NCU01444	rheb small monomeric GTPase RhbA	OK	28.482	35.3596	0.312053	0.974036
NCU01445	hypothetical protein	OK	7.4293	10.0653	0.438088	0.74527
NCU01446	uracil phosphoribosyltransferase	OK	12.2055	11.7672	-0.052758	0.999191
NCU01447	hypothetical protein	OK	68.4094	66.7772	-0.0348379	0.999191
NCU01448	hypothetical protein	NOTEST	0.68425	0	-1.79769e+308	1
NCU01449	GTP cyclohydrolase II	OK	70.9764	51.6415	-0.458809	0.650317
NCU01450	hypothetical protein	OK	2.93471	0	-1.79769e+308	0.738523
NCU01451	hypothetical protein	OK	78.3298	76.4091	-0.0358167	0.999191
NCU01452	40S ribosomal protein S1	OK	1340.53	1507.22	0.169095	0.981141
NCU01453	Rab18/RabC-family small GTPase	OK	36.7877	33.4674	-0.136468	0.989826
NCU01454	mitochondrial hydrolase	OK	37.862	23.0695	-0.714768	0.607662
NCU01455	signal recognition particle protein	OK	29.2574	34.1586	0.223447	0.941004
NCU01456	DUF250 domain membrane protein	OK	12.0369	15.7789	0.390527	0.769758
NCU01457	ubiquitin C-terminal hydrolase	OK	3.11553	4.93028	0.662193	0.65303
NCU01458	hypothetical protein	OK	8.26002	4.83636	-0.772222	0.712255
NCU01459	hypothetical protein	OK	46.1639	35.933	-0.361457	0.780317
NCU01460	hypothetical protein	OK	92.0498	101.229	0.137135	0.989826
NCU01461	hypothetical protein	OK	11.4984	10.6295	-0.113361	0.995779
NCU01462	hypothetical protein	NOTEST	0	0	0	1
NCU01463	hypothetical protein	NOTEST	0.7043	0.860727	0.289367	1
NCU01464	zinc carboxypeptidase	OK	29.3679	30.8971	0.0732343	0.996393
NCU01465	hypothetical protein	OK	17.2328	16.9082	-0.0274358	0.999191
NCU01466	hypothetical protein	OK	4.58532	4.50373	-0.0259017	0.999191
NCU01467	NADH:ubiquinone oxidoreductase 10.4kD subunit, nuo10.4	OK	279.263	307.784	0.140293	0.989826
NCU01468	translation initiation factor eIF-2B subunit delta	OK	71.9744	66.7947	-0.10775	0.998638
NCU01469	hypothetical protein	OK	13.2106	17.1567	0.37708	0.863408
NCU01470	vacuolar protein 8	OK	67.5135	56.8333	-0.248439	0.923497
NCU01471	nuclear protein SNF4	OK	25.5006	24.8503	-0.0372689	0.999191
NCU01472	hypothetical protein	NOTEST	1.50755	1.2029	-0.325691	1
NCU01473	mitochondrial large ribosomal subunit YmL35	OK	26.4484	34.6683	0.390437	0.754312
NCU01474	60S ribosomal protein L4	OK	34.6514	49.3999	0.511595	0.725522
NCU01475	hypothetical protein	OK	13.6384	5.42791	-1.3292	0.0372141
NCU01476	hypothetical protein	OK	13.294	13.7452	0.0481578	0.999191
NCU01477	hypothetical protein	OK	51.3247	49.5832	-0.0498019	0.999191
NCU01478	fungal specific transcription factor domain-containing protein	OK	19.2532	13.1518	-0.54984	0.496579
NCU01479	matrix AAA protease MAP-1	OK	29.1944	33.2613	0.188153	0.965496
NCU01480	anion exchange family protein	OK	6.65038	5.70333	-0.221632	0.973211
NCU01481	amino acid transporter	OK	9.3894	11.594	0.30427	0.889237
NCU01483	hypothetical protein	OK	48.3321	34.1744	-0.500067	0.669651
NCU01484	rho-type GTPase	OK	609.488	513.681	-0.246725	0.940441
NCU01485	hypothetical protein	OK	22.5336	30.5659	0.439846	0.687414
NCU01486	IKI3 family protein	OK	8.57588	8.88311	0.0507792	0.999191
NCU01487	hypothetical protein	OK	393.381	225.58	-0.802287	0.223458
NCU01488	hypothetical protein	NOTEST	2.34477	1.84048	-0.349369	1
NCU01491	hypothetical protein	OK	6.68337	3.2974	-1.01924	0.208246
NCU01493	hypothetical protein	OK	4.72052	2.653	-0.83132	0.758644
NCU01494	MFS sugar transporter	OK	2.93802	2.71231	-0.115323	0.998034
NCU01495	hypothetical protein	NOTEST	0.16775	0.0631025	-1.41054	1
NCU01496	hypothetical protein	OK	3.40917	5.04286	0.564823	0.868739
NCU01498	serine/threonine-protein kinase MAK	OK	69.1055	51.4321	-0.426131	0.699032
NCU01499	hypothetical protein	OK	13.4986	15.3101	0.181676	0.980926
NCU01500	nicotinamide riboside kinase 1	OK	21.7546	24.408	0.166033	0.989826
NCU01501	mitochondrial peptidyl-tRNA hydrolase Pth2	OK	30.8541	23.9649	-0.36454	0.861268
NCU01502	small nucleolar ribonucleoprotein complex subunit	OK	8.34002	4.75529	-0.810516	0.746759
NCU01503	pre-rRNA processing protein Tsr1	OK	6.98004	7.0472	0.0138162	0.999191
NCU01504	calcineurin binding protein	OK	14.5766	85.6327	2.5545	3.6757e-09
NCU01505	hypothetical protein	NOTEST	2.4519	4.29259	0.807947	1
NCU01506	hypothetical protein	OK	5.40113	1.72	-1.65085	0.288324
NCU01509	hypothetical protein	OK	30.1001	28.2047	-0.0938305	0.990382
NCU01510	meiotically up-regulated 190 protein	OK	45.8079	33.6097	-0.446717	0.663432
NCU01511	urease accessory protein ureG	OK	33.3515	32.5313	-0.0359254	0.999191
NCU01512	phenylalanyl-tRNA synthetase	OK	26.9725	26.7878	-0.0099139	0.999191
NCU01514	mitochondrial dicarboxylate carrier	OK	5.81643	3.04719	-0.932655	0.908299
NCU01515	DNA-directed RNA polymerase II polypeptide	OK	31.7384	40.9888	0.369001	0.799351
NCU01516	mitochondrial co-chaperone GrpE	OK	14.3611	21.1399	0.557799	0.621066
NCU01517	glucoamylase precursor	OK	175.437	245.604	0.485384	0.722427
NCU01519	hypothetical protein	NOTEST	1.52886	0	-1.79769e+308	1
NCU01520	hypothetical protein	OK	10.2272	7.08673	-0.529223	0.910868
NCU01521	ThiJ/PfpI family protein	OK	7.30633	5.95914	-0.294043	0.980926
NCU01522	hypothetical protein	OK	3.06322	2.95264	-0.0530454	0.999191
NCU01523	GTP-binding protein ypt3	OK	129.293	158.743	0.296051	0.871739
NCU01524	ribosome biogenesis protein BRX1	OK	10.0295	12.5879	0.327787	0.908299
NCU01525	histone deacetylase hda1	OK	14.5276	12.4686	-0.220498	0.977173
NCU01526	hypothetical protein	OK	17.2219	12.2841	-0.487449	0.967606
NCU01527	hypothetical protein	OK	6.97494	11.8932	0.76988	0.634977
NCU01528	glyceraldehyde-3-phosphate dehydrogenase-1, gpd-1	OK	7438.46	4647.63	-0.678509	0.608328
NCU01529	hypothetical protein	OK	37.2795	6.26679	-2.57258	0.113123
NCU01530	hypothetical protein	OK	4.61236	2.20275	-1.0662	0.836839
NCU01531	hypothetical protein	NOTEST	0	0.139958	1.79769e+308	1
NCU01532	hypothetical protein	NOTEST	0	0	0	1
NCU01534	hypothetical protein	OK	24.8995	18.7487	-0.40933	0.799351
NCU01535	hypothetical protein	OK	65.6495	50.0186	-0.39232	0.728681
NCU01536	hypothetical protein	NOTEST	1.38562	0	-1.79769e+308	1
NCU01539	vacuolar morphogenesis protein AvaB	OK	23.8395	18.9955	-0.327697	0.825831
NCU01540	SPX domain-containing protein	OK	29.8516	21.0163	-0.506295	0.653644
NCU01541	hypothetical protein	OK	29.5718	29.5565	-0.000747183	0.999665
NCU01542	hypothetical protein	OK	15.6562	9.48661	-0.722772	0.240231
NCU01543	PTAB	OK	26.7694	18.0979	-0.56476	0.447528
NCU01545	autophagy protein 8	OK	516.909	429.545	-0.267101	0.910868
NCU01547	26S proteasome regulatory subunit rpn-8	OK	68.9995	91.1886	0.402268	0.98742
NCU01548	hypothetical protein	OK	230.741	202.526	-0.18817	0.974036
NCU01549	hypothetical protein	OK	18.1576	13.4659	-0.431263	0.941004
NCU01550	adenylate kinase cytosolic	OK	76.3916	83.1787	0.1228	0.989826
NCU01551	hypothetical protein	OK	31.9389	23.9115	-0.417607	0.745927
NCU01552	ribosomal protein S28	OK	1394.05	1603.34	0.201802	0.975655
NCU01553	para-hydroxybenzoate-polyprenyltransferase Coq2	OK	71.0045	74.2046	0.0635989	0.999191
NCU01554	JmjC domain-containing protein	OK	7.87276	10.0047	0.345729	0.821123
NCU01555	hypothetical protein	OK	239.876	205.365	-0.2241	0.940441
NCU01561	hypothetical protein	NOTEST	0.0273121	0	-1.79769e+308	1
NCU01562	2,4-dichlorophenoxyacetate alpha-ketoglutarate dioxygenase	NOTEST	0.0622486	0.182216	1.54954	1
NCU01563	RNA polymerase II holoenzyme cyclin-like subunit	OK	12.0078	6.63994	-0.854731	0.518664
NCU01564	calcium dependent mitochondrial carrier protein	OK	11.4275	12.8119	0.164968	0.976545
NCU01565	hypothetical protein	OK	29.7142	33.0455	0.153301	0.976545
NCU01566	hypothetical protein	NOTEST	0.037544	0	-1.79769e+308	1
NCU01567	hypothetical protein	NOTEST	2.50085	1.64738	-0.60225	1
NCU01568	hypothetical protein	OK	3.96186	2.94346	-0.428667	0.980926
NCU01569	WD repeat containing protein 48	OK	14.7991	9.59124	-0.625718	0.452151
NCU01570	hypothetical protein	OK	9.55509	9.92095	0.05421	0.999191
NCU01571	hypothetical protein	OK	35.9866	33.5436	-0.101421	0.989826
NCU01572	WD domain-containing protein	OK	3.72394	2.7111	-0.45795	0.891512
NCU01573	hypothetical protein	NOTEST	0.985054	0.754952	-0.383818	1
NCU01575	SNARE complex subunit	OK	37.0577	39.5283	0.0931138	0.990382
NCU01577	hypothetical protein	OK	10.2681	9.89472	-0.053444	0.999191
NCU01579	hypothetical protein	OK	14.9824	15.5905	0.0574025	0.999191
NCU01580	transcription factor TFIIH subunit Tfb4	OK	9.17883	8.36571	-0.133822	0.990382
NCU01581	hypothetical protein	OK	5.60267	4.01485	-0.480768	0.908299
NCU01584	hypothetical protein	OK	6.73273	6.77122	0.00822466	0.999191
NCU01585	hypothetical protein	OK	42.787	53.7879	0.330109	0.831279
NCU01587	cofilin	OK	517.736	554.137	0.0980242	0.995779
NCU01589	heat shock protein 60	OK	33.2227	48.1845	0.536402	0.50249
NCU01591	hypothetical protein	NOTEST	0.493698	0.211142	-1.22542	1
NCU01592	hypothetical protein	NOTEST	0	0.387137	1.79769e+308	1
NCU01593	hypothetical protein	NOTEST	0.149568	0	-1.79769e+308	1
NCU01595	SOF1	OK	4.55293	3.48092	-0.387327	0.955377
NCU01596	26S proteasome non-ATPase regulatory subunit 11	OK	47.9779	56.1335	0.226492	0.936612
NCU01597	hypothetical protein	OK	4.38501	4.2937	-0.0303602	0.999191
NCU01598	methyltransferase	OK	3.58715	2.46325	-0.542274	0.917037
NCU01599	hypothetical protein	OK	32.9407	22.4322	-0.554298	0.479763
NCU01601	hypothetical protein	OK	28.3888	32.5398	0.19688	0.971298
NCU01605	protein kinase regulator, mob-1	OK	36.7449	24.0937	-0.608888	0.585089
NCU01606	ATP synthase subunit 5	OK	469.69	582.036	0.3094	0.879325
NCU01607	hypothetical protein	OK	9.63559	7.91764	-0.283302	0.932476
NCU01608	hypothetical protein	OK	3.32677	1.30353	-1.3517	0.552947
NCU01610	hypothetical protein	OK	9.03744	9.27668	0.0376952	0.999191
NCU01611	carnitine acetyl transferase	OK	16.852	18.3537	0.123156	0.987083
NCU01612	pre-mRNA splicing factor ATP-dependent RNA helicase PRP43	OK	7.70944	6.11561	-0.33413	0.906374
NCU01613	protein arginine N-methyltransferase HSL7	OK	3.65015	7.05172	0.950021	0.724215
NCU01614	hypothetical protein	OK	63.0777	55.9415	-0.173211	0.976545
NCU01615	hypothetical protein	OK	8.7271	6.98321	-0.321612	0.896311
NCU01620	hypothetical protein	NOTEST	2.05453	0.767797	-1.42002	1
NCU01623	hypothetical protein	OK	3.61214	3.19554	-0.176795	0.988924
NCU01625	DNA repair helicase RAD3	OK	10.774	8.81164	-0.290078	0.916316
NCU01629	hypothetical protein	NOTEST	2.36217	2.21797	-0.0908724	1
NCU01631	hypothetical protein	NOTEST	0.111201	0	-1.79769e+308	1
NCU01632	pentafunctional AROM polypeptide	OK	11.0192	11.0444	0.0032927	0.999191
NCU01633	hexose transporter HXT13	OK	2056.83	1335.44	-0.6231	0.621066
NCU01634	histone H4-1, hH4-1	OK	798.745	838.633	0.070305	0.998638
NCU01635	histone H3, hH3	OK	1861.85	1799.58	-0.0490725	0.999191
NCU01636	2-hydroxychromene-2-carboxylate isomerase	OK	86.9954	80.9417	-0.104056	0.989826
NCU01637	U4/U6 small nuclear ribonucleoprotein	OK	17.4997	14.8734	-0.234594	0.948501
NCU01638	DNA-directed RNA polymerase I subunit RPA1	OK	6.47276	5.37486	-0.268154	0.923754
NCU01640	C2H2 transcription factor	OK	55.3269	29.6234	-0.901244	0.126873
NCU01642	hypothetical protein	OK	17.5942	19.8972	0.177464	0.970551
NCU01643	5'-3' exoribonuclease 2	OK	12.6417	10.317	-0.29316	0.884634
NCU01644	intracellular protein transporter UsoA	OK	11.7257	12.7672	0.122764	0.998638
NCU01645	hypothetical protein	OK	62.9288	93.2367	0.567178	0.609325
NCU01646	hypothetical protein	OK	24.6611	18.4482	-0.418762	0.704449
NCU01647	GTP-binding protein ypt4	NOTEST	0.469441	0.271574	-0.789599	1
NCU01648	dolichyl-phosphate-mannose-protein mannosyltransferase 2	OK	83.811	67.5119	-0.311997	0.858947
NCU01649	hypothetical protein	OK	6.49019	11.9998	0.886673	0.337961
NCU01650	hypothetical protein	OK	43.1859	50.4481	0.224241	0.96254
NCU01651	hypothetical protein	NOTEST	1.18019	0.874799	-0.431995	1
NCU01652	O-acetylhomoserine	OK	164.553	63.8667	-1.36542	0.00170457
NCU01653	hypothetical protein	OK	4.24132	4.21939	-0.00747871	0.999191
NCU01654	long-chain-fatty-acid-CoA ligase 1	OK	39.1585	36.6683	-0.0947951	0.990169
NCU01655	hypothetical protein	OK	63.9342	56.8024	-0.170635	0.973211
NCU01656	hypothetical protein	OK	8.53804	9.29008	0.121786	0.989826
NCU01657	cytochrome-c oxidase assembly protein	OK	29.545	29.346	-0.00975087	0.999191
NCU01659	dDENN domain-containing protein	OK	10.3786	15.7952	0.605877	0.634977
NCU01660	hypothetical protein	OK	3.86135	1.59971	-1.2713	0.633046
NCU01664	DUF974 domain-containing protein	OK	19.3306	14.469	-0.417918	0.764056
NCU01665	KH domain-containing protein	OK	19.5104	25.6629	0.395441	0.744799
NCU01666	acetolactate synthase small subunit	OK	103.653	86.93	-0.253835	0.932476
NCU01667	arginine-12, arg-12	OK	18.5627	19.3209	0.0577578	0.999191
NCU01668	hypothetical protein	OK	18.6789	14.5995	-0.355491	0.803292
NCU01669	protein arginine methyltransferase RmtB	OK	8.95173	10.1529	0.181654	0.989826
NCU01670	type 1 phosphatase regulator ypi-1	OK	59.0207	29.7217	-0.989702	0.130248
NCU01672	DUF726 domain-containing protein	NOTEST	0.381785	0.439094	0.201769	1
NCU01673	hypothetical protein	OK	9.90143	10.4688	0.0803893	0.998638
NCU01674	alpha-soluble NSF attachment protein	OK	106.454	130.575	0.294646	0.870477
NCU01675	ribosomal RNA-processing protein 12	OK	5.35817	5.65203	0.0770307	0.998638
NCU01678	amine oxidase	OK	11.4103	7.70028	-0.567352	0.709982
NCU01679	hypothetical protein	OK	6.33937	4.39015	-0.530069	0.871074
NCU01680	plasma membrane ATPase-1, pma-1	OK	951.143	1094.21	0.202156	0.975293
NCU01681	hypothetical protein	NOTEST	0.484536	0	-1.79769e+308	1
NCU01684	hypothetical protein	NOTEST	1.4364	0.260598	-2.46256	1
NCU01686	hypothetical protein	NOTEST	1.01221	0	-1.79769e+308	1
NCU01688	hypothetical protein	NOTEST	0	0	0	1
NCU01689	mitochondrial DNA replication protein YHM2	OK	33.4826	39.7258	0.246665	0.922932
NCU01692	mitochondrial citrate synthase	OK	249.805	302.337	0.275356	0.908299
NCU01695	RNA binding protein Nrd1	OK	11.9855	11.7692	-0.0262789	0.999191
NCU01696	mRNA cleavage factor complex component Pcf11	OK	14.8334	13.1134	-0.177805	0.972583
NCU01697	hypothetical protein	OK	4.22466	1.86175	-1.18217	0.552723
NCU01698	4F5 family protein	OK	107.261	116.525	0.119518	0.98742
NCU01699	hypothetical protein	NOTEST	1.59152	0.754318	-1.07716	1
NCU01700	hypothetical protein	OK	8.14	6.50729	-0.322972	0.950802
NCU01701	ribitol kinase	OK	29.6101	20.7136	-0.515511	0.574159
NCU01702	nuclear pore protein	OK	30.2699	27.5101	-0.137925	0.981543
NCU01703	aldo-keto reductase	OK	48.9211	37.9347	-0.366937	0.77273
NCU01704	NADP:D-xylose dehydrogenase	OK	54.4675	69.3643	0.348796	0.802165
NCU01705	tRNA methyltransferase	OK	4.01557	6.52649	0.7007	0.550621
NCU01706	MYB DNA-binding domain-containing protein	NOTEST	0.584892	1.03743	0.826766	1
NCU01713	tubulin-folding cofactor B	OK	14.6737	19.3995	0.402784	0.764056
NCU01715	hypothetical protein	NOTEST	2.19959	1.04349	-1.07582	1
NCU01717	hypothetical protein	NOTEST	0.178479	0	-1.79769e+308	1
NCU01720	hypothetical protein	OK	84.9376	119.927	0.497685	0.585184
NCU01722	hypothetical protein	OK	10.7924	14.693	0.445103	0.670591
NCU01724	Na/H antiporter	OK	17.3941	15.4285	-0.173002	0.973188
NCU01725	hypothetical protein	OK	4.3586	4.35181	-0.00224899	0.999257
NCU01728	6-phosphofructo-2-kinase	OK	13.3478	7.28782	-0.873039	0.353739
NCU01729	hypothetical protein	OK	21.5744	21.1441	-0.0290678	0.999191
NCU01731	velvetA-like-1, ve-1	OK	21.6068	34.1891	0.662051	0.306918
NCU01734	hypothetical protein	OK	3.72056	0.000817551	-12.1519	0.999191
NCU01735	hypothetical protein	OK	9.73996	8.61378	-0.177269	0.983332
NCU01737	hypothetical protein	OK	15.3275	15.5052	0.0166285	0.999191
NCU01738	phosphatase regulation, preg	OK	41.5178	43.2917	0.060363	0.998638
NCU01741	SNARE complex subunit	OK	23.4219	22.5128	-0.0571135	0.999191
NCU01742	hypothetical protein	OK	7.96088	9.15756	0.202035	0.972818
NCU01744	glutamate synthase	OK	15.8001	22.5268	0.511706	0.665241
NCU01747	glycerophosphocholine phosphodiesterase Gde1	OK	19.8734	18.9832	-0.0661174	0.99809
NCU01748	hypothetical protein	OK	66.0304	51.9324	-0.346496	0.828487
NCU01750	hypothetical protein	OK	29.2556	26.8941	-0.121425	0.999191
NCU01751	ATP-binding cassette protein	OK	13.8562	12.9761	-0.0946764	0.999191
NCU01752	non-anchored cell wall protein-2, ncw-2	OK	92.0319	95.9804	0.0606067	0.999191
NCU01753	gamma-glutamyltranspeptidase	OK	21.3162	16.9087	-0.334179	0.999191
NCU01754	alcohol dehydrogenase I	OK	4467.78	2235.24	-0.999127	0.299267
NCU01756	actin	OK	237.43	287.13	0.274205	0.906374
NCU01757	asparaginase	OK	3.28153	3.51984	0.101139	0.999191
NCU01758	YdiU domain-containing protein	OK	9.46539	10.9229	0.206616	0.975293
NCU01759	aldo-keto reductase family 1 member C13	OK	46.4383	62.8471	0.436531	0.692193
NCU01760	pumilio-family RNA binding repeat protein	NOTEST	0.900795	0.674839	-0.416655	1
NCU01761	hypothetical protein	OK	42.8451	43.9143	0.03556	0.999191
NCU01762	nucleolar RNAse III	OK	8.15323	9.42965	0.209832	0.987737
NCU01763	hypothetical protein	OK	34.5826	25.0729	-0.463916	0.663432
NCU01764	hypothetical protein	OK	9.59444	13.7552	0.519702	0.80462
NCU01765	NADH:ubiquinone oxidoreductase 78	OK	146.019	149.203	0.0311232	0.999191
NCU01766	hypothetical protein	OK	42.4204	45.5576	0.102933	0.989826
NCU01767	phophatase 2C family protein	OK	25.1896	30.1097	0.257401	0.908299
NCU01768	hypothetical protein	OK	82.6343	110.312	0.416781	0.738801
NCU01769	hypothetical protein	OK	4.11711	4.58994	0.156843	0.989826
NCU01771	DNA repair protein rhp57	OK	6.83642	6.33302	-0.110348	0.995313
NCU01772	DNA-directed RNA polymerase III polypeptide	OK	2.83833	3.78674	0.415915	0.870477
NCU01776	60S ribosomal protein L15	OK	1031.6	1133.69	0.136138	0.987776
NCU01777	PSP1 domain-containing protein	OK	17.944	22.1498	0.303791	0.856221
NCU01779	HIRA-interacting protein 5	OK	19.1812	16.4904	-0.218066	0.962493
NCU01780	hypothetical protein	NOTEST	2.52627	2.62668	0.0562281	1
NCU01781	hypothetical protein	OK	46.3288	22.0149	-1.07343	0.0186084
NCU01782	Ras guanyl-nucleotide exchange factor RasGEF	OK	47.6281	36.9896	-0.364695	0.771844
NCU01783	phosphatidylinositol N-acetylglucosaminyltransferase	OK	21.831	18.0199	-0.276785	0.918358
NCU01784	pseudouridylate synthase 3	OK	3.17686	5.84857	0.880485	0.65351
NCU01785	hypothetical protein	OK	8.66915	7.81702	-0.149271	0.989826
NCU01786	ribose-phosphate pyrophosphokinase II	OK	11.874	7.16159	-0.729458	0.465287
NCU01788	hypothetical protein	OK	7.62071	6.93848	-0.135306	0.989826
NCU01789	IDC1 protein	OK	5.45259	6.29104	0.206358	0.967606
NCU01791	SNF7 family protein	OK	34.6439	31.9871	-0.115111	0.987737
NCU01792	heat shock protein 90-associated, hsp90a	OK	104.314	108.017	0.0503221	0.999191
NCU01793	RNA binding domain-containing protein	OK	46.4668	65.245	0.489667	0.585184
NCU01794	hypothetical protein	OK	93.5072	86.394	-0.114146	0.987776
NCU01795	zinc finger containing protein	OK	24.7322	27.2752	0.141199	0.981543
NCU01796	hypothetical protein	OK	6.49984	9.49043	0.546071	0.702522
NCU01797	nonrepressor of conidiation-2, nrc-2	OK	40.2029	53.912	0.423305	0.69109
NCU01798	hypothetical protein	NOTEST	1.42333	1.14268	-0.316845	1
NCU01799	hypothetical protein	OK	3.58591	4.9715	0.471339	0.984317
NCU01800	37S ribosomal protein S5	OK	27.5916	33.5279	0.281132	0.901133
NCU01801	hypothetical protein	OK	97.3138	120.708	0.310804	0.920892
NCU01802	hypothetical protein	NOTEST	0.944005	1.81323	0.941696	1
NCU01803	arginine-tRNA-protein transferase 1	OK	12.6017	13.6117	0.111224	0.990382
NCU01804	nudix/MutT family protein	OK	18.2219	12.4617	-0.548172	0.739373
NCU01805	hypothetical protein	OK	9.32866	14.0902	0.594946	0.74434
NCU01806	3' exoribonuclease	OK	9.86892	10.4773	0.0863008	0.999191
NCU01807	hypothetical protein	OK	16.002	18.8317	0.234909	0.972583
NCU01808	cytochrome c	OK	57.6492	84.7391	0.555728	0.493369
NCU01809	AAA family ATPase/60S ribosome export protein Rix7	OK	4.32385	5.13643	0.24845	0.969405
NCU01810	hypothetical protein	OK	63.2733	21.8759	-1.53225	0.000258378
NCU01811	hypothetical protein	OK	7.04514	4.1693	-0.756823	0.748435
NCU01812	hypothetical protein	NOTEST	2.65992	0.995058	-1.41853	1
NCU01813	high affinity glucose transporter	OK	36.565	35.4983	-0.0427109	0.999191
NCU01814	hypothetical protein	OK	23.244	19.5558	-0.249259	0.981543
NCU01815	hypothetical protein	OK	59.5508	80.5616	0.435971	0.781894
NCU01816	allantoicase-l, alc-1	OK	113.149	100.297	-0.173948	0.972583
NCU01817	DIL and Ankyrin domain-containing protein	OK	22.7154	21.7336	-0.0637475	0.998638
NCU01818	hypothetical protein	OK	11.1942	11.3762	0.0232671	0.999191
NCU01819	hypothetical protein	OK	9.23448	7.80225	-0.24314	0.975293
NCU01820	exportin-1	OK	28.3112	40.9145	0.531238	0.510123
NCU01821	alanine-glyoxylate aminotransferase	OK	92.5397	98.7875	0.0942564	0.990382
NCU01822	retrograde transporter	OK	32.1462	33.0436	0.0397231	0.999191
NCU01823	two-component sensor protein histidine protein kinase	OK	6.04654	6.60611	0.127691	0.989826
NCU01824	UDP-galactopyranose mutase	OK	98.0058	91.6203	-0.0972003	0.989826
NCU01826	DUF250 domain membrane protein	OK	37.4227	43.6515	0.22212	0.941004
NCU01827	60S ribosomal protein L27	OK	1002.41	1171.97	0.225463	0.962493
NCU01828	hypothetical protein	OK	4.63791	7.20404	0.635333	0.802165
NCU01829	hypothetical protein	OK	14.9362	17.0681	0.19249	0.984972
NCU01830	4-hydroxyphenylpyruvate dioxygenase	NOTEST	1.2813	1.31643	0.0390286	1
NCU01831	RNA polymerase TFIIH complex subunit Ssl1	OK	14.7608	8.86228	-0.736021	0.367366
NCU01833	two-component histidine kinase CHK-1	OK	22.131	9.93067	-1.1561	0.0289719
NCU01834	hypothetical protein	NOTEST	0.437451	0.597061	0.448758	1
NCU01835	hypothetical protein	OK	698.399	357.892	-0.964527	0.0614644
NCU01837	hypothetical protein	OK	5.58774	4.03703	-0.46897	0.988924
NCU01838	nitrilase	OK	111.917	92.7742	-0.270628	0.915372
NCU01839	carboxylesterase	OK	21.1064	19.0025	-0.151489	0.977225
NCU01840	hypothetical protein	OK	3.29028	3.98538	0.276509	0.965862
NCU01841	hypothetical protein	OK	7.19222	7.04086	-0.0306845	0.999191
NCU01842	hypothetical protein	OK	7.34824	12.2641	0.738976	0.316236
NCU01843	T-complex protein 1 subunit gamma	OK	22.851	29.478	0.367384	0.906374
NCU01844	hypothetical protein	OK	75.8641	39.8116	-0.930228	0.364442
NCU01845	phosphoglycerate mutase family domain-containing protein	OK	91.9331	72.8852	-0.334958	0.856221
NCU01846	hypothetical protein	OK	27.7418	31.116	0.165592	0.980926
NCU01848	hypothetical protein	NOTEST	0.284491	1.49158	2.39038	1
NCU01849	extracellular dioxygenase	OK	3.36757	0	-1.79769e+308	0.0123985
NCU01850	peroxisomal membrane protein pex16	OK	39.6097	27.0035	-0.552703	0.496579
NCU01851	hypothetical protein	NOTEST	2.72863	2.52465	-0.112093	1
NCU01852	arsenical-resistance protein	OK	2.90126	1.97551	-0.554451	0.96254
NCU01853	choline dehydrogenase	NOTEST	0.347705	0.0900578	-1.94894	1
NCU01854	hypothetical protein	OK	51.9742	47.689	-0.12414	0.985003
NCU01855	hypothetical protein	OK	11.5801	8.5951	-0.430057	0.856169
NCU01856	transcriptional activator hac1	OK	230.576	266.742	0.210201	0.965515
NCU01857	DEAD/DEAH box RNA helicase	OK	16.9928	15.9508	-0.0912998	0.991811
NCU01858	chromosome segregation in meiosis protein 3	OK	6.64272	8.77364	0.4014	0.884816
NCU01859	NADH:ubiquinone oxidoreductase 20.9kD subunit	OK	262.174	296.913	0.179518	0.972818
NCU01860	hypothetical protein	NOTEST	1.69405	0.954587	-0.827524	1
NCU01861	short chain dehydrogenase/reductase family	OK	22.4735	31.6433	0.493675	0.668618
NCU01862	SWIRM domain-containing protein FUN19	OK	8.07126	3.69396	-1.12762	0.186788
NCU01863	hypothetical protein	NOTEST	0.261756	0	-1.79769e+308	1
NCU01865	hypothetical protein	OK	9.48194	6.67045	-0.507397	0.746459
NCU01866	lactonohydrolase	NOTEST	0.205322	0	-1.79769e+308	1
NCU01867	endoglucanase II	NOTEST	0.86319	0.380206	-1.1829	1
NCU01868	MFS maltose permease MalP	OK	7.9979	3.47662	-1.20193	0.208165
NCU01869	hypothetical protein	NOTEST	2.15215	1.19446	-0.849422	1
NCU01870	Eno3 protein	OK	7.24594	3.38492	-1.09805	0.375636
NCU01871	hypothetical protein	OK	434.052	293.155	-0.566205	0.650585
NCU01872	hypothetical protein	NOTEST	1.86146	1.95646	0.0718097	1
NCU01873	hypothetical protein	OK	33.2806	4.58303	-2.8603	6.82006e-09
NCU01874	hypothetical protein	OK	6.8096	4.14922	-0.714727	0.823774
NCU01875	hypothetical protein	NOTEST	0	0	0	1
NCU01876	hypothetical protein	NOTEST	0	0	0	1
NCU01877	hypothetical protein	NOTEST	0.084433	0.247155	1.54954	1
NCU01878	vesicle-mediated transporter	OK	16.9846	15.4471	-0.136889	0.981584
NCU01879	hypothetical protein	OK	65.0405	41.3061	-0.654982	0.309651
[truncated: 8,017 more rows]
