# Supplementary material for: The SEB-1 Transcription Factor Binds to the STRE Motif in Neurospora crassa and Regulates a Variety of Cellular Processes Including the Stress Response and Reserve Carbohydrate Metabolism
Source: G3 (Bethesda). 2016 Mar 16;6(5):1327–43. doi: 10.1534/g3.116.028506 (PMC4856084; doi:10.1534/g3.116.028506)
Supplement: Supplemental Material [file supp_g3.116.028506_TableS3.xlsx]

## Sheet: BiologicalProcess_KO_chart_
Level	GO ID	Term	Type	#Seqs	Graph Score	Sequences
2	GO:0009987	cellular process	biological_process	258	92.2	NCU00359, NCU01634, NCU02437, NCU02795, NCU03137, NCU03765, NCU04002, NCU00258, NCU00315, NCU00413, NCU00464, NCU00489, NCU00535, NCU00634, NCU00706, NCU00920, NCU00931, NCU00979, NCU01221, NCU01317, NCU01452, NCU01512, NCU01827, NCU01948, NCU01949, NCU01966, NCU02181, NCU02509, NCU02707, NCU02744, NCU02984, NCU03030, NCU03102, NCU03302, NCU03635, NCU03703, NCU03737, NCU03738, NCU04171, NCU04552,…
6	GO:0055085	transmembrane transport	biological_process	30	30	NCU00029, NCU00075, NCU00226, NCU00502, NCU00635, NCU00636, NCU00754, NCU00803, NCU00988, NCU01227, NCU01241, NCU01606, NCU01977, NCU02250, NCU02514, NCU03107, NCU03257, NCU03558, NCU03561, NCU03982, NCU03989, NCU04117, NCU04304, NCU04310, NCU04433, NCU04767, NCU04837, NCU05430, NCU06043, NCU06358
7	GO:0019752	carboxylic acid metabolic process	biological_process	29	17.4	NCU00194, NCU00261, NCU00468, NCU00535, NCU00792, NCU00920, NCU00931, NCU00963, NCU01300, NCU01439, NCU01512, NCU01666, NCU01754, NCU01985, NCU02010, NCU02334, NCU02407, NCU03030, NCU03076, NCU03139, NCU03963, NCU04069, NCU04118, NCU04303, NCU05420, NCU05499, NCU05526, NCU05548, NCU06232
5	GO:0016192	vesicle-mediated transport	biological_process	6	6	NCU01317, NCU01440, NCU01545, NCU01674, NCU04121, NCU05796
7	GO:0006412	translation	biological_process	39	39	NCU00258, NCU00315, NCU00413, NCU00464, NCU00489, NCU00535, NCU00634, NCU00706, NCU00920, NCU00931, NCU00979, NCU01221, NCU01317, NCU01452, NCU01512, NCU01827, NCU01948, NCU01949, NCU01966, NCU02181, NCU02509, NCU02707, NCU02744, NCU02984, NCU03030, NCU03102, NCU03302, NCU03635, NCU03703, NCU03737, NCU03738, NCU04171, NCU04552, NCU04799, NCU05275, NCU05599, NCU06047, NCU06226, NCU06431
3	GO:0065008	regulation of biological quality	biological_process	8	4.8	NCU00042, NCU00813, NCU00974, NCU01219, NCU02407, NCU03561, NCU04773, NCU05731
2	GO:0051179	localization	biological_process	67	19.47	NCU00029, NCU00134, NCU00385, NCU00635, NCU00988, NCU01317, NCU01440, NCU01674, NCU01701, NCU01914, NCU01953, NCU02100, NCU02263, NCU02466, NCU02680, NCU02973, NCU03148, NCU03218, NCU03229, NCU03561, NCU03798, NCU04015, NCU04076, NCU04121, NCU04304, NCU04433, NCU04767, NCU04799, NCU04945, NCU05046, NCU05165, NCU05650, NCU06043, NCU06268, NCU06365, NCU00075, NCU00226, NCU00502, NCU00636, NCU00754,…
2	GO:0050896	response to stimulus	biological_process	28	15.24	NCU00004, NCU00359, NCU00582, NCU01163, NCU01236, NCU01545, NCU02035, NCU02437, NCU02466, NCU02680, NCU02806, NCU03100, NCU03982, NCU04002, NCU04069, NCU04218, NCU04443, NCU05423, NCU06110, NCU06222, NCU01266, NCU01785, NCU02356, NCU02764, NCU03207, NCU03379, NCU03967, NCU06247
3	GO:0071704	organic substance metabolic process	biological_process	168	58.37	NCU00258, NCU00315, NCU00413, NCU00464, NCU00489, NCU00535, NCU00634, NCU00706, NCU00920, NCU00931, NCU00979, NCU01221, NCU01317, NCU01452, NCU01512, NCU01827, NCU01948, NCU01949, NCU01966, NCU02181, NCU02509, NCU02707, NCU02744, NCU02984, NCU03030, NCU03102, NCU03302, NCU03635, NCU03703, NCU03737, NCU03738, NCU04171, NCU04552, NCU04799, NCU05275, NCU05599, NCU06047, NCU06226, NCU06431, NCU00287,…
4	GO:0006810	transport	biological_process	67	54.08	NCU00029, NCU00134, NCU00385, NCU00635, NCU00988, NCU01317, NCU01440, NCU01674, NCU01701, NCU01914, NCU01953, NCU02100, NCU02263, NCU02466, NCU02680, NCU02973, NCU03148, NCU03218, NCU03229, NCU03561, NCU03798, NCU04015, NCU04076, NCU04121, NCU04304, NCU04433, NCU04767, NCU04799, NCU04945, NCU05046, NCU05165, NCU05650, NCU06043, NCU06268, NCU06365, NCU00075, NCU00226, NCU00502, NCU00636, NCU00754,…
4	GO:0048869	cellular developmental process	biological_process	3	1.56	NCU02806, NCU03137, NCU01440
4	GO:0006629	lipid metabolic process	biological_process	16	16	NCU00261, NCU01266, NCU02011, NCU02209, NCU02571, NCU03137, NCU03223, NCU03358, NCU03922, NCU04013, NCU04069, NCU04395, NCU04699, NCU04983, NCU05008, NCU05751
3	GO:0009056	catabolic process	biological_process	44	34.02	NCU00443, NCU00575, NCU00720, NCU00891, NCU01517, NCU01545, NCU01692, NCU01754, NCU01870, NCU02216, NCU02252, NCU02400, NCU02407, NCU02466, NCU02498, NCU02542, NCU02680, NCU02847, NCU02855, NCU03100, NCU03127, NCU03218, NCU03703, NCU03797, NCU03982, NCU04460, NCU04528, NCU05005, NCU05499, NCU05955, NCU06075, NCU00636, NCU02044, NCU02514, NCU02544, NCU03066, NCU03207, NCU03363, NCU03737, NCU04117,…
4	GO:0044248	cellular catabolic process	biological_process	14	5.04	NCU00636, NCU02044, NCU02514, NCU02544, NCU03066, NCU03207, NCU03363, NCU03737, NCU03982, NCU04117, NCU04149, NCU04348, NCU05165, NCU05430
8	GO:0006396	RNA processing	biological_process	7	4.2	NCU01637, NCU01643, NCU01954, NCU02696, NCU03030, NCU04799, NCU06260
4	GO:0044249	cellular biosynthetic process	biological_process	39	14.04	NCU00258, NCU00315, NCU00413, NCU00464, NCU00489, NCU00535, NCU00634, NCU00706, NCU00920, NCU00931, NCU00979, NCU01221, NCU01317, NCU01452, NCU01512, NCU01827, NCU01948, NCU01949, NCU01966, NCU02181, NCU02509, NCU02707, NCU02744, NCU02984, NCU03030, NCU03102, NCU03302, NCU03635, NCU03703, NCU03737, NCU03738, NCU04171, NCU04552, NCU04799, NCU05275, NCU05599, NCU06047, NCU06226, NCU06431
4	GO:0006996	organelle organization	biological_process	20	12.6	NCU00359, NCU01634, NCU02437, NCU02795, NCU03137, NCU03765, NCU04002, NCU00202, NCU01440, NCU01587, NCU02221, NCU02781, NCU03050, NCU05252, NCU00075, NCU00136, NCU00920, NCU01512, NCU02438, NCU03561
7	GO:0016070	RNA metabolic process	biological_process	20	7.56	NCU00028, NCU00065, NCU00134, NCU00136, NCU00535, NCU00920, NCU00931, NCU01115, NCU01512, NCU03030, NCU03363, NCU03702, NCU04149, NCU06336, NCU01637, NCU01643, NCU01954, NCU02696, NCU04799, NCU06260
4	GO:1901576	organic substance biosynthetic process	biological_process	39	8.42	NCU00258, NCU00315, NCU00413, NCU00464, NCU00489, NCU00535, NCU00634, NCU00706, NCU00920, NCU00931, NCU00979, NCU01221, NCU01317, NCU01452, NCU01512, NCU01827, NCU01948, NCU01949, NCU01966, NCU02181, NCU02509, NCU02707, NCU02744, NCU02984, NCU03030, NCU03102, NCU03302, NCU03635, NCU03703, NCU03737, NCU03738, NCU04171, NCU04552, NCU04799, NCU05275, NCU05599, NCU06047, NCU06226, NCU06431
3	GO:0050789	regulation of biological process	biological_process	9	3.24	NCU01266, NCU01785, NCU02356, NCU02764, NCU02806, NCU03207, NCU03379, NCU03967, NCU06247
3	GO:0044238	primary metabolic process	biological_process	168	73.2	NCU00258, NCU00315, NCU00413, NCU00464, NCU00489, NCU00535, NCU00634, NCU00706, NCU00920, NCU00931, NCU00979, NCU01221, NCU01317, NCU01452, NCU01512, NCU01827, NCU01948, NCU01949, NCU01966, NCU02181, NCU02509, NCU02707, NCU02744, NCU02984, NCU03030, NCU03102, NCU03302, NCU03635, NCU03703, NCU03737, NCU03738, NCU04171, NCU04552, NCU04799, NCU05275, NCU05599, NCU06047, NCU06226, NCU06431, NCU00287,…
3	GO:0044763	single-organism cellular process	biological_process	75	42.46	NCU00359, NCU01634, NCU02437, NCU02795, NCU03137, NCU03765, NCU04002, NCU00029, NCU00075, NCU00226, NCU00502, NCU00635, NCU00636, NCU00754, NCU00803, NCU00988, NCU01227, NCU01241, NCU01606, NCU01977, NCU02250, NCU02514, NCU03107, NCU03257, NCU03558, NCU03561, NCU03982, NCU03989, NCU04117, NCU04304, NCU04310, NCU04433, NCU04767, NCU04837, NCU05430, NCU06043, NCU06358, NCU02400, NCU04452, NCU00443,…
6	GO:0044267	cellular protein metabolic process	biological_process	68	43.2	NCU00258, NCU00315, NCU00413, NCU00464, NCU00489, NCU00535, NCU00634, NCU00706, NCU00920, NCU00931, NCU00979, NCU01221, NCU01317, NCU01452, NCU01512, NCU01827, NCU01948, NCU01949, NCU01966, NCU02181, NCU02509, NCU02707, NCU02744, NCU02984, NCU03030, NCU03102, NCU03302, NCU03635, NCU03703, NCU03737, NCU03738, NCU04171, NCU04552, NCU04799, NCU05275, NCU05599, NCU06047, NCU06226, NCU06431, NCU00287,…
3	GO:0044710	single-organism metabolic process	biological_process	92	49.06	NCU00136, NCU00261, NCU00414, NCU00502, NCU00635, NCU00636, NCU00813, NCU00963, NCU01169, NCU01258, NCU01449, NCU01606, NCU01754, NCU02011, NCU02044, NCU02090, NCU02109, NCU02193, NCU02250, NCU02322, NCU02403, NCU02407, NCU02438, NCU02514, NCU02544, NCU02571, NCU03066, NCU03100, NCU03127, NCU03207, NCU03558, NCU03737, NCU03741, NCU03922, NCU03963, NCU03970, NCU03982, NCU04117, NCU04149, NCU04202,…
7	GO:0006259	DNA metabolic process	biological_process	11	11	NCU00359, NCU00582, NCU01236, NCU01634, NCU02035, NCU02437, NCU02687, NCU02806, NCU04002, NCU05423, NCU06222
4	GO:0007049	cell cycle	biological_process	10	10	NCU00443, NCU00777, NCU00925, NCU01440, NCU02079, NCU02221, NCU02464, NCU02806, NCU03137, NCU04120
3	GO:0048856	anatomical structure development	biological_process	29	27.3	NCU00216, NCU00337, NCU00477, NCU00706, NCU00729, NCU01163, NCU01634, NCU01888, NCU01914, NCU01954, NCU02011, NCU02514, NCU02658, NCU02696, NCU02707, NCU02806, NCU03291, NCU04117, NCU04120, NCU04303, NCU04310, NCU05499, NCU06021, NCU06047, NCU06226, NCU06361, NCU03137, NCU03560, NCU01440
4	GO:0008219	cell death	biological_process	2	2	NCU02400, NCU04452
7	GO:0006457	protein folding	biological_process	6	6	NCU00726, NCU01200, NCU02963, NCU03148, NCU04370, NCU04371
6	GO:0034645	cellular macromolecule biosynthetic process	biological_process	39	23.4	NCU00258, NCU00315, NCU00413, NCU00464, NCU00489, NCU00535, NCU00634, NCU00706, NCU00920, NCU00931, NCU00979, NCU01221, NCU01317, NCU01452, NCU01512, NCU01827, NCU01948, NCU01949, NCU01966, NCU02181, NCU02509, NCU02707, NCU02744, NCU02984, NCU03030, NCU03102, NCU03302, NCU03635, NCU03703, NCU03737, NCU03738, NCU04171, NCU04552, NCU04799, NCU05275, NCU05599, NCU06047, NCU06226, NCU06431
5	GO:0048646	anatomical structure formation involved in morphogenesis	biological_process	3	3	NCU02806, NCU03137, NCU03560
5	GO:0051276	chromosome organization	biological_process	7	7	NCU00359, NCU01634, NCU02437, NCU02795, NCU03137, NCU03765, NCU04002
5	GO:0044260	cellular macromolecule metabolic process	biological_process	90	37.06	NCU00258, NCU00315, NCU00413, NCU00464, NCU00489, NCU00535, NCU00634, NCU00706, NCU00920, NCU00931, NCU00979, NCU01221, NCU01317, NCU01452, NCU01512, NCU01827, NCU01948, NCU01949, NCU01966, NCU02181, NCU02509, NCU02707, NCU02744, NCU02984, NCU03030, NCU03102, NCU03302, NCU03635, NCU03703, NCU03737, NCU03738, NCU04171, NCU04552, NCU04799, NCU05275, NCU05599, NCU06047, NCU06226, NCU06431, NCU00287,…
5	GO:0019439	aromatic compound catabolic process	biological_process	14	8.4	NCU00636, NCU02044, NCU02514, NCU02544, NCU03066, NCU03207, NCU03363, NCU03737, NCU03982, NCU04117, NCU04149, NCU04348, NCU05165, NCU05430
2	GO:0071840	cellular component organization or biogenesis	biological_process	54	17.98	NCU00359, NCU01634, NCU02437, NCU02795, NCU03137, NCU03765, NCU04002, NCU02806, NCU00202, NCU01440, NCU01587, NCU02221, NCU02781, NCU03050, NCU05252, NCU00636, NCU02011, NCU00075, NCU00136, NCU00920, NCU01512, NCU02438, NCU03561, NCU01524, NCU04348, NCU00258, NCU00777, NCU00919, NCU00925, NCU01290, NCU01331, NCU01643, NCU02428, NCU02511, NCU02676, NCU03066, NCU03133, NCU03363, NCU03380, NCU03628,…
4	GO:1901564	organonitrogen compound metabolic process	biological_process	29	17.4	NCU00194, NCU00261, NCU00468, NCU00535, NCU00792, NCU00920, NCU00931, NCU00963, NCU01300, NCU01439, NCU01512, NCU01666, NCU01754, NCU01985, NCU02010, NCU02334, NCU02407, NCU03030, NCU03076, NCU03139, NCU03963, NCU04069, NCU04118, NCU04303, NCU05420, NCU05499, NCU05526, NCU05548, NCU06232
2	GO:0051704	multi-organism process	biological_process	1	0.36	NCU05955
4	GO:0022607	cellular component assembly	biological_process	12	5.55	NCU02806, NCU00202, NCU00636, NCU01634, NCU02011, NCU02437, NCU02781, NCU03050, NCU01524, NCU04348, NCU01545, NCU02466
4	GO:0046483	heterocycle metabolic process	biological_process	43	9.05	NCU00359, NCU00582, NCU01236, NCU01634, NCU02035, NCU02437, NCU02687, NCU02806, NCU04002, NCU05423, NCU06222, NCU00636, NCU02044, NCU02514, NCU02544, NCU03066, NCU03207, NCU03363, NCU03737, NCU03982, NCU04117, NCU04149, NCU04348, NCU05165, NCU05430, NCU00028, NCU00065, NCU00134, NCU00136, NCU00535, NCU00920, NCU00931, NCU01115, NCU01512, NCU03030, NCU03702, NCU06336, NCU01637, NCU01643, NCU01954,…
7	GO:0007034	vacuolar transport	biological_process	3	3	NCU01545, NCU02743, NCU04015
4	GO:0022613	ribonucleoprotein complex biogenesis	biological_process	24	15.6	NCU01524, NCU04348, NCU00258, NCU00777, NCU00919, NCU00925, NCU01290, NCU01331, NCU01643, NCU02428, NCU02511, NCU02676, NCU03066, NCU03133, NCU03363, NCU03380, NCU03628, NCU03669, NCU03702, NCU03765, NCU04041, NCU04165, NCU04779, NCU05782
3	GO:0009058	biosynthetic process	biological_process	133	99.05	NCU00258, NCU00315, NCU00413, NCU00464, NCU00489, NCU00535, NCU00634, NCU00706, NCU00920, NCU00931, NCU00979, NCU01221, NCU01317, NCU01452, NCU01512, NCU01827, NCU01948, NCU01949, NCU01966, NCU02181, NCU02509, NCU02707, NCU02744, NCU02984, NCU03030, NCU03102, NCU03302, NCU03635, NCU03703, NCU03737, NCU03738, NCU04171, NCU04552, NCU04799, NCU05275, NCU05599, NCU06047, NCU06226, NCU06431, NCU00155,…
5	GO:0071702	organic substance transport	biological_process	7	1.51	NCU00075, NCU00443, NCU00920, NCU01455, NCU01545, NCU02011, NCU03982
5	GO:0045184	establishment of protein localization	biological_process	7	1.51	NCU00075, NCU00443, NCU00920, NCU01455, NCU01545, NCU02011, NCU03982
4	GO:1901575	organic substance catabolic process	biological_process	14	5.04	NCU00636, NCU02044, NCU02514, NCU02544, NCU03066, NCU03207, NCU03363, NCU03737, NCU03982, NCU04117, NCU04149, NCU04348, NCU05165, NCU05430
4	GO:0006790	sulfur compound metabolic process	biological_process	7	7	NCU01227, NCU01692, NCU01985, NCU03963, NCU04069, NCU05008, NCU06110
2	GO:0040007	growth	biological_process	3	3	NCU01440, NCU02806, NCU03560
4	GO:0061024	membrane organization	biological_process	6	6	NCU01440, NCU01455, NCU01545, NCU02011, NCU03137, NCU03982
3	GO:0016265	death	biological_process	2	1.2	NCU02400, NCU04452
3	GO:0044700	single organism signaling	biological_process	9	5.4	NCU01266, NCU01785, NCU02356, NCU02764, NCU02806, NCU03207, NCU03379, NCU03967, NCU06247
5	GO:0070727	cellular macromolecule localization	biological_process	7	1.51	NCU00075, NCU00443, NCU00920, NCU01455, NCU01545, NCU02011, NCU03982
4	GO:0071941	nitrogen cycle metabolic process	biological_process	1	1	NCU03127
6	GO:0000902	cell morphogenesis	biological_process	1	1	NCU01440
4	GO:0006091	generation of precursor metabolites and energy	biological_process	18	18	NCU00575, NCU00720, NCU00904, NCU01169, NCU01227, NCU01692, NCU01754, NCU01870, NCU02438, NCU02542, NCU02806, NCU03093, NCU04074, NCU04899, NCU05008, NCU05689, NCU05731, NCU06075
4	GO:0070271	protein complex biogenesis	biological_process	7	4.2	NCU00202, NCU00636, NCU01634, NCU02011, NCU02437, NCU02781, NCU03050
5	GO:0007010	cytoskeleton organization	biological_process	7	7	NCU00202, NCU01440, NCU01587, NCU02221, NCU02781, NCU03050, NCU05252
4	GO:0019748	secondary metabolic process	biological_process	3	3	NCU00477, NCU00777, NCU04528
6	GO:0090304	nucleic acid metabolic process	biological_process	31	11.14	NCU00359, NCU00582, NCU01236, NCU01634, NCU02035, NCU02437, NCU02687, NCU02806, NCU04002, NCU05423, NCU06222, NCU00028, NCU00065, NCU00134, NCU00136, NCU00535, NCU00920, NCU00931, NCU01115, NCU01512, NCU03030, NCU03363, NCU03702, NCU04149, NCU06336, NCU01637, NCU01643, NCU01954, NCU02696, NCU04799, NCU06260
4	GO:0071554	cell wall organization or biogenesis	biological_process	5	5	NCU00891, NCU02806, NCU02855, NCU05005, NCU05686
4	GO:0005975	carbohydrate metabolic process	biological_process	36	36	NCU00130, NCU00575, NCU00709, NCU00720, NCU00891, NCU00904, NCU01517, NCU01692, NCU01701, NCU01720, NCU01754, NCU01870, NCU01900, NCU02216, NCU02252, NCU02322, NCU02542, NCU02806, NCU02829, NCU02855, NCU03100, NCU03503, NCU03657, NCU04395, NCU04460, NCU04528, NCU04674, NCU04899, NCU05005, NCU05430, NCU05577, NCU05606, NCU05686, NCU05882, NCU05955, NCU06075
2	GO:0044699	single-organism process	biological_process	76	30.26	NCU00359, NCU01634, NCU02437, NCU02795, NCU03137, NCU03765, NCU04002, NCU00029, NCU00075, NCU00226, NCU00502, NCU00635, NCU00636, NCU00754, NCU00803, NCU00988, NCU01227, NCU01241, NCU01606, NCU01977, NCU02250, NCU02514, NCU03107, NCU03257, NCU03558, NCU03561, NCU03982, NCU03989, NCU04117, NCU04304, NCU04310, NCU04433, NCU04767, NCU04837, NCU05430, NCU06043, NCU06358, NCU02400, NCU04452, NCU00443,…
8	GO:0016071	mRNA metabolic process	biological_process	7	4.2	NCU01637, NCU01643, NCU01954, NCU02696, NCU03030, NCU04799, NCU06260
2	GO:0000003	reproduction	biological_process	5	5	NCU01440, NCU02806, NCU03137, NCU03560, NCU03982
4	GO:0043170	macromolecule metabolic process	biological_process	90	22.84	NCU00258, NCU00315, NCU00413, NCU00464, NCU00489, NCU00535, NCU00634, NCU00706, NCU00920, NCU00931, NCU00979, NCU01221, NCU01317, NCU01452, NCU01512, NCU01827, NCU01948, NCU01949, NCU01966, NCU02181, NCU02509, NCU02707, NCU02744, NCU02984, NCU03030, NCU03102, NCU03302, NCU03635, NCU03703, NCU03737, NCU03738, NCU04171, NCU04552, NCU04799, NCU05275, NCU05599, NCU06047, NCU06226, NCU06431, NCU00287,…
8	GO:0006913	nucleocytoplasmic transport	biological_process	5	5	NCU00443, NCU00777, NCU02011, NCU03066, NCU03137
5	GO:0032989	cellular component morphogenesis	biological_process	1	0.6	NCU01440
7	GO:0006464	cellular protein modification process	biological_process	27	27	NCU00287, NCU00406, NCU00582, NCU00726, NCU01200, NCU01435, NCU01889, NCU02011, NCU02356, NCU02464, NCU02795, NCU02806, NCU03200, NCU03495, NCU03503, NCU03523, NCU04002, NCU04370, NCU04371, NCU04566, NCU04600, NCU04743, NCU04755, NCU04990, NCU05252, NCU05536, NCU05606
4	GO:0042592	homeostatic process	biological_process	8	8	NCU00042, NCU00813, NCU00974, NCU01219, NCU02407, NCU03561, NCU04773, NCU05731
6	GO:0043436	oxoacid metabolic process	biological_process	29	10.44	NCU00194, NCU00261, NCU00468, NCU00535, NCU00792, NCU00920, NCU00931, NCU00963, NCU01300, NCU01439, NCU01512, NCU01666, NCU01754, NCU01985, NCU02010, NCU02334, NCU02407, NCU03030, NCU03076, NCU03139, NCU03963, NCU04069, NCU04118, NCU04303, NCU05420, NCU05499, NCU05526, NCU05548, NCU06232
8	GO:0006520	cellular amino acid metabolic process	biological_process	29	29	NCU00194, NCU00261, NCU00468, NCU00535, NCU00792, NCU00920, NCU00931, NCU00963, NCU01300, NCU01439, NCU01512, NCU01666, NCU01754, NCU01985, NCU02010, NCU02334, NCU02407, NCU03030, NCU03076, NCU03139, NCU03963, NCU04069, NCU04118, NCU04303, NCU05420, NCU05499, NCU05526, NCU05548, NCU06232
4	GO:0034641	cellular nitrogen compound metabolic process	biological_process	129	110.05	NCU00359, NCU00582, NCU01236, NCU01634, NCU02035, NCU02437, NCU02687, NCU02806, NCU04002, NCU05423, NCU06222, NCU00636, NCU02044, NCU02514, NCU02544, NCU03066, NCU03207, NCU03363, NCU03737, NCU03982, NCU04117, NCU04149, NCU04348, NCU05165, NCU05430, NCU00028, NCU00065, NCU00134, NCU00136, NCU00535, NCU00920, NCU00931, NCU01115, NCU01512, NCU03030, NCU03702, NCU06336, NCU01637, NCU01643, NCU01954,…
4	GO:0051301	cell division	biological_process	2	2	NCU00777, NCU01440
5	GO:0046700	heterocycle catabolic process	biological_process	14	8.4	NCU00636, NCU02044, NCU02514, NCU02544, NCU03066, NCU03207, NCU03363, NCU03737, NCU03982, NCU04117, NCU04149, NCU04348, NCU05165, NCU05430
2	GO:0023052	signaling	biological_process	9	3.24	NCU01266, NCU01785, NCU02356, NCU02764, NCU02806, NCU03207, NCU03379, NCU03967, NCU06247
5	GO:0044765	single-organism transport	biological_process	37	24	NCU00029, NCU00075, NCU00226, NCU00502, NCU00635, NCU00636, NCU00754, NCU00803, NCU00988, NCU01227, NCU01241, NCU01606, NCU01977, NCU02250, NCU02514, NCU03107, NCU03257, NCU03558, NCU03561, NCU03982, NCU03989, NCU04117, NCU04304, NCU04310, NCU04433, NCU04767, NCU04837, NCU05430, NCU06043, NCU06358, NCU00443, NCU00920, NCU01455, NCU01545, NCU02011, NCU02743, NCU04015
6	GO:0006461	protein complex assembly	biological_process	7	7	NCU00202, NCU00636, NCU01634, NCU02011, NCU02437, NCU02781, NCU03050
3	GO:0044767	single-organism developmental process	biological_process	2	0.96	NCU04899, NCU01440
8	GO:0006605	protein targeting	biological_process	7	7	NCU00075, NCU00443, NCU00920, NCU01455, NCU01545, NCU02011, NCU03982
5	GO:0019538	protein metabolic process	biological_process	68	25.92	NCU00258, NCU00315, NCU00413, NCU00464, NCU00489, NCU00535, NCU00634, NCU00706, NCU00920, NCU00931, NCU00979, NCU01221, NCU01317, NCU01452, NCU01512, NCU01827, NCU01948, NCU01949, NCU01966, NCU02181, NCU02509, NCU02707, NCU02744, NCU02984, NCU03030, NCU03102, NCU03302, NCU03635, NCU03703, NCU03737, NCU03738, NCU04171, NCU04552, NCU04799, NCU05275, NCU05599, NCU06047, NCU06226, NCU06431, NCU00287,…
4	GO:1901360	organic cyclic compound metabolic process	biological_process	43	9.05	NCU00359, NCU00582, NCU01236, NCU01634, NCU02035, NCU02437, NCU02687, NCU02806, NCU04002, NCU05423, NCU06222, NCU00636, NCU02044, NCU02514, NCU02544, NCU03066, NCU03207, NCU03363, NCU03737, NCU03982, NCU04117, NCU04149, NCU04348, NCU05165, NCU05430, NCU00028, NCU00065, NCU00134, NCU00136, NCU00535, NCU00920, NCU00931, NCU01115, NCU01512, NCU03030, NCU03702, NCU06336, NCU01637, NCU01643, NCU01954,…
5	GO:0009059	macromolecule biosynthetic process	biological_process	39	14.04	NCU00258, NCU00315, NCU00413, NCU00464, NCU00489, NCU00535, NCU00634, NCU00706, NCU00920, NCU00931, NCU00979, NCU01221, NCU01317, NCU01452, NCU01512, NCU01827, NCU01948, NCU01949, NCU01966, NCU02181, NCU02509, NCU02707, NCU02744, NCU02984, NCU03030, NCU03102, NCU03302, NCU03635, NCU03703, NCU03737, NCU03738, NCU04171, NCU04552, NCU04799, NCU05275, NCU05599, NCU06047, NCU06226, NCU06431
5	GO:0042254	ribosome biogenesis	biological_process	24	24	NCU00258, NCU00777, NCU00919, NCU00925, NCU01290, NCU01331, NCU01524, NCU01643, NCU02428, NCU02511, NCU02676, NCU03066, NCU03133, NCU03363, NCU03380, NCU03628, NCU03669, NCU03702, NCU03765, NCU04041, NCU04165, NCU04348, NCU04779, NCU05782
5	GO:0030154	cell differentiation	biological_process	2	2	NCU02806, NCU03137
9	GO:0006399	tRNA metabolic process	biological_process	14	14	NCU00028, NCU00065, NCU00134, NCU00136, NCU00535, NCU00920, NCU00931, NCU01115, NCU01512, NCU03030, NCU03363, NCU03702, NCU04149, NCU06336
5	GO:0007005	mitochondrion organization	biological_process	7	7	NCU00075, NCU00136, NCU00920, NCU01440, NCU01512, NCU02438, NCU03561
6	GO:0034613	cellular protein localization	biological_process	7	2.52	NCU00075, NCU00443, NCU00920, NCU01455, NCU01545, NCU02011, NCU03982
6	GO:0034622	cellular macromolecular complex assembly	biological_process	2	1.2	NCU01524, NCU04348
8	GO:0034660	ncRNA metabolic process	biological_process	14	8.4	NCU00028, NCU00065, NCU00134, NCU00136, NCU00535, NCU00920, NCU00931, NCU01115, NCU01512, NCU03030, NCU03363, NCU03702, NCU04149, NCU06336
2	GO:0065007	biological regulation	biological_process	17	4.82	NCU01266, NCU01785, NCU02356, NCU02764, NCU02806, NCU03207, NCU03379, NCU03967, NCU06247, NCU00042, NCU00813, NCU00974, NCU01219, NCU02407, NCU03561, NCU04773, NCU05731
4	GO:0007568	aging	biological_process	1	1	NCU04899
5	GO:0006139	nucleobase-containing compound metabolic process	biological_process	43	15.08	NCU00359, NCU00582, NCU01236, NCU01634, NCU02035, NCU02437, NCU02687, NCU02806, NCU04002, NCU05423, NCU06222, NCU00636, NCU02044, NCU02514, NCU02544, NCU03066, NCU03207, NCU03363, NCU03737, NCU03982, NCU04117, NCU04149, NCU04348, NCU05165, NCU05430, NCU00028, NCU00065, NCU00134, NCU00136, NCU00535, NCU00920, NCU00931, NCU01115, NCU01512, NCU03030, NCU03702, NCU06336, NCU01637, NCU01643, NCU01954,…
3	GO:0006807	nitrogen compound metabolic process	biological_process	146	77.07	NCU03127, NCU00359, NCU00582, NCU01236, NCU01634, NCU02035, NCU02437, NCU02687, NCU02806, NCU04002, NCU05423, NCU06222, NCU00636, NCU02044, NCU02514, NCU02544, NCU03066, NCU03207, NCU03363, NCU03737, NCU03982, NCU04117, NCU04149, NCU04348, NCU05165, NCU05430, NCU00028, NCU00065, NCU00134, NCU00136, NCU00535, NCU00920, NCU00931, NCU01115, NCU01512, NCU03030, NCU03702, NCU06336, NCU01637, NCU01643,…
3	GO:0033036	macromolecule localization	biological_process	7	0.54	NCU00075, NCU00443, NCU00920, NCU01455, NCU01545, NCU02011, NCU03982
5	GO:0071826	ribonucleoprotein complex subunit organization	biological_process	2	1.2	NCU01524, NCU04348
6	GO:0046907	intracellular transport	biological_process	12	6.12	NCU00075, NCU00443, NCU00920, NCU01455, NCU01545, NCU02011, NCU03982, NCU02743, NCU04015, NCU00777, NCU03066, NCU03137
5	GO:0071822	protein complex subunit organization	biological_process	7	4.2	NCU00202, NCU00636, NCU01634, NCU02011, NCU02437, NCU02781, NCU03050
7	GO:0016482	cytoplasmic transport	biological_process	5	3	NCU00443, NCU00777, NCU02011, NCU03066, NCU03137
3	GO:0051234	establishment of localization	biological_process	67	32.45	NCU00029, NCU00134, NCU00385, NCU00635, NCU00988, NCU01317, NCU01440, NCU01674, NCU01701, NCU01914, NCU01953, NCU02100, NCU02263, NCU02466, NCU02680, NCU02973, NCU03148, NCU03218, NCU03229, NCU03561, NCU03798, NCU04015, NCU04076, NCU04121, NCU04304, NCU04433, NCU04767, NCU04799, NCU04945, NCU05046, NCU05165, NCU05650, NCU06043, NCU06268, NCU06365, NCU00075, NCU00226, NCU00502, NCU00636, NCU00754,…
4	GO:0050794	regulation of cellular process	biological_process	9	5.4	NCU01266, NCU01785, NCU02356, NCU02764, NCU02806, NCU03207, NCU03379, NCU03967, NCU06247
5	GO:0007165	signal transduction	biological_process	9	9	NCU01266, NCU01785, NCU02356, NCU02764, NCU02806, NCU03207, NCU03379, NCU03967, NCU06247
7	GO:0022618	ribonucleoprotein complex assembly	biological_process	2	2	NCU01524, NCU04348
2	GO:0008152	metabolic process	biological_process	259	183.41	NCU03127, NCU00258, NCU00315, NCU00413, NCU00464, NCU00489, NCU00535, NCU00634, NCU00706, NCU00920, NCU00931, NCU00979, NCU01221, NCU01317, NCU01452, NCU01512, NCU01827, NCU01948, NCU01949, NCU01966, NCU02181, NCU02509, NCU02707, NCU02744, NCU02984, NCU03030, NCU03102, NCU03302, NCU03635, NCU03703, NCU03737, NCU03738, NCU04171, NCU04552, NCU04799, NCU05275, NCU05599, NCU06047, NCU06226, NCU06431,…
4	GO:0006725	cellular aromatic compound metabolic process	biological_process	43	9.05	NCU00359, NCU00582, NCU01236, NCU01634, NCU02035, NCU02437, NCU02687, NCU02806, NCU04002, NCU05423, NCU06222, NCU00636, NCU02044, NCU02514, NCU02544, NCU03066, NCU03207, NCU03363, NCU03737, NCU03982, NCU04117, NCU04149, NCU04348, NCU05165, NCU05430, NCU00028, NCU00065, NCU00134, NCU00136, NCU00535, NCU00920, NCU00931, NCU01115, NCU01512, NCU03030, NCU03702, NCU06336, NCU01637, NCU01643, NCU01954,…
7	GO:0051169	nuclear transport	biological_process	5	3	NCU00443, NCU00777, NCU02011, NCU03066, NCU03137
4	GO:0043933	macromolecular complex subunit organization	biological_process	10	3.84	NCU02806, NCU00202, NCU00636, NCU01634, NCU02011, NCU02437, NCU02781, NCU03050, NCU01524, NCU04348
3	GO:0044419	interspecies interaction between organisms	biological_process	1	0.6	NCU05955
4	GO:0051186	cofactor metabolic process	biological_process	11	11	NCU00963, NCU01227, NCU01692, NCU01754, NCU02403, NCU03100, NCU03741, NCU03970, NCU05008, NCU05982, NCU06189
4	GO:0009653	anatomical structure morphogenesis	biological_process	4	2.16	NCU02806, NCU03137, NCU03560, NCU01440
5	GO:0044270	cellular nitrogen compound catabolic process	biological_process	14	8.4	NCU00636, NCU02044, NCU02514, NCU02544, NCU03066, NCU03207, NCU03363, NCU03737, NCU03982, NCU04117, NCU04149, NCU04348, NCU05165, NCU05430
9	GO:0006397	mRNA processing	biological_process	7	7	NCU01637, NCU01643, NCU01954, NCU02696, NCU03030, NCU04799, NCU06260
4	GO:0007154	cell communication	biological_process	9	5.4	NCU01266, NCU01785, NCU02356, NCU02764, NCU02806, NCU03207, NCU03379, NCU03967, NCU06247
7	GO:0006886	intracellular protein transport	biological_process	7	4.2	NCU00075, NCU00443, NCU00920, NCU01455, NCU01545, NCU02011, NCU03982
5	GO:0010467	gene expression	biological_process	44	25.92	NCU00258, NCU00315, NCU00413, NCU00464, NCU00489, NCU00535, NCU00634, NCU00706, NCU00920, NCU00931, NCU00979, NCU01221, NCU01317, NCU01452, NCU01512, NCU01827, NCU01948, NCU01949, NCU01966, NCU02181, NCU02509, NCU02707, NCU02744, NCU02984, NCU03030, NCU03102, NCU03302, NCU03635, NCU03703, NCU03737, NCU03738, NCU04171, NCU04552, NCU04799, NCU05275, NCU05599, NCU06047, NCU06226, NCU06431, NCU01637,…
3	GO:0016043	cellular component organization	biological_process	29	15.02	NCU00359, NCU01634, NCU02437, NCU02795, NCU03137, NCU03765, NCU04002, NCU02806, NCU00202, NCU01440, NCU01587, NCU02221, NCU02781, NCU03050, NCU05252, NCU00636, NCU02011, NCU00075, NCU00136, NCU00920, NCU01512, NCU02438, NCU03561, NCU01524, NCU04348, NCU01545, NCU02466, NCU01455, NCU03982
5	GO:0065003	macromolecular complex assembly	biological_process	10	5.92	NCU02806, NCU00202, NCU00636, NCU01634, NCU02011, NCU02437, NCU02781, NCU03050, NCU01524, NCU04348
4	GO:0044281	small molecule metabolic process	biological_process	81	62.76	NCU00136, NCU00261, NCU00414, NCU00502, NCU00635, NCU00636, NCU00813, NCU00963, NCU01169, NCU01258, NCU01449, NCU01606, NCU01754, NCU02011, NCU02044, NCU02090, NCU02109, NCU02193, NCU02250, NCU02322, NCU02403, NCU02407, NCU02438, NCU02514, NCU02544, NCU02571, NCU03066, NCU03100, NCU03127, NCU03207, NCU03558, NCU03737, NCU03741, NCU03922, NCU03963, NCU03970, NCU03982, NCU04117, NCU04149, NCU04202,…
5	GO:0043412	macromolecule modification	biological_process	27	9.72	NCU00287, NCU00406, NCU00582, NCU00726, NCU01200, NCU01435, NCU01889, NCU02011, NCU02356, NCU02464, NCU02795, NCU02806, NCU03200, NCU03495, NCU03503, NCU03523, NCU04002, NCU04370, NCU04371, NCU04566, NCU04600, NCU04743, NCU04755, NCU04990, NCU05252, NCU05536, NCU05606
5	GO:0006082	organic acid metabolic process	biological_process	29	6.26	NCU00194, NCU00261, NCU00468, NCU00535, NCU00792, NCU00920, NCU00931, NCU00963, NCU01300, NCU01439, NCU01512, NCU01666, NCU01754, NCU01985, NCU02010, NCU02334, NCU02407, NCU03030, NCU03076, NCU03139, NCU03963, NCU04069, NCU04118, NCU04303, NCU05420, NCU05499, NCU05526, NCU05548, NCU06232
4	GO:0051641	cellular localization	biological_process	12	2.2	NCU00075, NCU00443, NCU00920, NCU01455, NCU01545, NCU02011, NCU03982, NCU02743, NCU04015, NCU00777, NCU03066, NCU03137
3	GO:0044237	cellular metabolic process	biological_process	214	111.22	NCU00258, NCU00315, NCU00413, NCU00464, NCU00489, NCU00535, NCU00634, NCU00706, NCU00920, NCU00931, NCU00979, NCU01221, NCU01317, NCU01452, NCU01512, NCU01827, NCU01948, NCU01949, NCU01966, NCU02181, NCU02509, NCU02707, NCU02744, NCU02984, NCU03030, NCU03102, NCU03302, NCU03635, NCU03703, NCU03737, NCU03738, NCU04171, NCU04552, NCU04799, NCU05275, NCU05599, NCU06047, NCU06226, NCU06431, NCU00287,…
4	GO:0051716	cellular response to stimulus	biological_process	9	5.4	NCU01266, NCU01785, NCU02356, NCU02764, NCU02806, NCU03207, NCU03379, NCU03967, NCU06247
6	GO:0034655	nucleobase-containing compound catabolic process	biological_process	14	14	NCU00636, NCU02044, NCU02514, NCU02544, NCU03066, NCU03207, NCU03363, NCU03737, NCU03982, NCU04117, NCU04149, NCU04348, NCU05165, NCU05430
5	GO:1901361	organic cyclic compound catabolic process	biological_process	14	8.4	NCU00636, NCU02044, NCU02514, NCU02544, NCU03066, NCU03207, NCU03363, NCU03737, NCU03982, NCU04117, NCU04149, NCU04348, NCU05165, NCU05430
4	GO:0044403	symbiosis, encompassing mutualism through parasitism	biological_process	1	1	NCU05955
2	GO:0032502	developmental process	biological_process	30	17.54	NCU04899, NCU00216, NCU00337, NCU00477, NCU00706, NCU00729, NCU01163, NCU01634, NCU01888, NCU01914, NCU01954, NCU02011, NCU02514, NCU02658, NCU02696, NCU02707, NCU02806, NCU03291, NCU04117, NCU04120, NCU04303, NCU04310, NCU05499, NCU06021, NCU06047, NCU06226, NCU06361, NCU03137, NCU03560, NCU01440
4	GO:0008104	protein localization	biological_process	7	0.91	NCU00075, NCU00443, NCU00920, NCU01455, NCU01545, NCU02011, NCU03982
6	GO:0015031	protein transport	biological_process	7	2.52	NCU00075, NCU00443, NCU00920, NCU01455, NCU01545, NCU02011, NCU03982
3	GO:0006950	response to stress	biological_process	20	20	NCU00004, NCU00359, NCU00582, NCU01163, NCU01236, NCU01545, NCU02035, NCU02437, NCU02466, NCU02680, NCU02806, NCU03100, NCU03982, NCU04002, NCU04069, NCU04218, NCU04443, NCU05423, NCU06110, NCU06222
5	GO:0051649	establishment of localization in cell	biological_process	12	3.67	NCU00075, NCU00443, NCU00920, NCU01455, NCU01545, NCU02011, NCU03982, NCU02743, NCU04015, NCU00777, NCU03066, NCU03137
3	GO:0044085	cellular component biogenesis	biological_process	34	13.44	NCU02806, NCU00202, NCU00636, NCU01634, NCU02011, NCU02437, NCU02781, NCU03050, NCU01524, NCU04348, NCU00258, NCU00777, NCU00919, NCU00925, NCU01290, NCU01331, NCU01643, NCU02428, NCU02511, NCU02676, NCU03066, NCU03133, NCU03363, NCU03380, NCU03628, NCU03669, NCU03702, NCU03765, NCU04041, NCU04165, NCU04779, NCU05782, NCU01545, NCU02466
6	GO:0036211	protein modification process	biological_process	27	16.2	NCU00287, NCU00406, NCU00582, NCU00726, NCU01200, NCU01435, NCU01889, NCU02011, NCU02356, NCU02464, NCU02795, NCU02806, NCU03200, NCU03495, NCU03503, NCU03523, NCU04002, NCU04370, NCU04371, NCU04566, NCU04600, NCU04743, NCU04755, NCU04990, NCU05252, NCU05536, NCU05606

## Sheet: BiologicalProcess_WT_chart_
Level	GO ID	Term	Type	#Seqs	Graph Score	Sequences
2	GO:0009987	cellular process	biological_process	202	50.08	NCU00409, NCU00536, NCU00660, NCU00944, NCU01337, NCU01468, NCU02430, NCU02726, NCU04636, NCU05418, NCU05805, NCU06424, NCU06724, NCU07451, NCU08195, NCU08952, NCU09025, NCU09463, NCU09711, NCU09892, NCU10110, NCU02223, NCU02956, NCU03517, NCU04136, NCU04233, NCU08329, NCU03415, NCU03888, NCU04247, NCU05296, NCU00108, NCU00181, NCU00523, NCU00913, NCU01929, NCU02137, NCU02202, NCU02751, NCU02885,…
7	GO:0019752	carboxylic acid metabolic process	biological_process	21	0	NCU00409, NCU00536, NCU00660, NCU00944, NCU01337, NCU01468, NCU02430, NCU02726, NCU04636, NCU05418, NCU05805, NCU06424, NCU06724, NCU07451, NCU08195, NCU08952, NCU09025, NCU09463, NCU09711, NCU09892, NCU10110
7	GO:0006412	translation	biological_process	14	14	NCU00660, NCU01468, NCU02223, NCU02956, NCU03517, NCU04136, NCU04233, NCU07451, NCU08195, NCU08329, NCU08952, NCU09025, NCU09463, NCU09892
3	GO:0065008	regulation of biological quality	biological_process	4	1.44	NCU02520, NCU03966, NCU04636, NCU08408
2	GO:0051179	localization	biological_process	85	29.78	NCU00121, NCU00860, NCU02456, NCU03592, NCU04457, NCU04736, NCU05833, NCU06473, NCU09747, NCU09897, NCU11216, NCU11246, NCU00117, NCU00876, NCU01132, NCU01172, NCU01428, NCU01702, NCU02096, NCU03171, NCU03319, NCU03483, NCU03509, NCU03591, NCU03658, NCU03784, NCU03888, NCU04063, NCU04119, NCU04190, NCU04195, NCU04322, NCU04468, NCU04537, NCU04544, NCU05067, NCU05198, NCU05627, NCU06077, NCU06105,…
2	GO:0050896	response to stimulus	biological_process	45	24.12	NCU06766, NCU03441, NCU04834, NCU00517, NCU01510, NCU01936, NCU02053, NCU02457, NCU02555, NCU03564, NCU05068, NCU05210, NCU07440, NCU07498, NCU07519, NCU07554, NCU08115, NCU08290, NCU08309, NCU08598, NCU09063, NCU09318, NCU09552, NCU12087, NCU00196, NCU00889, NCU01150, NCU01444, NCU01504, NCU01782, NCU01895, NCU02167, NCU02524, NCU02830, NCU03966, NCU04241, NCU04379, NCU04514, NCU05234, NCU06122,…
3	GO:0071704	organic substance metabolic process	biological_process	234	77.12	NCU00409, NCU00536, NCU00660, NCU00944, NCU01337, NCU01468, NCU02430, NCU02726, NCU04636, NCU05418, NCU05805, NCU06424, NCU06724, NCU07451, NCU08195, NCU08952, NCU09025, NCU09463, NCU09711, NCU09892, NCU10110, NCU02223, NCU02956, NCU03517, NCU04136, NCU04233, NCU08329, NCU09297, NCU00108, NCU00181, NCU00523, NCU00913, NCU01929, NCU02137, NCU02202, NCU02751, NCU02885, NCU03357, NCU03526, NCU03659,…
4	GO:0006810	transport	biological_process	85	76.96	NCU00121, NCU00860, NCU02456, NCU03592, NCU04457, NCU04736, NCU05833, NCU06473, NCU09747, NCU09897, NCU11216, NCU11246, NCU00117, NCU00876, NCU01132, NCU01172, NCU01428, NCU01702, NCU02096, NCU03171, NCU03319, NCU03483, NCU03509, NCU03591, NCU03658, NCU03784, NCU03888, NCU04063, NCU04119, NCU04190, NCU04195, NCU04322, NCU04468, NCU04537, NCU04544, NCU05067, NCU05198, NCU05627, NCU06077, NCU06105,…
4	GO:0048869	cellular developmental process	biological_process	5	3	NCU01278, NCU01305, NCU06871, NCU06922, NCU08115
4	GO:0006629	lipid metabolic process	biological_process	26	26	NCU00302, NCU00684, NCU00913, NCU01047, NCU01476, NCU02137, NCU02295, NCU02416, NCU02726, NCU03006, NCU03176, NCU03336, NCU03602, NCU03792, NCU04670, NCU05644, NCU06663, NCU06666, NCU08762, NCU09244, NCU09245, NCU09407, NCU09526, NCU10237, NCU11282, NCU16525
3	GO:0009056	catabolic process	biological_process	51	51	NCU00112, NCU00237, NCU00272, NCU01305, NCU01444, NCU01481, NCU01873, NCU02059, NCU02063, NCU02167, NCU02224, NCU02281, NCU02515, NCU02726, NCU02956, NCU03105, NCU03357, NCU03441, NCU03591, NCU03659, NCU03966, NCU03981, NCU04205, NCU04430, NCU05302, NCU05389, NCU05418, NCU06285, NCU06424, NCU06949, NCU06996, NCU07033, NCU07035, NCU07063, NCU07333, NCU07351, NCU07440, NCU07504, NCU08115, NCU08309,…
4	GO:0044249	cellular biosynthetic process	biological_process	63	5.04	NCU00660, NCU01468, NCU02223, NCU02956, NCU03517, NCU04136, NCU04233, NCU07451, NCU08195, NCU08329, NCU08952, NCU09025, NCU09463, NCU09892, NCU00100, NCU00570, NCU00944, NCU01067, NCU01097, NCU01563, NCU01738, NCU01895, NCU02036, NCU02307, NCU02524, NCU02555, NCU02558, NCU02853, NCU03033, NCU03699, NCU03809, NCU03878, NCU03892, NCU03931, NCU03962, NCU04035, NCU04058, NCU04782, NCU04834, NCU04855,…
4	GO:0006996	organelle organization	biological_process	30	26.6	NCU03415, NCU03888, NCU04247, NCU05296, NCU00660, NCU02067, NCU03921, NCU03966, NCU08195, NCU09025, NCU11209, NCU01278, NCU02555, NCU02618, NCU03277, NCU03441, NCU03754, NCU04035, NCU04428, NCU06707, NCU07519, NCU07554, NCU08115, NCU08290, NCU08357, NCU08408, NCU08554, NCU09063, NCU09297, NCU10110
7	GO:0016070	RNA metabolic process	biological_process	51	0	NCU00100, NCU00570, NCU00944, NCU01067, NCU01097, NCU01563, NCU01738, NCU01895, NCU02036, NCU02223, NCU02307, NCU02524, NCU02555, NCU02558, NCU02853, NCU03033, NCU03699, NCU03809, NCU03878, NCU03892, NCU03931, NCU03962, NCU04035, NCU04058, NCU04136, NCU04782, NCU04834, NCU04855, NCU05383, NCU05637, NCU05943, NCU06799, NCU06990, NCU07246, NCU07374, NCU07378, NCU07932, NCU07933, NCU07945, NCU08136,…
4	GO:1901576	organic substance biosynthetic process	biological_process	63	3.02	NCU00660, NCU01468, NCU02223, NCU02956, NCU03517, NCU04136, NCU04233, NCU07451, NCU08195, NCU08329, NCU08952, NCU09025, NCU09463, NCU09892, NCU00100, NCU00570, NCU00944, NCU01067, NCU01097, NCU01563, NCU01738, NCU01895, NCU02036, NCU02307, NCU02524, NCU02555, NCU02558, NCU02853, NCU03033, NCU03699, NCU03809, NCU03878, NCU03892, NCU03931, NCU03962, NCU04035, NCU04058, NCU04782, NCU04834, NCU04855,…
3	GO:0050789	regulation of biological process	biological_process	78	67.05	NCU09297, NCU00196, NCU00889, NCU01150, NCU01444, NCU01504, NCU01782, NCU01895, NCU02167, NCU02524, NCU02830, NCU03966, NCU04241, NCU04379, NCU04514, NCU04834, NCU05234, NCU06122, NCU06257, NCU07378, NCU07854, NCU08683, NCU09758, NCU00100, NCU00944, NCU01067, NCU01097, NCU01468, NCU01563, NCU01738, NCU02224, NCU02307, NCU02520, NCU02555, NCU02558, NCU02853, NCU03033, NCU03105, NCU03246, NCU03699,…
3	GO:0044238	primary metabolic process	biological_process	234	100.68	NCU00409, NCU00536, NCU00660, NCU00944, NCU01337, NCU01468, NCU02430, NCU02726, NCU04636, NCU05418, NCU05805, NCU06424, NCU06724, NCU07451, NCU08195, NCU08952, NCU09025, NCU09463, NCU09711, NCU09892, NCU10110, NCU02223, NCU02956, NCU03517, NCU04136, NCU04233, NCU08329, NCU00108, NCU00181, NCU00523, NCU00913, NCU01929, NCU02137, NCU02202, NCU02751, NCU02885, NCU03357, NCU03526, NCU03659, NCU03894,…
3	GO:0044763	single-organism cellular process	biological_process	71	43.68	NCU03415, NCU03888, NCU04247, NCU05296, NCU00196, NCU00889, NCU01150, NCU01444, NCU01504, NCU01782, NCU01895, NCU02167, NCU02524, NCU02830, NCU03966, NCU04241, NCU04379, NCU04514, NCU04834, NCU05234, NCU06122, NCU06257, NCU07378, NCU07854, NCU08683, NCU09758, NCU00660, NCU02067, NCU03921, NCU08195, NCU09025, NCU11209, NCU03441, NCU07020, NCU01278, NCU02555, NCU02618, NCU03277, NCU03754, NCU04035,…
6	GO:0044267	cellular protein metabolic process	biological_process	51	31.2	NCU00660, NCU01468, NCU02223, NCU02956, NCU03517, NCU04136, NCU04233, NCU07451, NCU08195, NCU08329, NCU08952, NCU09025, NCU09463, NCU09892, NCU00108, NCU00181, NCU00523, NCU00913, NCU01929, NCU02137, NCU02202, NCU02751, NCU02885, NCU03357, NCU03526, NCU03659, NCU03894, NCU04037, NCU04096, NCU04279, NCU04426, NCU04834, NCU04887, NCU05210, NCU05418, NCU05644, NCU05680, NCU06240, NCU06419, NCU06544,…
3	GO:0044710	single-organism metabolic process	biological_process	49	18	NCU00409, NCU00536, NCU00660, NCU00944, NCU01337, NCU01468, NCU02430, NCU02726, NCU04636, NCU05418, NCU05805, NCU06424, NCU06724, NCU07451, NCU08195, NCU08952, NCU09025, NCU09463, NCU09711, NCU09892, NCU10110, NCU04019, NCU05752, NCU09390, NCU00302, NCU00684, NCU00913, NCU01047, NCU01476, NCU02137, NCU02295, NCU02416, NCU03006, NCU03176, NCU03336, NCU03602, NCU03792, NCU04670, NCU05644, NCU06663,…
7	GO:0006259	DNA metabolic process	biological_process	28	28	NCU00517, NCU01510, NCU01936, NCU02053, NCU02457, NCU02555, NCU03265, NCU03564, NCU03754, NCU05210, NCU05569, NCU07440, NCU07498, NCU07519, NCU07554, NCU07998, NCU08115, NCU08290, NCU08309, NCU08598, NCU09063, NCU09297, NCU09318, NCU09463, NCU09552, NCU11209, NCU12087, NCU16525
5	GO:0019438	aromatic compound biosynthetic process	biological_process	51	0	NCU00100, NCU00570, NCU00944, NCU01067, NCU01097, NCU01563, NCU01738, NCU01895, NCU02036, NCU02223, NCU02307, NCU02524, NCU02555, NCU02558, NCU02853, NCU03033, NCU03699, NCU03809, NCU03878, NCU03892, NCU03931, NCU03962, NCU04035, NCU04058, NCU04136, NCU04782, NCU04834, NCU04855, NCU05383, NCU05637, NCU05943, NCU06799, NCU06990, NCU07246, NCU07374, NCU07378, NCU07932, NCU07933, NCU07945, NCU08136,…
4	GO:0007049	cell cycle	biological_process	24	24	NCU00517, NCU01067, NCU01278, NCU01563, NCU01738, NCU03246, NCU03415, NCU04247, NCU04428, NCU04847, NCU05726, NCU06003, NCU06922, NCU06994, NCU07440, NCU07554, NCU08115, NCU08309, NCU08554, NCU08701, NCU09063, NCU09288, NCU09297, NCU09552
3	GO:0048856	anatomical structure development	biological_process	5	3	NCU01278, NCU01305, NCU04247, NCU06871, NCU06922
6	GO:0034645	cellular macromolecule biosynthetic process	biological_process	63	8.4	NCU00660, NCU01468, NCU02223, NCU02956, NCU03517, NCU04136, NCU04233, NCU07451, NCU08195, NCU08329, NCU08952, NCU09025, NCU09463, NCU09892, NCU00100, NCU00570, NCU00944, NCU01067, NCU01097, NCU01563, NCU01738, NCU01895, NCU02036, NCU02307, NCU02524, NCU02555, NCU02558, NCU02853, NCU03033, NCU03699, NCU03809, NCU03878, NCU03892, NCU03931, NCU03962, NCU04035, NCU04058, NCU04782, NCU04834, NCU04855,…
5	GO:0044260	cellular macromolecule metabolic process	biological_process	118	35.52	NCU00660, NCU01468, NCU02223, NCU02956, NCU03517, NCU04136, NCU04233, NCU07451, NCU08195, NCU08329, NCU08952, NCU09025, NCU09463, NCU09892, NCU00108, NCU00181, NCU00523, NCU00913, NCU01929, NCU02137, NCU02202, NCU02751, NCU02885, NCU03357, NCU03526, NCU03659, NCU03894, NCU04037, NCU04096, NCU04279, NCU04426, NCU04834, NCU04887, NCU05210, NCU05418, NCU05644, NCU05680, NCU06240, NCU06419, NCU06544,…
4	GO:0019222	regulation of metabolic process	biological_process	1	0.22	NCU09297
3	GO:0009628	response to abiotic stimulus	biological_process	1	1	NCU04834
2	GO:0071840	cellular component organization or biogenesis	biological_process	35	13.78	NCU03415, NCU03888, NCU04247, NCU05296, NCU00660, NCU02067, NCU03921, NCU03966, NCU08195, NCU09025, NCU11209, NCU02036, NCU02223, NCU06871, NCU06922, NCU07280, NCU08554, NCU01278, NCU02555, NCU02618, NCU03277, NCU03441, NCU03754, NCU04035, NCU04428, NCU06707, NCU07519, NCU07554, NCU08115, NCU08290, NCU08357, NCU08408, NCU09063, NCU09297, NCU10110
4	GO:1901564	organonitrogen compound metabolic process	biological_process	21	0	NCU00409, NCU00536, NCU00660, NCU00944, NCU01337, NCU01468, NCU02430, NCU02726, NCU04636, NCU05418, NCU05805, NCU06424, NCU06724, NCU07451, NCU08195, NCU08952, NCU09025, NCU09463, NCU09711, NCU09892, NCU10110
2	GO:0051704	multi-organism process	biological_process	4	1.44	NCU01278, NCU01305, NCU07854, NCU09859
6	GO:0010468	regulation of gene expression	biological_process	1	0.6	NCU09297
4	GO:0046483	heterocycle metabolic process	biological_process	120	34.85	NCU00517, NCU01510, NCU01936, NCU02053, NCU02457, NCU02555, NCU03265, NCU03564, NCU03754, NCU05210, NCU05569, NCU07440, NCU07498, NCU07519, NCU07554, NCU07998, NCU08115, NCU08290, NCU08309, NCU08598, NCU09063, NCU09297, NCU09318, NCU09463, NCU09552, NCU11209, NCU12087, NCU16525, NCU00100, NCU00570, NCU00944, NCU01067, NCU01097, NCU01563, NCU01738, NCU01895, NCU02036, NCU02223, NCU02307, NCU02524,…
3	GO:0009058	biosynthetic process	biological_process	109	50.81	NCU00660, NCU01468, NCU02223, NCU02956, NCU03517, NCU04136, NCU04233, NCU07451, NCU08195, NCU08329, NCU08952, NCU09025, NCU09463, NCU09892, NCU00100, NCU00570, NCU00944, NCU01067, NCU01097, NCU01563, NCU01738, NCU01895, NCU02036, NCU02307, NCU02524, NCU02555, NCU02558, NCU02853, NCU03033, NCU03699, NCU03809, NCU03878, NCU03892, NCU03931, NCU03962, NCU04035, NCU04058, NCU04782, NCU04834, NCU04855,…
5	GO:0071702	organic substance transport	biological_process	24	14.4	NCU00889, NCU01476, NCU01927, NCU02067, NCU02167, NCU02618, NCU02669, NCU03277, NCU03441, NCU04063, NCU04119, NCU04190, NCU05234, NCU06105, NCU06569, NCU06578, NCU07020, NCU08012, NCU09526, NCU09677, NCU09721, NCU10036, NCU10430, NCU11209
5	GO:0045184	establishment of protein localization	biological_process	24	14.4	NCU00889, NCU01476, NCU01927, NCU02067, NCU02167, NCU02618, NCU02669, NCU03277, NCU03441, NCU04063, NCU04119, NCU04190, NCU05234, NCU06105, NCU06569, NCU06578, NCU07020, NCU08012, NCU09526, NCU09677, NCU09721, NCU10036, NCU10430, NCU11209
3	GO:0044700	single organism signaling	biological_process	22	13.2	NCU00196, NCU00889, NCU01150, NCU01444, NCU01504, NCU01782, NCU01895, NCU02167, NCU02524, NCU02830, NCU03966, NCU04241, NCU04379, NCU04514, NCU04834, NCU05234, NCU06122, NCU06257, NCU07378, NCU07854, NCU08683, NCU09758
4	GO:0006091	generation of precursor metabolites and energy	biological_process	2	2	NCU03603, NCU06996
5	GO:0007010	cytoskeleton organization	biological_process	4	4	NCU03415, NCU03888, NCU04247, NCU05296
4	GO:0019748	secondary metabolic process	biological_process	4	4	NCU04019, NCU05752, NCU09390, NCU10110
6	GO:0090304	nucleic acid metabolic process	biological_process	75	16.8	NCU00517, NCU01510, NCU01936, NCU02053, NCU02457, NCU02555, NCU03265, NCU03564, NCU03754, NCU05210, NCU05569, NCU07440, NCU07498, NCU07519, NCU07554, NCU07998, NCU08115, NCU08290, NCU08309, NCU08598, NCU09063, NCU09297, NCU09318, NCU09463, NCU09552, NCU11209, NCU12087, NCU16525, NCU00100, NCU00570, NCU00944, NCU01067, NCU01097, NCU01563, NCU01738, NCU01895, NCU02036, NCU02223, NCU02307, NCU02524,…
5	GO:0060255	regulation of macromolecule metabolic process	biological_process	1	0.36	NCU09297
4	GO:0005975	carbohydrate metabolic process	biological_process	33	33	NCU00710, NCU01702, NCU01873, NCU03254, NCU03611, NCU03641, NCU04037, NCU04623, NCU04798, NCU04857, NCU04885, NCU04887, NCU05128, NCU05159, NCU05183, NCU05680, NCU05974, NCU06003, NCU06666, NCU06850, NCU06871, NCU06996, NCU07035, NCU07269, NCU07351, NCU08909, NCU09524, NCU09652, NCU09873, NCU09937, NCU10110, NCU10237, NCU10683
2	GO:0044699	single-organism process	biological_process	101	40.54	NCU00121, NCU00860, NCU02456, NCU03592, NCU04457, NCU04736, NCU05833, NCU06473, NCU09747, NCU09897, NCU11216, NCU11246, NCU01843, NCU02800, NCU03033, NCU03083, NCU03128, NCU03937, NCU04195, NCU04798, NCU06309, NCU06352, NCU06425, NCU06850, NCU07162, NCU07242, NCU08267, NCU08641, NCU09677, NCU09721, NCU03415, NCU03888, NCU04247, NCU05296, NCU00196, NCU00889, NCU01150, NCU01444, NCU01504, NCU01782,…
5	GO:0019725	cellular homeostasis	biological_process	4	4	NCU02520, NCU03966, NCU04636, NCU08408
6	GO:0006811	ion transport	biological_process	12	12	NCU00121, NCU00860, NCU02456, NCU03592, NCU04457, NCU04736, NCU05833, NCU06473, NCU09747, NCU09897, NCU11216, NCU11246
2	GO:0000003	reproduction	biological_process	5	5	NCU01278, NCU01305, NCU06871, NCU06922, NCU08115
4	GO:0043170	macromolecule metabolic process	biological_process	144	40.73	NCU00660, NCU01468, NCU02223, NCU02956, NCU03517, NCU04136, NCU04233, NCU07451, NCU08195, NCU08329, NCU08952, NCU09025, NCU09463, NCU09892, NCU09297, NCU00108, NCU00181, NCU00523, NCU00913, NCU01929, NCU02137, NCU02202, NCU02751, NCU02885, NCU03357, NCU03526, NCU03659, NCU03894, NCU04037, NCU04096, NCU04279, NCU04426, NCU04834, NCU04887, NCU05210, NCU05418, NCU05644, NCU05680, NCU06240, NCU06419,…
7	GO:0006464	cellular protein modification process	biological_process	38	38	NCU00108, NCU00181, NCU00523, NCU00913, NCU01929, NCU02137, NCU02202, NCU02751, NCU02885, NCU03357, NCU03526, NCU03659, NCU03894, NCU04037, NCU04096, NCU04233, NCU04279, NCU04426, NCU04834, NCU04887, NCU05210, NCU05418, NCU05644, NCU05680, NCU06240, NCU06419, NCU06544, NCU06626, NCU06663, NCU07280, NCU07378, NCU08554, NCU08767, NCU08852, NCU09071, NCU10110, NCU11331, NCU11356
4	GO:0042592	homeostatic process	biological_process	4	2.4	NCU02520, NCU03966, NCU04636, NCU08408
6	GO:0043436	oxoacid metabolic process	biological_process	21	0	NCU00409, NCU00536, NCU00660, NCU00944, NCU01337, NCU01468, NCU02430, NCU02726, NCU04636, NCU05418, NCU05805, NCU06424, NCU06724, NCU07451, NCU08195, NCU08952, NCU09025, NCU09463, NCU09711, NCU09892, NCU10110
8	GO:0006520	cellular amino acid metabolic process	biological_process	21	0	NCU00409, NCU00536, NCU00660, NCU00944, NCU01337, NCU01468, NCU02430, NCU02726, NCU04636, NCU05418, NCU05805, NCU06424, NCU06724, NCU07451, NCU08195, NCU08952, NCU09025, NCU09463, NCU09711, NCU09892, NCU10110
4	GO:0034641	cellular nitrogen compound metabolic process	biological_process	120	34.85	NCU00517, NCU01510, NCU01936, NCU02053, NCU02457, NCU02555, NCU03265, NCU03564, NCU03754, NCU05210, NCU05569, NCU07440, NCU07498, NCU07519, NCU07554, NCU07998, NCU08115, NCU08290, NCU08309, NCU08598, NCU09063, NCU09297, NCU09318, NCU09463, NCU09552, NCU11209, NCU12087, NCU16525, NCU00100, NCU00570, NCU00944, NCU01067, NCU01097, NCU01563, NCU01738, NCU01895, NCU02036, NCU02223, NCU02307, NCU02524,…
2	GO:0023052	signaling	biological_process	22	7.92	NCU00196, NCU00889, NCU01150, NCU01444, NCU01504, NCU01782, NCU01895, NCU02167, NCU02524, NCU02830, NCU03966, NCU04241, NCU04379, NCU04514, NCU04834, NCU05234, NCU06122, NCU06257, NCU07378, NCU07854, NCU08683, NCU09758
7	GO:0040029	regulation of gene expression, epigenetic	biological_process	1	1	NCU09297
5	GO:0044765	single-organism transport	biological_process	12	7.2	NCU00121, NCU00860, NCU02456, NCU03592, NCU04457, NCU04736, NCU05833, NCU06473, NCU09747, NCU09897, NCU11216, NCU11246
5	GO:0019538	protein metabolic process	biological_process	78	50.72	NCU00660, NCU01468, NCU02223, NCU02956, NCU03517, NCU04136, NCU04233, NCU07451, NCU08195, NCU08329, NCU08952, NCU09025, NCU09463, NCU09892, NCU00108, NCU00181, NCU00523, NCU00913, NCU01929, NCU02137, NCU02202, NCU02751, NCU02885, NCU03357, NCU03526, NCU03659, NCU03894, NCU04037, NCU04096, NCU04279, NCU04426, NCU04834, NCU04887, NCU05210, NCU05418, NCU05644, NCU05680, NCU06240, NCU06419, NCU06544,…
5	GO:1901362	organic cyclic compound biosynthetic process	biological_process	51	0	NCU00100, NCU00570, NCU00944, NCU01067, NCU01097, NCU01563, NCU01738, NCU01895, NCU02036, NCU02223, NCU02307, NCU02524, NCU02555, NCU02558, NCU02853, NCU03033, NCU03699, NCU03809, NCU03878, NCU03892, NCU03931, NCU03962, NCU04035, NCU04058, NCU04136, NCU04782, NCU04834, NCU04855, NCU05383, NCU05637, NCU05943, NCU06799, NCU06990, NCU07246, NCU07374, NCU07378, NCU07932, NCU07933, NCU07945, NCU08136,…
5	GO:0018130	heterocycle biosynthetic process	biological_process	51	0	NCU00100, NCU00570, NCU00944, NCU01067, NCU01097, NCU01563, NCU01738, NCU01895, NCU02036, NCU02223, NCU02307, NCU02524, NCU02555, NCU02558, NCU02853, NCU03033, NCU03699, NCU03809, NCU03878, NCU03892, NCU03931, NCU03962, NCU04035, NCU04058, NCU04136, NCU04782, NCU04834, NCU04855, NCU05383, NCU05637, NCU05943, NCU06799, NCU06990, NCU07246, NCU07374, NCU07378, NCU07932, NCU07933, NCU07945, NCU08136,…
4	GO:1901360	organic cyclic compound metabolic process	biological_process	120	34.85	NCU00517, NCU01510, NCU01936, NCU02053, NCU02457, NCU02555, NCU03265, NCU03564, NCU03754, NCU05210, NCU05569, NCU07440, NCU07498, NCU07519, NCU07554, NCU07998, NCU08115, NCU08290, NCU08309, NCU08598, NCU09063, NCU09297, NCU09318, NCU09463, NCU09552, NCU11209, NCU12087, NCU16525, NCU00100, NCU00570, NCU00944, NCU01067, NCU01097, NCU01563, NCU01738, NCU01895, NCU02036, NCU02223, NCU02307, NCU02524,…
2	GO:0032501	multicellular organismal process	biological_process	19	6.84	NCU00121, NCU01843, NCU02800, NCU03033, NCU03083, NCU03128, NCU03937, NCU04195, NCU04798, NCU06309, NCU06352, NCU06425, NCU06850, NCU07162, NCU07242, NCU08267, NCU08641, NCU09677, NCU09721
5	GO:0009059	macromolecule biosynthetic process	biological_process	63	5.04	NCU00660, NCU01468, NCU02223, NCU02956, NCU03517, NCU04136, NCU04233, NCU07451, NCU08195, NCU08329, NCU08952, NCU09025, NCU09463, NCU09892, NCU00100, NCU00570, NCU00944, NCU01067, NCU01097, NCU01563, NCU01738, NCU01895, NCU02036, NCU02307, NCU02524, NCU02555, NCU02558, NCU02853, NCU03033, NCU03699, NCU03809, NCU03878, NCU03892, NCU03931, NCU03962, NCU04035, NCU04058, NCU04782, NCU04834, NCU04855,…
5	GO:0044271	cellular nitrogen compound biosynthetic process	biological_process	51	0	NCU00100, NCU00570, NCU00944, NCU01067, NCU01097, NCU01563, NCU01738, NCU01895, NCU02036, NCU02223, NCU02307, NCU02524, NCU02555, NCU02558, NCU02853, NCU03033, NCU03699, NCU03809, NCU03878, NCU03892, NCU03931, NCU03962, NCU04035, NCU04058, NCU04136, NCU04782, NCU04834, NCU04855, NCU05383, NCU05637, NCU05943, NCU06799, NCU06990, NCU07246, NCU07374, NCU07378, NCU07932, NCU07933, NCU07945, NCU08136,…
5	GO:0030154	cell differentiation	biological_process	5	5	NCU01278, NCU01305, NCU06871, NCU06922, NCU08115
5	GO:0007005	mitochondrion organization	biological_process	7	7	NCU00660, NCU02067, NCU03921, NCU03966, NCU08195, NCU09025, NCU11209
2	GO:0065007	biological regulation	biological_process	80	41.09	NCU09297, NCU00196, NCU00889, NCU01150, NCU01444, NCU01504, NCU01782, NCU01895, NCU02167, NCU02524, NCU02830, NCU03966, NCU04241, NCU04379, NCU04514, NCU04834, NCU05234, NCU06122, NCU06257, NCU07378, NCU07854, NCU08683, NCU09758, NCU02520, NCU04636, NCU08408, NCU00100, NCU00944, NCU01067, NCU01097, NCU01468, NCU01563, NCU01738, NCU02224, NCU02307, NCU02555, NCU02558, NCU02853, NCU03033, NCU03105,…
5	GO:0006139	nucleobase-containing compound metabolic process	biological_process	120	58.08	NCU00517, NCU01510, NCU01936, NCU02053, NCU02457, NCU02555, NCU03265, NCU03564, NCU03754, NCU05210, NCU05569, NCU07440, NCU07498, NCU07519, NCU07554, NCU07998, NCU08115, NCU08290, NCU08309, NCU08598, NCU09063, NCU09297, NCU09318, NCU09463, NCU09552, NCU11209, NCU12087, NCU16525, NCU00100, NCU00570, NCU00944, NCU01067, NCU01097, NCU01563, NCU01738, NCU01895, NCU02036, NCU02223, NCU02307, NCU02524,…
3	GO:0033036	macromolecule localization	biological_process	24	5.18	NCU00889, NCU01476, NCU01927, NCU02067, NCU02167, NCU02618, NCU02669, NCU03277, NCU03441, NCU04063, NCU04119, NCU04190, NCU05234, NCU06105, NCU06569, NCU06578, NCU07020, NCU08012, NCU09526, NCU09677, NCU09721, NCU10036, NCU10430, NCU11209
3	GO:0006807	nitrogen compound metabolic process	biological_process	132	20.91	NCU00409, NCU00536, NCU00660, NCU00944, NCU01337, NCU01468, NCU02430, NCU02726, NCU04636, NCU05418, NCU05805, NCU06424, NCU06724, NCU07451, NCU08195, NCU08952, NCU09025, NCU09463, NCU09711, NCU09892, NCU10110, NCU00517, NCU01510, NCU01936, NCU02053, NCU02457, NCU02555, NCU03265, NCU03564, NCU03754, NCU05210, NCU05569, NCU07440, NCU07498, NCU07519, NCU07554, NCU07998, NCU08115, NCU08290, NCU08309,…
3	GO:0051234	establishment of localization	biological_process	85	49.63	NCU00121, NCU00860, NCU02456, NCU03592, NCU04457, NCU04736, NCU05833, NCU06473, NCU09747, NCU09897, NCU11216, NCU11246, NCU00117, NCU00876, NCU01132, NCU01172, NCU01428, NCU01702, NCU02096, NCU03171, NCU03319, NCU03483, NCU03509, NCU03591, NCU03658, NCU03784, NCU03888, NCU04063, NCU04119, NCU04190, NCU04195, NCU04322, NCU04468, NCU04537, NCU04544, NCU05067, NCU05198, NCU05627, NCU06077, NCU06105,…
4	GO:0050794	regulation of cellular process	biological_process	22	13.2	NCU00196, NCU00889, NCU01150, NCU01444, NCU01504, NCU01782, NCU01895, NCU02167, NCU02524, NCU02830, NCU03966, NCU04241, NCU04379, NCU04514, NCU04834, NCU05234, NCU06122, NCU06257, NCU07378, NCU07854, NCU08683, NCU09758
5	GO:0007165	signal transduction	biological_process	22	22	NCU00196, NCU00889, NCU01150, NCU01444, NCU01504, NCU01782, NCU01895, NCU02167, NCU02524, NCU02830, NCU03966, NCU04241, NCU04379, NCU04514, NCU04834, NCU05234, NCU06122, NCU06257, NCU07378, NCU07854, NCU08683, NCU09758
8	GO:0032774	RNA biosynthetic process	biological_process	51	0	NCU00100, NCU00570, NCU00944, NCU01067, NCU01097, NCU01563, NCU01738, NCU01895, NCU02036, NCU02223, NCU02307, NCU02524, NCU02555, NCU02558, NCU02853, NCU03033, NCU03699, NCU03809, NCU03878, NCU03892, NCU03931, NCU03962, NCU04035, NCU04058, NCU04136, NCU04782, NCU04834, NCU04855, NCU05383, NCU05637, NCU05943, NCU06799, NCU06990, NCU07246, NCU07374, NCU07378, NCU07932, NCU07933, NCU07945, NCU08136,…
2	GO:0008152	metabolic process	biological_process	324	207.85	NCU00409, NCU00536, NCU00660, NCU00944, NCU01337, NCU01468, NCU02430, NCU02726, NCU04636, NCU05418, NCU05805, NCU06424, NCU06724, NCU07451, NCU08195, NCU08952, NCU09025, NCU09463, NCU09711, NCU09892, NCU10110, NCU02223, NCU02956, NCU03517, NCU04136, NCU04233, NCU08329, NCU09297, NCU00108, NCU00181, NCU00523, NCU00913, NCU01929, NCU02137, NCU02202, NCU02751, NCU02885, NCU03357, NCU03526, NCU03659,…
4	GO:0006725	cellular aromatic compound metabolic process	biological_process	120	34.85	NCU00517, NCU01510, NCU01936, NCU02053, NCU02457, NCU02555, NCU03265, NCU03564, NCU03754, NCU05210, NCU05569, NCU07440, NCU07498, NCU07519, NCU07554, NCU07998, NCU08115, NCU08290, NCU08309, NCU08598, NCU09063, NCU09297, NCU09318, NCU09463, NCU09552, NCU11209, NCU12087, NCU16525, NCU00100, NCU00570, NCU00944, NCU01067, NCU01097, NCU01563, NCU01738, NCU01895, NCU02036, NCU02223, NCU02307, NCU02524,…
9	GO:0006351	transcription, DNA-dependent	biological_process	51	0	NCU00100, NCU00570, NCU00944, NCU01067, NCU01097, NCU01563, NCU01738, NCU01895, NCU02036, NCU02223, NCU02307, NCU02524, NCU02555, NCU02558, NCU02853, NCU03033, NCU03699, NCU03809, NCU03878, NCU03892, NCU03931, NCU03962, NCU04035, NCU04058, NCU04136, NCU04782, NCU04834, NCU04855, NCU05383, NCU05637, NCU05943, NCU06799, NCU06990, NCU07246, NCU07374, NCU07378, NCU07932, NCU07933, NCU07945, NCU08136,…
3	GO:0044419	interspecies interaction between organisms	biological_process	4	2.4	NCU01278, NCU01305, NCU07854, NCU09859
4	GO:0007275	multicellular organismal development	biological_process	19	19	NCU00121, NCU01843, NCU02800, NCU03033, NCU03083, NCU03128, NCU03937, NCU04195, NCU04798, NCU06309, NCU06352, NCU06425, NCU06850, NCU07162, NCU07242, NCU08267, NCU08641, NCU09677, NCU09721
4	GO:0009653	anatomical structure morphogenesis	biological_process	5	5	NCU01278, NCU01305, NCU04247, NCU06871, NCU06922
4	GO:0007154	cell communication	biological_process	24	15.2	NCU00196, NCU00889, NCU01150, NCU01444, NCU01504, NCU01782, NCU01895, NCU02167, NCU02524, NCU02830, NCU03966, NCU04241, NCU04379, NCU04514, NCU04834, NCU05234, NCU06122, NCU06257, NCU07378, NCU07854, NCU08683, NCU09758, NCU03441, NCU07020
5	GO:0010467	gene expression	biological_process	63	8.76	NCU00660, NCU01468, NCU02223, NCU02956, NCU03517, NCU04136, NCU04233, NCU07451, NCU08195, NCU08329, NCU08952, NCU09025, NCU09463, NCU09892, NCU09297, NCU00100, NCU00570, NCU00944, NCU01067, NCU01097, NCU01563, NCU01738, NCU01895, NCU02036, NCU02307, NCU02524, NCU02555, NCU02558, NCU02853, NCU03033, NCU03699, NCU03809, NCU03878, NCU03892, NCU03931, NCU03962, NCU04035, NCU04058, NCU04782, NCU04834,…
3	GO:0016043	cellular component organization	biological_process	35	22.96	NCU03415, NCU03888, NCU04247, NCU05296, NCU00660, NCU02067, NCU03921, NCU03966, NCU08195, NCU09025, NCU11209, NCU02036, NCU02223, NCU06871, NCU06922, NCU07280, NCU08554, NCU01278, NCU02555, NCU02618, NCU03277, NCU03441, NCU03754, NCU04035, NCU04428, NCU06707, NCU07519, NCU07554, NCU08115, NCU08290, NCU08357, NCU08408, NCU09063, NCU09297, NCU10110
4	GO:0044281	small molecule metabolic process	biological_process	21	0	NCU00409, NCU00536, NCU00660, NCU00944, NCU01337, NCU01468, NCU02430, NCU02726, NCU04636, NCU05418, NCU05805, NCU06424, NCU06724, NCU07451, NCU08195, NCU08952, NCU09025, NCU09463, NCU09711, NCU09892, NCU10110
5	GO:0043412	macromolecule modification	biological_process	38	13.68	NCU00108, NCU00181, NCU00523, NCU00913, NCU01929, NCU02137, NCU02202, NCU02751, NCU02885, NCU03357, NCU03526, NCU03659, NCU03894, NCU04037, NCU04096, NCU04233, NCU04279, NCU04426, NCU04834, NCU04887, NCU05210, NCU05418, NCU05644, NCU05680, NCU06240, NCU06419, NCU06544, NCU06626, NCU06663, NCU07280, NCU07378, NCU08554, NCU08767, NCU08852, NCU09071, NCU10110, NCU11331, NCU11356
6	GO:0034654	nucleobase-containing compound biosynthetic process	biological_process	51	0	NCU00100, NCU00570, NCU00944, NCU01067, NCU01097, NCU01563, NCU01738, NCU01895, NCU02036, NCU02223, NCU02307, NCU02524, NCU02555, NCU02558, NCU02853, NCU03033, NCU03699, NCU03809, NCU03878, NCU03892, NCU03931, NCU03962, NCU04035, NCU04058, NCU04136, NCU04782, NCU04834, NCU04855, NCU05383, NCU05637, NCU05943, NCU06799, NCU06990, NCU07246, NCU07374, NCU07378, NCU07932, NCU07933, NCU07945, NCU08136,…
5	GO:0006082	organic acid metabolic process	biological_process	21	0	NCU00409, NCU00536, NCU00660, NCU00944, NCU01337, NCU01468, NCU02430, NCU02726, NCU04636, NCU05418, NCU05805, NCU06424, NCU06724, NCU07451, NCU08195, NCU08952, NCU09025, NCU09463, NCU09711, NCU09892, NCU10110
3	GO:0044237	cellular metabolic process	biological_process	164	39.79	NCU00409, NCU00536, NCU00660, NCU00944, NCU01337, NCU01468, NCU02430, NCU02726, NCU04636, NCU05418, NCU05805, NCU06424, NCU06724, NCU07451, NCU08195, NCU08952, NCU09025, NCU09463, NCU09711, NCU09892, NCU10110, NCU02223, NCU02956, NCU03517, NCU04136, NCU04233, NCU08329, NCU00108, NCU00181, NCU00523, NCU00913, NCU01929, NCU02137, NCU02202, NCU02751, NCU02885, NCU03357, NCU03526, NCU03659, NCU03894,…
4	GO:0051716	cellular response to stimulus	biological_process	22	13.2	NCU00196, NCU00889, NCU01150, NCU01444, NCU01504, NCU01782, NCU01895, NCU02167, NCU02524, NCU02830, NCU03966, NCU04241, NCU04379, NCU04514, NCU04834, NCU05234, NCU06122, NCU06257, NCU07378, NCU07854, NCU08683, NCU09758
4	GO:0044403	symbiosis, encompassing mutualism through parasitism	biological_process	4	4	NCU01278, NCU01305, NCU07854, NCU09859
4	GO:0008104	protein localization	biological_process	24	8.64	NCU00889, NCU01476, NCU01927, NCU02067, NCU02167, NCU02618, NCU02669, NCU03277, NCU03441, NCU04063, NCU04119, NCU04190, NCU05234, NCU06105, NCU06569, NCU06578, NCU07020, NCU08012, NCU09526, NCU09677, NCU09721, NCU10036, NCU10430, NCU11209
2	GO:0032502	developmental process	biological_process	25	15	NCU00121, NCU01843, NCU02800, NCU03033, NCU03083, NCU03128, NCU03937, NCU04195, NCU04798, NCU06309, NCU06352, NCU06425, NCU06850, NCU07162, NCU07242, NCU08267, NCU08641, NCU09677, NCU09721, NCU01278, NCU01305, NCU04247, NCU06871, NCU06922, NCU08115
6	GO:0015031	protein transport	biological_process	24	24	NCU00889, NCU01476, NCU01927, NCU02067, NCU02167, NCU02618, NCU02669, NCU03277, NCU03441, NCU04063, NCU04119, NCU04190, NCU05234, NCU06105, NCU06569, NCU06578, NCU07020, NCU08012, NCU09526, NCU09677, NCU09721, NCU10036, NCU10430, NCU11209
3	GO:0006950	response to stress	biological_process	23	23	NCU00517, NCU01510, NCU01936, NCU02053, NCU02457, NCU02555, NCU03441, NCU03564, NCU05068, NCU05210, NCU06766, NCU07440, NCU07498, NCU07519, NCU07554, NCU08115, NCU08290, NCU08309, NCU08598, NCU09063, NCU09318, NCU09552, NCU12087
3	GO:0009607	response to biotic stimulus	biological_process	1	1	NCU06766
3	GO:0044707	single-multicellular organism process	biological_process	19	11.4	NCU00121, NCU01843, NCU02800, NCU03033, NCU03083, NCU03128, NCU03937, NCU04195, NCU04798, NCU06309, NCU06352, NCU06425, NCU06850, NCU07162, NCU07242, NCU08267, NCU08641, NCU09677, NCU09721
3	GO:0009605	response to external stimulus	biological_process	2	2	NCU03441, NCU04834
6	GO:0036211	protein modification process	biological_process	38	22.8	NCU00108, NCU00181, NCU00523, NCU00913, NCU01929, NCU02137, NCU02202, NCU02751, NCU02885, NCU03357, NCU03526, NCU03659, NCU03894, NCU04037, NCU04096, NCU04233, NCU04279, NCU04426, NCU04834, NCU04887, NCU05210, NCU05418, NCU05644, NCU05680, NCU06240, NCU06419, NCU06544, NCU06626, NCU06663, NCU07280, NCU07378, NCU08554, NCU08767, NCU08852, NCU09071, NCU10110, NCU11331, NCU11356
