# Supplementary material for: The SEB-1 Transcription Factor Binds to the STRE Motif in Neurospora crassa and Regulates a Variety of Cellular Processes Including the Stress Response and Reserve Carbohydrate Metabolism
Source: G3 (Bethesda). 2016 Mar 16;6(5):1327–43. doi: 10.1534/g3.116.028506 (PMC4856084; doi:10.1534/g3.116.028506)
Supplement: Supplemental Material [file supp_g3.116.028506_TableS4.xlsx]

## Sheet: STRESS_fisher_20140728_1151
GO-ID	Term	Category	FDR	P-Value	#Test	#Ref	Over/Under	TestSeqs	RefSeqs
GO:0006950	response to stress	P	0.146057	5.85632e-05	3	29	over	NCU04069, NCU02466, NCU04443	NCU09995, NCU07456, NCU08512, NCU02437, NCU08850, NCU09111, NCU00582, NCU01163, NCU09731, NCU06481, NCU06110, NCU03982, NCU00004, NCU00359, NCU10220, NCU08119, NCU04218, NCU02035, NCU09534, NCU03100, NCU02806, NCU07679, NCU06222, NCU02680, NCU01236, NCU04002, NCU01545, NCU05423, NCU07495
GO:0050896	response to stimulus	P	0.208926	0.000167543	3	42	over	NCU04069, NCU02466, NCU04443	NCU09995, NCU03207, NCU07456, NCU08512, NCU02437, NCU08850, NCU02764, NCU09111, NCU00582, NCU03379, NCU09427, NCU08687, NCU08319, NCU01163, NCU09734, NCU09731, NCU06481, NCU06110, NCU03982, NCU00004, NCU00359, NCU03967, NCU01785, NCU10220, NCU08119, NCU04218, NCU02035, NCU09534, NCU03100, NCU02806, NCU02356, NCU01266, NCU06247, NCU07679, NCU06222, NCU02680, NCU01236, NCU08271, NCU04002, NCU01545,…
GO:0033554	cellular response to stress	P	0.520234	0.00254944	2	22	over	NCU02466, NCU04443	NCU09995, NCU07456, NCU02437, NCU08850, NCU00582, NCU01163, NCU09731, NCU06481, NCU00359, NCU10220, NCU08119, NCU02035, NCU09534, NCU03100, NCU02806, NCU07679, NCU06222, NCU02680, NCU01236, NCU04002, NCU01545, NCU05423
GO:0042538	hyperosmotic salinity response	P	0.520234	0.00375469	1	0	over	NCU04069
GO:0046854	phosphatidylinositol phosphorylation	P	0.520234	0.00375469	1	0	over	NCU04069
GO:0046834	lipid phosphorylation	P	0.520234	0.00375469	1	0	over	NCU04069
GO:0080025	phosphatidylinositol-3,5-bisphosphate binding	F	0.520234	0.00375469	1	0	over	NCU02466
GO:0009651	response to salt stress	P	0.520234	0.00375469	1	0	over	NCU04069
GO:0006972	hyperosmotic response	P	0.520234	0.00375469	1	0	over	NCU04069
GO:0006970	response to osmotic stress	P	0.520234	0.00375469	1	0	over	NCU04069
GO:0008441	3'(2'),5'-bisphosphate nucleotidase activity	F	0.520234	0.00375469	1	0	over	NCU04069
GO:0032440	2-alkenal reductase [NAD(P)] activity	F	0.520234	0.00375469	1	0	over	NCU04443
GO:0017091	AU-rich element binding	F	0.520234	0.00375469	1	0	over	NCU04443
GO:0008252	nucleotidase activity	F	0.520234	0.00375469	1	0	over	NCU04069
GO:0046488	phosphatidylinositol metabolic process	P	0.520234	0.00375469	1	0	over	NCU04069
GO:1901981	phosphatidylinositol phosphate binding	F	0.520234	0.00375469	1	0	over	NCU02466
GO:0032266	phosphatidylinositol-3-phosphate binding	F	0.520234	0.00375469	1	0	over	NCU02466
GO:0003960	NADPH:quinone reductase activity	F	0.520234	0.00375469	1	0	over	NCU04443
GO:0051716	cellular response to stimulus	P	0.779373	0.00608375	2	35	over	NCU02466, NCU04443	NCU09995, NCU03207, NCU07456, NCU02437, NCU08850, NCU02764, NCU00582, NCU03379, NCU09427, NCU08687, NCU08319, NCU01163, NCU09734, NCU09731, NCU06481, NCU00359, NCU03967, NCU01785, NCU10220, NCU08119, NCU02035, NCU09534, NCU03100, NCU02806, NCU02356, NCU01266, NCU06247, NCU07679, NCU06222, NCU02680, NCU01236, NCU08271, NCU04002, NCU01545, NCU05423
GO:0042594	response to starvation	P	0.779373	0.00749998	1	1	over	NCU02466	NCU01545
GO:0016236	macroautophagy	P	0.779373	0.00749998	1	1	over	NCU02466	NCU01545
GO:0030258	lipid modification	P	0.779373	0.00749998	1	1	over	NCU04069	NCU08828
GO:0000045	autophagic vacuole assembly	P	0.779373	0.00749998	1	1	over	NCU02466	NCU01545
GO:0009267	cellular response to starvation	P	0.779373	0.00749998	1	1	over	NCU02466	NCU01545
GO:0071496	cellular response to external stimulus	P	0.849159	0.0112359	1	2	over	NCU02466	NCU08687, NCU01545
GO:0031669	cellular response to nutrient levels	P	0.849159	0.0112359	1	2	over	NCU02466	NCU08687, NCU01545
GO:0031668	cellular response to extracellular stimulus	P	0.849159	0.0112359	1	2	over	NCU02466	NCU08687, NCU01545
GO:0031667	response to nutrient levels	P	0.849159	0.0112359	1	2	over	NCU02466	NCU08687, NCU01545
GO:0009628	response to abiotic stimulus	P	0.849159	0.0112359	1	2	over	NCU04069	NCU08850, NCU07495
GO:0009605	response to external stimulus	P	0.849159	0.0112359	1	2	over	NCU02466	NCU08687, NCU01545
GO:0016628	oxidoreductase activity, acting on the CH-CH group of donors, NAD or NADP as acceptor	F	0.849159	0.0112359	1	2	over	NCU04443	NCU07307, NCU00468
GO:0000103	sulfate assimilation	P	0.849159	0.0112359	1	2	over	NCU04069	NCU01985, NCU09896
GO:0009991	response to extracellular stimulus	P	0.849159	0.0112359	1	2	over	NCU02466	NCU08687, NCU01545
GO:0009086	methionine biosynthetic process	P	0.982003	0.0149624	1	3	over	NCU04069	NCU01985, NCU03963, NCU08434
GO:0046486	glycerolipid metabolic process	P	0.982003	0.0149624	1	3	over	NCU04069	NCU02011, NCU08276, NCU04699
GO:0006650	glycerophospholipid metabolic process	P	0.982003	0.0149624	1	3	over	NCU04069	NCU02011, NCU08276, NCU04699
GO:0000097	sulfur amino acid biosynthetic process	P	0.982003	0.0149624	1	3	over	NCU04069	NCU01985, NCU03963, NCU08434
GO:0007033	vacuole organization	P	0.982003	0.0149624	1	3	over	NCU02466	NCU01440, NCU10042, NCU01545
GO:0012506	vesicle membrane	C	1	0.0186795	1	4	over	NCU02466	NCU01317, NCU11181, NCU10066, NCU01545
GO:0006914	autophagy	P	1	0.0186795	1	4	over	NCU02466	NCU03218, NCU09999, NCU02847, NCU01545
GO:0044433	cytoplasmic vesicle part	C	1	0.0186795	1	4	over	NCU02466	NCU01317, NCU11181, NCU10066, NCU01545
GO:0016627	oxidoreductase activity, acting on the CH-CH group of donors	F	1	0.0186795	1	4	over	NCU04443	NCU16396, NCU00065, NCU07307, NCU00468
GO:0034599	cellular response to oxidative stress	P	1	0.0186795	1	4	over	NCU04443	NCU01163, NCU10220, NCU09534, NCU03100
GO:0030659	cytoplasmic vesicle membrane	C	1	0.0186795	1	4	over	NCU02466	NCU01317, NCU11181, NCU10066, NCU01545
GO:0016791	phosphatase activity	F	1	0.0223872	1	5	over	NCU04069	NCU04600, NCU06974, NCU03137, NCU03495, NCU01889
GO:0006979	response to oxidative stress	P	1	0.0223872	1	5	over	NCU04443	NCU09111, NCU01163, NCU10220, NCU09534, NCU03100
GO:0031410	cytoplasmic vesicle	C	1	0.0223872	1	5	over	NCU02466	NCU11237, NCU01317, NCU11181, NCU10066, NCU01545
GO:0016023	cytoplasmic membrane-bounded vesicle	C	1	0.0223872	1	5	over	NCU02466	NCU11237, NCU01317, NCU11181, NCU10066, NCU01545
GO:0005774	vacuolar membrane	C	1	0.0223872	1	5	over	NCU02466	NCU09999, NCU02100, NCU01440, NCU02996, NCU01545
GO:0031988	membrane-bounded vesicle	C	1	0.0223872	1	5	over	NCU02466	NCU11237, NCU01317, NCU11181, NCU10066, NCU01545
GO:0006555	methionine metabolic process	P	1	0.0223872	1	5	over	NCU04069	NCU01985, NCU03963, NCU09545, NCU09896, NCU08434
GO:0070925	organelle assembly	P	1	0.0260856	1	6	over	NCU02466	NCU09488, NCU09894, NCU09382, NCU01545, NCU04348, NCU01524
GO:0070887	cellular response to chemical stimulus	P	1	0.0260856	1	6	over	NCU04443	NCU08687, NCU01163, NCU10220, NCU09534, NCU03100, NCU02680
GO:0016655	oxidoreductase activity, acting on NAD(P)H, quinone or similar compound as acceptor	F	1	0.0260856	1	6	over	NCU04443	NCU01169, NCU01142, NCU04074, NCU00160, NCU09002, NCU00484
GO:0044437	vacuolar part	C	1	0.0260856	1	6	over	NCU02466	NCU09999, NCU02100, NCU01440, NCU00122, NCU02996, NCU01545
GO:0031982	vesicle	C	1	0.0260856	1	6	over	NCU02466	NCU11237, NCU01317, NCU01440, NCU11181, NCU10066, NCU01545
GO:0035091	phosphatidylinositol binding	F	1	0.0260856	1	6	over	NCU02466	NCU03221, NCU03218, NCU02464, NCU01914, NCU01913, NCU06593
GO:0006644	phospholipid metabolic process	P	1	0.0260856	1	6	over	NCU04069	NCU03223, NCU00261, NCU03137, NCU02011, NCU08276, NCU04699
GO:0000096	sulfur amino acid metabolic process	P	1	0.0260856	1	6	over	NCU04069	NCU01985, NCU09710, NCU03963, NCU09545, NCU09896, NCU08434
GO:0009067	aspartate family amino acid biosynthetic process	P	1	0.0297747	1	7	over	NCU04069	NCU04303, NCU04118, NCU05526, NCU01985, NCU03963, NCU08434, NCU07300
GO:0044272	sulfur compound biosynthetic process	P	1	0.0297747	1	7	over	NCU04069	NCU01985, NCU06110, NCU05008, NCU03963, NCU09896, NCU08434, NCU09345
GO:0042578	phosphoric ester hydrolase activity	F	1	0.0334545	1	8	over	NCU04069	NCU04600, NCU06974, NCU07083, NCU03137, NCU03495, NCU01266, NCU06222, NCU01889
GO:0042221	response to chemical stimulus	P	1	0.0334545	1	8	over	NCU04443	NCU09111, NCU08687, NCU01163, NCU03982, NCU10220, NCU09534, NCU03100, NCU02680
GO:0009066	aspartate family amino acid metabolic process	P	1	0.0371249	1	9	over	NCU04069	NCU04303, NCU04118, NCU05526, NCU01985, NCU03963, NCU09545, NCU09896, NCU08434, NCU07300
GO:0016651	oxidoreductase activity, acting on NAD(P)H	F	1	0.0371249	1	9	over	NCU04443	NCU02407, NCU00216, NCU01169, NCU01142, NCU03112, NCU04074, NCU00160, NCU09002, NCU00484
GO:0005773	vacuole	C	1	0.0371249	1	9	over	NCU02466	NCU09999, NCU02100, NCU02273, NCU01440, NCU10042, NCU00122, NCU00477, NCU02996, NCU01545
GO:0005543	phospholipid binding	F	1	0.0371249	1	9	over	NCU02466	NCU03221, NCU00406, NCU03218, NCU02464, NCU01953, NCU01914, NCU01913, NCU01266, NCU06593
GO:0006790	sulfur compound metabolic process	P	1	0.040786	1	10	over	NCU04069	NCU01985, NCU06110, NCU09710, NCU05008, NCU03963, NCU09545, NCU09896, NCU08434, NCU09345, NCU07153
GO:0008289	lipid binding	F	1	0.0444378	1	11	over	NCU02466	NCU03221, NCU04669, NCU00406, NCU03218, NCU02464, NCU02250, NCU01953, NCU01914, NCU01913, NCU01266, NCU06593
		CATEGORY LEGEND		P < 0.05
		P = CELLULAR PROCESS
		F = CELLULAR FUNCTION
		C = CELLULAR COMPONENT
